# Supplementary material for: Delineating Species with DNA Barcodes: A Case of Taxon Dependent Method Performance in Moths
Source: PLoS One. 2015 Apr 7;10(4):e0122481. doi: 10.1371/journal.pone.0122481 (PMC4406103; doi:10.1371/journal.pone.0122481)
Supplement: S1 Appendix — (XML) [file pone.0122481.s005.xml]

<?xml version="1.0" standalone="yes"?>

<!-- Generated by BEAUTi v1.7.1                                              -->
<!--       by Alexei J. Drummond, Andrew Rambaut and Marc A. Suchard         -->
<!--       Department of Computer Science, University of Auckland and        -->
<!--       Institute of Evolutionary Biology, University of Edinburgh        -->
<!--       David Geffen School of Medicine, University of California, Los Angeles-->
<!--       http://beast.bio.ed.ac.uk/                                        -->
<beast>

	<!-- The list of taxa to be analysed (can also include dates/ages).          -->
	<!-- ntax=187                                                                -->
	<taxa id="taxa">
		<taxon id="LEFIA015-10|HM396365|MM00086|Chionodes_viduella"/>
		<taxon id="LEFIA050-10|HM396398|MM00956|Gelechia_cuneatella"/>
		<taxon id="LEFIA775-10|HM386917|MM04129|Chionodes_nubilella"/>
		<taxon id="LEFIA796-10|HM386937|MM04150|Chionodes_nubilella"/>
		<taxon id="LEFIA797-10|HM386938|MM04151|Athrips_pruinosella"/>
		<taxon id="LEFIA858-10|HM386996|MM09735|Parachronistis_albiceps"/>
		<taxon id="LEFIA898-10|HM387034|MM09775|Teleiodes_luculella"/>
		<taxon id="LEFIA899-10|HM387035|MM09777|Athrips_mouffetella"/>
		<taxon id="LEFIA900-10|HM387036|MM09778|Chionodes_luctuella"/>
		<taxon id="LEFIA913-10|HM387049|MM09791|Chionodes_electella"/>
		<taxon id="LEFIA914-10|HM387050|MM09792|Teleiodes_luculella"/>
		<taxon id="LEFIA945-10|HM387078|MM13873|Gelechia_sororculella"/>
		<taxon id="LEFIA947-10|HM387079|MM13875|Gelechia_muscosella"/>
		<taxon id="LEFIA1038-10|MM06130|Carpatolechia_notatella"/>
		<taxon id="LEFIB057-10|HM870966|MM00341|Scrobipalpula_psilella"/>
		<taxon id="LEFIB145-10|HM871050|MM00527|Carpatolechia_proximella"/>
		<taxon id="LEFIB146-10|HM871051|MM00529|Pseudotelphusa_paripunctella"/>
		<taxon id="LEFIB197-10|HM871101|MM00637|Scrobipalpa_pauperella"/>
		<taxon id="LEFIB214-10|HM871118|MM00668|Gelechia_sororculella"/>
		<taxon id="LEFIB231-10|HM871134|MM00691|Chionodes_electella"/>
		<taxon id="LEFIB232-10|HM871135|MM00693|Chionodes_luctuella"/>
		<taxon id="LEFIB285-10|MM00777|Caryocolum_viscariella"/>
		<taxon id="LEFIB286-10|HM871187|MM00778|Caryocolum_pullatella"/>
		<taxon id="LEFIB571-10|HM871453|MM02225|Psoricoptera_speciosella"/>
		<taxon id="LEFIB572-10|HM871454|MM02226|Psoricoptera_speciosella"/>
		<taxon id="LEFIB598-10|HM871477|MM02312|Athrips_tetrapunctella"/>
		<taxon id="LEFIB602-10|HM871481|MM02317|Recurvaria_leucatella"/>
		<taxon id="LEFIB603-10|HM871482|MM02319|Gelechia_jakovlevi"/>
		<taxon id="LEFIB720-10|HM871598|MM02537|Scrobipalpa_acuminatella"/>
		<taxon id="LEFIB736-10|HM871614|MM02568|Gelechia_rhombella"/>
		<taxon id="LEFIB739-10|HM871617|MM02573|Chionodes_holosericella"/>
		<taxon id="LEFIB740-10|HM871618|MM02577|Scrobipalpa_atriplicella"/>
		<taxon id="LEFIB751-10|HM871629|MM02598|Aroga_velocella"/>
		<taxon id="LEFIB755-10|HM871632|MM02608|Caryocolum_blandella"/>
		<taxon id="LEFIB936-10|HM871813|MM03085|Caryocolum_pullatella"/>
		<taxon id="LEFIB938-10|HM871815|MM03088|Chionodes_nubilella"/>
		<taxon id="LEFID016-10|HM872830|MM05441|Pseudotelphusa_paripunctella"/>
		<taxon id="LEFID029-10|HM872843|MM05466|Filatima_incomptella"/>
		<taxon id="LEFID031-10|HM872845|MM05473|Pseudotelphusa_paripunctella"/>
		<taxon id="LEFID039-10|HM872853|MM05493|Recurvaria_leucatella"/>
		<taxon id="LEFID213-10|HM873015|MM06043|Gnorimoschema_epithymella"/>
		<taxon id="LEFID257-10|HM873055|MM06122|Gelechia_sabinellus"/>
		<taxon id="LEFID344-10|HM873141|MM06240|Gnorimoschema_nordlandicolella"/>
		<taxon id="LEFID374-10|HM873171|MM06284|Chionodes_viduella"/>
		<taxon id="LEFID444-10|HQ570340|MM06377|Gnorimoschema_valesiella"/>
		<taxon id="LEFID457-10|HM873228|MM06396|Altenia_perspersella"/>
		<taxon id="LEFID482-10|HM873248|MM06425|Prolita_sexpunctella"/>
		<taxon id="LEFID564-10|HM873329|MM06557|Teleiopsis_diffinis"/>
		<taxon id="LEFID565-10|HM873330|MM06558|Chionodes_distinctella"/>
		<taxon id="LEFID690-10|HM873451|MM06737|Parachronistis_albiceps"/>
		<taxon id="LEFID994-10|HM873744|MM08040|Chionodes_continuella"/>
		<taxon id="LEFIE025-10|HM873774|MM08090|Chionodes_holosericella"/>
		<taxon id="LEFIE046-10|HM873794|MM08149|Caryocolum_cassella"/>
		<taxon id="LEFIE087-10|HM873834|MM08264|Carpatolechia_epomidella"/>
		<taxon id="LEFIE422-10|HM874146|MM09030|Exoteleia_dodecella"/>
		<taxon id="LEFIE425-10|HM874149|MM09036|Aroga_velocella"/>
		<taxon id="LEFIE429-10|HM874153|MM09053|Caryocolum_pullatella"/>
		<taxon id="LEFIE457-10|HM874181|MM09223|Teleiodes_flavimaculella"/>
		<taxon id="LEFIE471-10|HM874195|MM09244|Chionodes_violacea"/>
		<taxon id="LEFIE482-10|HM874206|MM09258|Caryocolum_kroesmanniella"/>
		<taxon id="LEFIE611-10|HM874334|MM09525|Scrobipalpa_samadensis"/>
		<taxon id="LEFIE633-10|HM874356|MM09575|Caryocolum_cassella"/>
		<taxon id="LEFIE716-10|HM874436|MM09805|Carpatolechia_alburnella"/>
		<taxon id="LEFIE717-10|HM874437|MM09807|Gelechia_muscosella"/>
		<taxon id="LEFIE796-10|HM874515|MM09981|Chionodes_distinctella"/>
		<taxon id="LEFIE937-10|HM874654|MM10325|Gnorimoschema_epithymella"/>
		<taxon id="LEFIE938-10|HM874655|MM10326|Chionodes_fumatella"/>
		<taxon id="LEFIE939-10|HM874656|MM10327|Chionodes_distinctella"/>
		<taxon id="LEFIE983-10|HM874699|MM10420|Gnorimoschema_nordlandicolella"/>
		<taxon id="LEFIC032-10|HM871902|MM03257|Chionodes_lugubrella"/>
		<taxon id="LEFIC123-10|HM871970|MM03460|Stenolechia_gemmella"/>
		<taxon id="LEFIC179-10|HM872024|MM03533|Caryocolum_blandella"/>
		<taxon id="LEFIC185-10|HM872029|MM03542|Scrobipalpa_samadensis"/>
		<taxon id="LEFIC195-10|HM872039|MM03556|Carpatolechia_alburnella"/>
		<taxon id="LEFIC280-10|HM872124|MM03743|Caryocolum_tischeriella"/>
		<taxon id="LEFIC321-10|HM872165|MM03825|Athrips_pruinosella"/>
		<taxon id="LEFIC330-10|HM872174|MM03835|Scrobipalpa_acuminatella"/>
		<taxon id="LEFIC366-10|HM872209|MM03893|Chionodes_viduella"/>
		<taxon id="LEFIC367-10|HM872210|MM03894|Altenia_perspersella"/>
		<taxon id="LEFIC390-10|HM872233|MM03928|Athrips_tetrapunctella"/>
		<taxon id="LEFIC835-10|HM872653|MM05033|Gelechia_nigra"/>
		<taxon id="LEFIC843-10|HM872661|MM05055|Neofriseria_peliella"/>
		<taxon id="LEFIC845-10|HM872663|MM05057|Psoricoptera_gibbosella"/>
		<taxon id="LEFIC851-10|HM872669|MM05066|Caryocolum_fraternella"/>
		<taxon id="LEFIF050-10|HM874761|MM10490|Teleiodes_vulgella"/>
		<taxon id="LEFIF052-10|HM874763|MM10492|Chionodes_tragicella"/>
		<taxon id="LEFIF053-10|HM874764|MM10493|Chionodes_violacea"/>
		<taxon id="LEFIF054-10|HM874765|MM10494|Gnorimoschema_herbichii"/>
		<taxon id="LEFIF055-10|HM874766|MM10495|Scrobipalpopsis_petasitis"/>
		<taxon id="LEFIF057-10|HM874768|MM10497|Scrobipalpa_salicorniae"/>
		<taxon id="LEFIF059-10|HM874770|MM10499|Caryocolum_blandelloides"/>
		<taxon id="LEFIF453-10|HM875138|MM11942|Chionodes_continuella"/>
		<taxon id="LEFIF456-10|HM875141|MM11947|Aroga_velocella"/>
		<taxon id="LEFIF467-10|HM875152|MM11992|Caryocolum_tricolorella"/>
		<taxon id="LEFIF468-10|HM875153|MM11996|Neofriseria_peliella"/>
		<taxon id="LEFIF469-10|HM875154|MM11997|Caryocolum_viscariella"/>
		<taxon id="LEFIF470-10|HM875155|MM11998|Caryocolum_viscariella"/>
		<taxon id="LEFIF475-10|HM875160|MM12021|Carpatolechia_fugitivella"/>
		<taxon id="LEFIF480-10|HM875165|MM12032|Caryocolum_fraternella"/>
		<taxon id="LEFIF493-10|HM875178|MM12059|Scrobipalpa_samadensis"/>
		<taxon id="LEFIF521-10|HM875206|MM12153|Caryocolum_kroesmanniella"/>
		<taxon id="LEFIF522-10|HM875207|MM12154|Caryocolum_amaurella"/>
		<taxon id="LEFIF526-10|HM875211|MM12166|Gelechia_nigra"/>
		<taxon id="LEFIF586-10|HM875270|MM12412|Caryocolum_cassella"/>
		<taxon id="LEFIF591-10|HM875275|MM12437|Carpatolechia_alburnella"/>
		<taxon id="LEFIF599-10|HM875283|MM12470|Teleiodes_vulgella"/>
		<taxon id="LEFIF941-10|HM875622|MM13396|Chionodes_continuella"/>
		<taxon id="LEFIF943-10|HM875624|MM13399|Teleiopsis_diffinis"/>
		<taxon id="LEFIF947-10|HM875628|MM13505|Chionodes_lugubrella"/>
		<taxon id="LEFIF949-10|HM875630|MM13511|Gelechia_sabinellus"/>
		<taxon id="LEFIF965-10|HM875646|MM13545|Chionodes_fumatella"/>
		<taxon id="LEFIF966-10|HM875647|MM13547|Neofriseria_peliella"/>
		<taxon id="LEFIF971-10|HM875652|MM13555|Caryocolum_fischerella"/>
		<taxon id="LEFIF974-10|HM875655|MM13558|Caryocolum_vicinella"/>
		<taxon id="LEFIF976-10|HM875657|MM13561|Caryocolum_amaurella"/>
		<taxon id="LEFIF980-10|HM875661|MM13567|Klimeschiopsis_kiningerella"/>
		<taxon id="LEFIG176-10|HM875856|MM14043|Altenia_perspersella"/>
		<taxon id="LEFIG182-10|HM875862|MM14050|Scrobipalpa_acuminatella"/>
		<taxon id="LEFIG236-10|HM875915|MM14147|Aroga_velocella"/>
		<taxon id="LEFIG398-10|HM876075|MM14421|Gelechia_sestertiella"/>
		<taxon id="LEFIG472-10|HM876148|MM14516|Chionodes_fumatella"/>
		<taxon id="LEFIG599-10|HM876265|MM14796|Gelechia_turpella"/>
		<taxon id="LEFIG618-10|HM876284|MM14834|Filatima_incomptella"/>
		<taxon id="LEFIG761-10|HM876414|MM15625|Carpatolechia_fugitivella"/>
		<taxon id="LEFIG762-10|HM876415|MM15626|Gelechia_hippophaella"/>
		<taxon id="LEFIG764-10|HM876417|MM15628|Gnorimoschema_herbichii"/>
		<taxon id="LEFIG767-10|HM876420|MM15631|Gnorimoschema_streliciella"/>
		<taxon id="LEFIG768-10|HQ570410|MM15632|Gnorimoschema_streliciella"/>
		<taxon id="LEFIG769-10|HM876421|MM15633|Scrobipalpa_murinella"/>
		<taxon id="LEFIG770-10|HM876422|MM15634|Scrobipalpa_murinella"/>
		<taxon id="LEFIG771-10|HM876423|MM15635|Scrobipalpa_pauperella"/>
		<taxon id="LEFIG773-10|HM876425|MM15637|Scrobipalpa_artemisiella"/>
		<taxon id="LEFIG774-10|HM876426|MM15638|Scrobipalpa_artemisiella"/>
		<taxon id="LEFIG775-10|HM876427|MM15639|Scrobipalpa_stangei"/>
		<taxon id="LEFIG776-10|HM876428|MM15640|Scrobipalpa_stangei"/>
		<taxon id="LEFIG778-10|HM876430|MM15642|Scrobipalpa_obsoletella"/>
		<taxon id="LEFIG779-10|HM876431|MM15643|Scrobipalpa_nitentella"/>
		<taxon id="LEFIG780-10|HM876432|MM15644|Scrobipalpa_nitentella"/>
		<taxon id="LEFIG784-10|HM876436|MM15648|Caryocolum_petryi"/>
		<taxon id="LEFII173-10|JF853382|MM18600|Chionodes_fumatella"/>
		<taxon id="LEFII174-10|JF853383|MM18601|Chionodes_fumatella"/>
		<taxon id="LEFII175-10|JF853384|MM18602|Chionodes_fumatella"/>
		<taxon id="LEFII178-10|JF853387|MM18605|Chionodes_fumatella"/>
		<taxon id="LEFIK001-10|MM17576|Gelechia_sabinellus"/>
		<taxon id="LEFIK002-10|MM17577|Caryocolum_petrophila"/>
		<taxon id="LEFIK135-10|JN270945|MM17710|Teleiodes_wagae"/>
		<taxon id="LEFIK137-10|JN270947|MM17712|Neotelphusa_sequax"/>
		<taxon id="LEFIK141-10|JN270949|MM17716|Athrips_amoenella"/>
		<taxon id="LEFIK142-10|JN270950|MM17717|Athrips_amoenella"/>
		<taxon id="LEFIK144-10|JN270951|MM17719|Neofriseria_singula"/>
		<taxon id="LEFIK145-10|JN270952|MM17720|Neofriseria_singula"/>
		<taxon id="LEFIK151-10|JN270953|MM17726|Cosmardia_moritzella"/>
		<taxon id="LEFIK362-10|JF853997|MM17937|Scrobipalpa_murinella"/>
		<taxon id="LEFIK658-10|JF854228|MM18233|Prolita_sexpunctella"/>
		<taxon id="LEFIK659-10|JF854229|MM18234|Gnorimoschema_herbichii"/>
		<taxon id="LEFIK665-10|JF854234|MM18240|Chionodes_ignorantella"/>
		<taxon id="LEFIK666-10|JF854235|MM18241|Scrobipalpa_artemisiella"/>
		<taxon id="LEFIJ093-10|JF853440|MM06571|Aroga_velocella"/>
		<taxon id="LEFIJ142-10|MM09982|Chionodes_distinctella"/>
		<taxon id="LEFIJ235-10|MM13633|Chionodes_fumatella"/>
		<taxon id="LEFIJ373-10|JF853560|MM15974|Carpatolechia_notatella"/>
		<taxon id="LEFIJ627-10|JF853725|MM17252|Chionodes_fumatella"/>
		<taxon id="LEFIJ650-10|JF853745|MM17275|Scrobipalpa_acuminatella"/>
		<taxon id="LEFIJ672-10|JF853760|MM17297|Scrobipalpa_obsoletella"/>
		<taxon id="LEFIJ686-10|JF853772|MM17311|Scrobipalpa_atriplicella"/>
		<taxon id="LEFIJ706-10|JF853782|MM17331|Chionodes_ignorantella"/>
		<taxon id="LEFIJ771-10|JF853812|MM17396|Gelechia_hippophaella"/>
		<taxon id="LEFIJ772-10|JF853813|MM17397|Chionodes_tragicella"/>
		<taxon id="LEFIJ776-10|JF853817|MM17401|Caryocolum_cauligenella"/>
		<taxon id="LEFIJ779-10|JF853820|MM17404|Caryocolum_schleichi"/>
		<taxon id="LEFIL211-10|JF854533|MM19211|Scrobipalpa_bryophiloides"/>
		<taxon id="LEFIL212-10|JF854534|MM19212|Scrobipalpa_bryophiloides"/>
		<taxon id="LEFIL231-10|JF854542|MM19231|Pseudotelphusa_scalella"/>
		<taxon id="LEFIL286-10|JN270954|MM19286|Caryocolum_blandulella"/>
		<taxon id="LEFIL343-10|JN270957|MM18653|Chionodes_fumatella"/>
		<taxon id="LEFIL530-10|JF854642|MM18828|Neofriseria_peliella"/>
		<taxon id="LEFIL552-10|JF854655|MM18850|Caryocolum_schleichi"/>
		<taxon id="LEFIL643-10|MM18941|Carpatolechia_decorella"/>
		<taxon id="LEFIL677-10|MM18975|Pseudotelphusa_scalella"/>
		<taxon id="LEFIL705-10|JF854695|MM05724|Caryocolum_junctella"/>
		<taxon id="LEEUA184-11|MM19592|Caryocolum_blandulella"/>
		<taxon id="LEEUA308-11|JN270929|MM19716|Pseudotelphusa_paripunctella"/>
		<taxon id="LEEUA445-11|JN270942|MM19853|Chionodes_nubilella"/>
		<taxon id="LEFII250-11|MM19900|Scrobipalpa_proclivella"/>
		<taxon id="LEEUA601-11|MM20660|Scrobipalpa_pauperella"/>
		<taxon id="LEEUA602-11|MM20661|Cosmardia_moritzella"/>
		<taxon id="LEFIJ957-11|MM21197|Scrobipalpula_diffluella"/>
	</taxa>

	<!-- The sequence alignment (each sequence refers to a taxon above).         -->
	<!-- ntax=187 nchar=654                                                      -->
	<alignment id="alignment" dataType="nucleotide">
		<sequence>
			<taxon idref="LEFIA015-10|HM396365|MM00086|Chionodes_viduella"/>
			ACTTTATATTTTATTTTTGGAATTTGGGCAGGAATAGTAGGAACATCTTTAAGATTATTAATTCGAGCTGAATTAGGGAATCCTGGGTCCTTAATTGGAGATGACCAAATTTATAATACTATTGTAACAGCTCATGCTTTTATTATAATTTTTTTTATAGTTATACCTATTATAATTGGAGGATTTGGAAATTGATTAGTGCCCTTAATATTAGGAGCTCCTGATATAGCTTTCCCCCGAATAAATAATATAAGTTTTTGACTTCTACCCCCCTCTCTTACTCTTTTAATTACAAGAAGAATTGTAGAAAATGGAGCAGGTACAGGATGAACCGTTTATCCCCCCCTATCTTCAAATATTGCACATGGTGGTAGATCAGTAGATCTAGCAATTTTTTCCTTACACTTAGCAGGAATTTCTTCAATTTTAGGAGCAATCAATTTTATTACCACAATTATTAATATACGAATTAATGGAATATCTTTTGATCAAATACCCCTATTTGTTTGAGCTGTTGGAATTACTGCTTTATTATTATTACTTTCTCTTCCTGTTTTAGCAGGGGCTATTACTATATTATTAACAGATCGTAATTTAAATACATCATTTTTTGATCCTGCGGGAGGAGGGGATCCAATTTTATACCAACATTTA
		</sequence>
		<sequence>
			<taxon idref="LEFIA050-10|HM396398|MM00956|Gelechia_cuneatella"/>
			ACTTTATATTTTATTTTTGGAATTTGAGCAGGAATAGTAGGAACATCTCTAAGTTTATTAATTCGAGCTGAACTAGGGAATCCTGGATCTTTAATTGGTGACGATCAAATTTATAATACAATTGTTACAGCCCATGCTTTTATTATAATTTTTTTTATGGTTATACCAATCATAATTGGAGGGTTTGGAAATTGATTAGTTCCATTAATACTAGGAGCGCCTGATATAGCTTTCCCTCGAATAAATAATATAAGATTTTGACTTTTACCCCCTTCCCTAACTCTTTTAATTTCTAGAAGAATTGTAGAAAATGGAGCAGGAACTGGATGAACAGTGTACCCCCCACTTTCATCTAATATTGCCCATGGAGGGAGTTCTGTAGACTTAGCAATTTTTTCCCTTCATTTAGCTGGAATTTCATCAATTCTAGGAGCAATTAATTTTATTACAACTATTATTAACATAAAAATTAATGGATTAACCTTCGATCAAATACCCTTATTTGTTTGAGCAGTAGGAATTACAGCTTTATTATTATTACTTTCTTTACCTGTTTTAGCTGGAGCTATTACAATACTTTTAACAGATCGTAATTTAAATACTTCATTTTTTGATCCTGCTGGTGGGGGAGATCCTATTCTTTATCAACATTTA
		</sequence>
		<sequence>
			<taxon idref="LEFIA775-10|HM386917|MM04129|Chionodes_nubilella"/>
			ACTTTATATTTTATTTTTGGAATTTGAGCAGGGATAGTAGGAACATCATTAAGATTATTAATTCGGGCTGAATTAGGAAATCCTGGATCTTTAATTGGAGACGATCAAATTTATAATACTATTGTAACAGCTCATGCTTTTATTATAATTTTTTTTATAGTTATACCTATTATAATTGGAGGATTTGGGAATTGACTAGTCCCTTTAATATTAGGAGCACCTGATATAGCTTTTCCCCGAATAAATAATATAAGTTTTTGACTTCTTCCCCCCTCCCTTACTCTTTTAATTTCAAGAAGAATTGTGGAAAATGGAGCAGGAACAGGATGAACTGTCTATCCTCCTTTATCCTCTAATATTGCACATGGAGGAAGATCTGTAGATTTAGCAATTTTTTCATTACATTTAGCAGGAATTTCTTCAATTTTAGGGGCAATTAATTTTATTACTACAATTATTAATATACGAATCAATGGTTTATCTTTTGATCAAATACCTTTATTTGTTTGATCTGTAGGTATTACTGCTTTATTATTATTACTTTCTCTTCCTGTTTTAGCTGGGGCTATTACTATATTACTAACAGATCGAAATTTAAATACATCATTTTTTGATCCTGCCGGAGGAGGGGATCCAATTTTATATCAACATTTA
		</sequence>
		<sequence>
			<taxon idref="LEFIA796-10|HM386937|MM04150|Chionodes_nubilella"/>
			ACTTTATATTTTATTTTTGGAATTTGAGCAGGGATAGTAGGAACATCATTAAGATTATTAATTCGGGCTGAATTAGGAAATCCTGGATCTTTAATTGGAGACGATCAAATTTATAATACTATTGTAACAGCTCATGCTTTTATTATAATTTTTTTTATAGTTATACCTATTATAATTGGAGGATTTGGAAATTGACTAGTCCCTTTAATATTAGGAGCACCTGATATAGCTTTTCCCCGAATAAATAATATAAGTTTTTGACTTCTTCCCCCCTCCCTTACTCTTTTAATTTCAAGAAGAATTGTGGAAAATGGAGCAGGAACAGGATGAACTGTCTATCCTCCTTTATCCTCTAATATTGCACATGGAGGAAGATCTGTAGATTTAGCAATTTTTTCATTACATTTAGCAGGAATTTCTTCAATTTTAGGGGCAATTAATTTTATTACTACAATTATTAATATACGAATCAATGGTTTATCTTTTGATCAAATACCTTTATTCGTTTGATCTGTAGGTATTACTGCTTTATTATTATTACTTTCTCTTCCTGTTTTAGCTGGGGCTATTACTATATTACTAACAGATCGAAATTTAAATACATCATTTTTTGATCCTGCCGGAGGAGGGGATCCAATTTTATATCAACATTTA
		</sequence>
		<sequence>
			<taxon idref="LEFIA797-10|HM386938|MM04151|Athrips_pruinosella"/>
			ACTTTATATTTTATTTTTGGAATTTGATCAGGAATAGTAGGAACATCATTAAGTTTATTAATTCGAGCAGAATTAGGTAATCCTGGATCTTTGATTGGGGATGACCAAATTTATAATACTATTGTAACAGCCCATGCTTTTATTATAATTTTTTTTATAGTAATACCCATTATAATTGGGGGATTTGGAAATTGATTAGTACCATTAATATTAGGAGCCCCTGATATAGCTTTCCCACGAATAAATAATATAAGATTTTGACTTTTACCCCCTTCTCTTACCCTTTTAATCTCCAGAAGAATTGTAGAAAATGGAGCTGGAACAGGTTGAACTGTTTACCCCCCTTTATCCTCTAATATCGCCCATGGAGGAAGTTCTGTTGACTTAGCAATCTTCTCCTTACATTTGGCGGGAATTTCCTCAATTTTGGGAGCAATTAATTTTATTACTACAATTATCAACATACGAATTAATGGTCTTTCTTTTGATCAAATACCACTATTTGTATGATCAGTAGGTATTACTGCTTTACTTCTTCTTCTTTCATTACCTGTTTTAGCTGGAGCTATTACTATACTTTTAACTGATCGTAATCTTAATACATCATTTTTTGACCCAGCGGGTGGGGGGGANCCTATTTTATACCAACATTTA
		</sequence>
		<sequence>
			<taxon idref="LEFIA858-10|HM386996|MM09735|Parachronistis_albiceps"/>
			ACATTATATTTTATTTTTGGAATTTGAGCAGGTATAGTAGGAACTTCTCTAAGATTATTAATTCGAGCTGAATTAGGAAATCCTGGATCTTTAATTGGGGATGATCAAATTTATAACACTATTGTCACAGCCCATGCTTTTATTATAATTTTTTTTATAGTAATGCCCATTATAATTGGAGGATTTGGGAATTGATTAGTCCCCCTTATATTGGGAGCCCCAGATATAGCATTCCCCCGAATAAATAATATAAGATTTTGACTTTTACCCCCTTCTTTAACACTTTTAATTTCTAGAAGAATTGTAGAAAATGGAGCAGGAACTGGATGAACTGTTTATCCTCCTTTATCCTCTAATATTGCTCATGGAGGTAGTTCTGTTGACTTAGCTATTTTTTCTCTTCATTTGGCTGGAATTTCTTCTATTTTAGGGGCAATTAATTTTATCACTACAATCATTAATATACGAATAAATAGACTATCATTTGATCAAATACCTTTATTTGTTTGAGCTGTTGGTATTACAGCATTACTTTTACTCTTATCTTTACCTGTTCTTGCAGGAGCAATTACTATACTGTTAACAGACCGAAATTTAAATACTTCTTTTTTTGACCCAGCAGGAGGGGGAGACCCAATTCTTTATCAACATTTA
		</sequence>
		<sequence>
			<taxon idref="LEFIA898-10|HM387034|MM09775|Teleiodes_luculella"/>
			ACTTTATATTTTATTTTTGGTATTTGAGCGGGTATAGTAGGAACATCATTAAGATTATTAATTCGAGCTGAATTAGGAAATCCAGGGTCATTAATTGGTGATGATCAAATTTATAATACTATTGTTACAGCTCATGCTTTTATTATAATTTTTTTTATGGTAATACCTATTATAATTGGAGGATTCGGAAATTGATTAGTACCTTTAATATTAGGAGCCCCTGATATAGCTTTTCCACGAATAAATAATATAAGATTTTGACTTTTACCACCTTCTCTTACTTTATTAATTTCAAGAAGTATTGTAGAAAATGGGGCAGGAACAGGATGAACAGTATACCCCCCACTTTCATCTAATATTGCCCATGGTGGAAGATCAGTTGATTTAGCTATTTTTTCTCTTCATTTAGCTGGTATTTCTTCTATTTTAGGAGCTATTAATTTTATTACAACTATCATTAATATAAAAATTAATGGATTAAATTTTGATCAAATACCTTTATTTGTTTGAGCAGTAGGTATCACTGCTTTACTTTTACTTTTATCTTTACCAGTTTTAGCTGGAGCTATTACTATACTTTTAACAGATCGTAATTTAAATACATCTTTTTTTGACCCTGCTGGAGGTGGAGATCCTATTCTTTATCAACATTTA
		</sequence>
		<sequence>
			<taxon idref="LEFIA899-10|HM387035|MM09777|Athrips_mouffetella"/>
			ACTTTATATTTTATTTTTGGGGTTTGATCAGGAATAGTAGGAACATCATTAAGTTTATTAATTCGAGCAGAATTAGGTAACCCAGGATCTTTAATTGGAGATGATCAAATTTATAATACTATTGTAACAGCTCATGCTTTTATTATAATTTTTTTTATAGTAATGCCTATTATAATCGGGGGATTCGGAAACTGATTAGTCCCTTTAATACTAGGAGCCCCTGATATAGCTTTCCCACGAATAAATAATATAAGATTTTGACTTTTACCCCCATCTCTTACTCTATTAATTTCCAGAAGAATTGTAGAAAATGGAGCCGGAACAGGTTGAACTGTTTACCCCCCCTTATCCTCTAATATTGCCCATAGAGGAAGCTCTGTTGACTTAGCAATTTTTTCTCTTCATTTAGCGGGAATTTCTTCAATTTTAGGAGCAATTAATTTTATTACTACAATTATTAATATACGAATTAATGCACTTTCTTTTGATCAAATACCATTATTTGTTTGATCAGTAGGAATTACTGCACTACTTCTTCTTCTCTCCTTGCCTGTTTTAGCCGGAGCTATTACCATACTTTTAACTGATCGTAATCTTAATACATCATTTTTCGACCCAGCTGGGGGAGGAGATCCTATTTTATATCAACATTTA
		</sequence>
		<sequence>
			<taxon idref="LEFIA900-10|HM387036|MM09778|Chionodes_luctuella"/>
			ACTTTATATTTTATTTTTGGAATTTGGGCAGGAATAGTAGGAACATCATTAAGTTTATTAATTCGAGCTGAATTAGGAAACCCTGGATCTCTTATTGGAGATGATCAAATTTATAATACTATTGTAACAGCTCATGCTTTTATTATAATTTTTTTTATAGTTATACCTATTATAATCGGAGGATTTGGAAATTGATTAGTACCTTTAATATTAGGGGCCCCTGATATGGCTTTCCCCCGAATAAATAATATAAGTTTTTGACTTTTGCCCCCTTCTCTTACTCTTTTAATTTCAAGAAGAATTGTAGAAAACGGAGCAGGAACAGGATGAACTGTTTATCCTCCTTTATCTTCTAATATTGCCCATGGAGGAAGATCTGTAGATTTAGCAATCTTTTCTTTGCATTTAGCAGGAATTTCTTCAATCCTAGGAGCAATTAATTTTATCACTACAATTATTAACATACGAATTAATGGTCTTTCTTTCGATCAAATACCTTTATTTGTATGAGCTGTTGGAATTACTGCTTTATTATTATTACTTTCTCTACCTGTTTTAGCTGGAGCTATTACAATATTATTAACAGATCGTAATTTAAATACATCATTTTTTGATCCAGCAGGAGGAGGGGATCCAATTTTATACCAACATTTA
		</sequence>
		<sequence>
			<taxon idref="LEFIA913-10|HM387049|MM09791|Chionodes_electella"/>
			ACTTTATATTTTATTTTCGGAATTTGAGCGGGAATAATAGGAACATCATTAAGTTTATTAATTCGAGCTGAATTAGGAAATCCTGGATCTTTAATTGGAGATGATCAAATTTATAATACTATTGTAACAGCTCATGCTTTTATTATAATTTTTTTTATGGTTATACCTATTATAATTGGAGGATTTGGAAATTGATTAGTACCTTTAATATTAGGAGCTCCTGATATAGCTTTCCCTCGAATAAATAATATAAGTTTCTGACTTCTTCCCCCCTCTATTATCCTTTTAATTTCAAGAAGAATTGTAGAAAATGGAGCAGGGACAGGATGAACTGTTTACCCCCCTTTATCTTCTAATATCGCCCATAGAGGAAGATCAGTAGATTTAGCAATTTTTTCCTTACATTTAGCGGGAATTTCTTCAATTTTAGGAGCAATTAATTTTATTACTACAATTATTAATATACGAATTAACGGTCTTTCCTTTGATCAAATACCTTTATTTGTGTGAGCTGTTGGAATTACTGCTTTACTTTTATTACTTTCTCTTCCTGTTCTAGCTGGAGCTATTACTATATTATTGACAGATCGTAATTTAAATACATCATTTTTTGACCCAGCAGGAGGTGGAGATCCAATTTTATATCAACATTTA
		</sequence>
		<sequence>
			<taxon idref="LEFIA914-10|HM387050|MM09792|Teleiodes_luculella"/>
			ACTTTATATTTTATTTTTGGTATTTGAGCGGGTATAGTAGGAACATCATTAAGATTATTAATTCGAGCTGAATTAGGAAATCCAGGGTCATTAATTGGTGATGATCAAATTTATAATACTATTGTTACAGCTCATGCTTTTATTATAATTTTTTTTATGGTAATACCTATTATAATTGGAGGATTCGGAAATTGATTAGTACCTTTAATATTAGGAGCTCCTGATATAGCTTTTCCACGAATAAATAATATAAGATTTTGACTTTTACCACCTTCTCTTACTTTATTAATTTCAAGAAGTATTGTAGAAAATGGGGCAGGAACAGGATGAACAGTATACCCCCCACTTTCATCTAATATTGCCCATGGTGGAAGATCAGTTGATTTAGCTATTTTTTCTCTTCATTTAGCTGGTATTTCTTCTATTTTAGGAGCTATTAATTTTATTACAACTATCATTAATATAAAAATTAATGGATTAAATTTTGATCAAATACCTTTATTTGTTTGAGCAGTAGGTATCACTGCTTTACTTTTACTTTTATCTTTACCAGTTTTAGCTGGAGCTATTACTATACTTTTAACAGATCGTAATTTAAATACATCTTTTTTTGACCCTGCTGGAGGTGGAGATCCTATTCTTTATCAACATTTA
		</sequence>
		<sequence>
			<taxon idref="LEFIA945-10|HM387078|MM13873|Gelechia_sororculella"/>
			ACTCTATATTTTATTTTTGGGATTTGAGCAGGAATAGTAGGAACATCCCTAAGTTTATTAATTCGAGCTGAATTAGGAAACCCTAGATTTTTAATTGGGGATGATCAAATTTATAACACTATTGTTACAGCTCATGCTTTTATTATAATTTTTTTTATGGTTATACCAATTATAATTGGAGGGTTTGGAAATTGATTAGTACCTTTAATGTTAGGAGCCCCAGATATAGCTTTCCCCCGAATAAATAATATAAGATTTTGATTATTACCCCCCTCATTAACTCTATTAATCTCGAGAAGAGTCGTAGAAAATGGAGCTGGAACTGGATGAACGGTGTACCCCCCCCTTTCATCTAATATTGCTCATGGAGGAAGATCTGTAGATTTAGCAATTTTCTCCCTTCATTTAGCTGGAATCTCATCAATTTTAGGAGCAATTAATTTTATTACTACTATTATTAATATAAAAATTAATGGATTAACCTTTGATCAAATACCTTTATTTGTCTGAGCTGTAGGTATTACAGCTTTATTATTATTACTTTCTTTACCTGTTTTAGCAGGAGCTATTACTATACTTTTAACAGACCGTAATTTAAATACTTCATTTTTTGACCCTGCGGGAGGAGGAGACCCTATCCTATACCAACATTTA
		</sequence>
		<sequence>
			<taxon idref="LEFIA947-10|HM387079|MM13875|Gelechia_muscosella"/>
			ACTTTATATTTTATTTTTGGAATTTGAGCAGGAATAGTAGGAACATCTTTAAGTCTTTTAATTCGAGCTGAATTAGGAAACCCCGGATCTTTAATTGGGGATGATCAAATTTATAATACTATTGTTACAGCTCATGCTTTTATTATAATTTTTTTTATAGTAATACCCATTATAATCGGAGGATTTGGTAATTGATTAGTACCTTTAATACTAGGAGCCCCTGATATAGCTTTCCCCCGAATAAATAACATAAGATTTTGGCTTCTTCCCCCTTCTTTAACTCTCTTAATTTCAAGAAGAATTGTAGAAAATGGAGCTGGAACAGGATGAACTGTTTACCCCCCTCTCTCATCTAATATTGCACATGGAGGTAGATCAGTAGATTTAGCAATTTTCTCCCTACATTTAGCTGGTATTTCTTCAATTTTAGGGGCAATTAATTTTATTACAACTATTATTAATATGAAAATTAATGGATTAACTTTTGATCAAATACCTTTATTTGTTTGAGCTGTAGGTATTACAGCCTTATTATTATTATTATCTCTCCCTGTTTTAGCAGGAGCCATTACTATATTACTAACTGATCGAAATATAAACACATCATTTTTTGATCCAGCAGGAGGAGGTGACCCTATTTTATATCAACATTTA
		</sequence>
		<sequence>
			<taxon idref="LEFIA1038-10|MM06130|Carpatolechia_notatella"/>
			ACTTTATATTTTATTTTTGGAATTTGAGCAGGAATAGTAGGAACATCTTTAAGATTACTAATTCGAGCAGAATTAGGAAATCCAGGATCTTTAATTGGAGATGATCAAATTTATAATACTATTGTCACAGCTCATGCTTTTATTATAATTTTTTTTATAGTTATACCTATTATAATTGGGGGATTTGGAAATTGATTAGTTCCTTTAATATTAGGAGCACCTGATATAGCTTTCCCACGAATAAATAATATAAGATTTTGACTTTTACCCCCTTCTCTTACTTTATTAATTTCTAGTAGAATCGTAGAAAATGGAGCAGGAACTGGATGAACAGTTTATCCTCCTTTATCTTCTAATATTGCTCATGGAGGAAGATCAGTTGACTTAGCAATTTTTTCTTTGCACTTAGCTGGAATTTCTTCCATTTTAGGAGCTATTAATTTTATTACAACTATTATTAATATAAAAATTAATGGTTTACCATTTGATCAAATACCATTATTTGTTTGAGCAGTAGGTATTACAGCTTTATTATTACTTTTATCTTTACCAGTTTTAGCAGGTGCTATTACTATATTATTGACAGATCGTAACTTAAATACATCTTTCTTTGATCCAGCTGGAGGAGGAGATCCAATTCTTTATCAACATTTA
		</sequence>
		<sequence>
			<taxon idref="LEFIB057-10|HM870966|MM00341|Scrobipalpula_psilella"/>
			ACTTTATACTTTATTTTTGGAATTTGAGCAGGAATAGTAGGAACATCTCTTAGACTTCTAATTCGTGCTGAATTAGGAAACCCCGGGTCTTTAATTGGAGATGATCAAATCTATAATACTATTGTTACAGCTCATGCTTTTATTATAATTTTTTTTATAGTAATACCTATTATAATTGGTGGATTTGGTAATTGATTAGTCCCACTAATATTAGGAGCCCCTGATATAGCTTTCCCTCGAATAAATAATATAAGTTTCTGATTACTACCACCCTCTCTTACTCTTTTAATTTCAAGAAGAATTGTAGAAAATGGAGCAGGAACTGGTTGAACTGTTTATCCCCCTTTATCTTCTAACATTGCTCATGGTGGAAGCTCTGTAGATTTAGCTATTTTTTCCCTACATCTAGCTGGAATTTCATCAATTTTAGGTGCTATTAATTTTATTACTACTATTATTAATATACGAATTAATGGACTTTCATTTGATCAAATACCTTTATTTGTTTGAGCTGTAGGTATTACAGCTTTACTTCTTCTTTTATCCTTACCTGTTCTAGCTGGAGCTATTACAATATTATTAACAGATCGTAATTTAAATACTTCATTTTTTGATCCTGCTGGAGGAGGAGACCCAATTTTATATCAACATTTA
		</sequence>
		<sequence>
			<taxon idref="LEFIB145-10|HM871050|MM00527|Carpatolechia_proximella"/>
			ACTTTATATTTTATTTTTGGAATTTGAGCAGGAATAGTAGGAACATCTTTAAGATTACTAATTCGAGCAGAATTAGGAAACCCAGGATCTTTAATTGGAGATGATCAAATTTATAATACTATTGTCACAGCTCATGCTTTTATCATAATTTTTTTTATAGTTATACCTATTATAATTGGAGGATTTGGAAATTGATTAGTTCCTTTAATATTAGGAGCTCCTGATATAGCTTTCCCCCGGATAAATAATATAAGATTTTGACTTTTACCTCCTTCTCTTACTTTATTAATTTCCAGTAGAATTGTAGAAAACGGAGCAGGAACTGGATGAACAGTTTATCCCCCTTTATCTTCTAATATTGCTCATGGAGGAAGATCAGTTGATTTAGCAATTTTTTCTTTACATTTAGCGGGAATCTCTTCAATTTTAGGAGCTATTAATTTTATTACAACTATTATTAACATAAAAATTAATGGTTTATCATTTGATCAAATACCTTTATTTGTTTGAGCGGTTGGAATTACAGCTTTATTATTACTTCTATCTTTACCAGTTTTAGCAGGTGCTATTACTATATTGTTAACAGATCGTAATTTAAATACATCTTTTTTTGACCCAGCTGGGGGAGGAGATCCAATTCTTTACCAACATTTA
		</sequence>
		<sequence>
			<taxon idref="LEFIB146-10|HM871051|MM00529|Pseudotelphusa_paripunctella"/>
			ACTTTATATTTTATTTTTGGAATTTGAGCAGGTATAGTTGGAACATCTTTAAGTTTATTAATTCGAGCAGAATTAGGAAATCCAGGATCTTTAATTGGTGATGATCAAATTTATAATACTATTGTTACAGCTCATGCTTTTATTATAATTTTTTTTATAGTTATACCTATTATAATTGGAGGATTTGGAAATTGATTAGTTCCACTAATACTCGGAGCTCCAGATATAGCTTTCCCTCGAATAAATAATATAAGATTTTGACTTTTACCCCCCTCGCTTACACTATTAATTTCAAGAAGAATTGTAGAAAATGGAGCAGGAACTGGTTGAACAGTTTATCCACCTTTATCTTCTAATATTGCTCATGGAGGAAGATCAGTAGATTTAGCAATTTTTTCATTACATTTAGCTGGAATTTCTTCTATTTTAGGAGCAATTAATTTTATTACTACTATTATTAATATAAAAATCAATGGTTTATTTTCCAATCAAATACCCCTATTTGTTTGATCAGTGGGAATTACTGCTTTATTATTACTTTTATCTTTACCAGTTTTAGCTGGAGCTATTACTATACTTTTAACAGATCGTAATTTAAATACATCATTTTTTGATCCAGCAGGAGGAGGAGATCCAATTTTATATCAACATTTA
		</sequence>
		<sequence>
			<taxon idref="LEFIB197-10|HM871101|MM00637|Scrobipalpa_pauperella"/>
			ACTTTATATTTTATTTTTGGAATTTGAGCAGGAATAATTGGAACATCTTTAAGACTTTTAATTCGAGCTGAACTAGGAACCCCCAGCTCATTAATTGGAGATGATCAAATTTATAACACAATTGTTACAGCTCATGCTTTCATTATAATTTTTTTTATAGTTATACCTATTATAATTGGAGGATTTGGTAATTGATTAGTTCCTCTTATATTAGGAGCCCCTGATATAGCTTTCCCCCGAATAAATAATATAAGATTTTGATTGCTTCCTCCCTCTATTACTCTTTTAATTTCAAGAAGATTGGTAGAAAATGGAGCTGGAACTGGATGAACAGTTTATCCCCCTCTTTCATCTAACATTGCTCATAGAGGAAGATCTGTAGATTTAGCTATTTTTTCTCTTCATTTAGCTGGAATTTCTTCTATTTTAGGAGCTATTAATTTTATTACTACTATTATTAACATACGAATTAATGGAATTTATTTTGATCAAATACCTTTATTTGTTTGAGCTGTAGGAATTACCGCCCTATTACTTCTTTTATCTCTTCCTGTTTTAGCGGGAGCCATTACTATATTATTAACAGATCGTAATTTAAATACATCATTTTTTGACCCTGCTGGAGGTGGAGATCCAATTTTATATCAACATTTA
		</sequence>
		<sequence>
			<taxon idref="LEFIB214-10|HM871118|MM00668|Gelechia_sororculella"/>
			ACTCTATATTTTATTTTTGGGATTTGAGCAGGAATAGTAGGAACATCCCTAAGTTTATTAATTCGAGCTGAATTAGGAAACCCTAGATTTTTAATTGGGGATGATCAAATTTATAACACTATTGTTACAGCTCATGCTTTTATTATAATTTTTTTTATGGTTATACCAATTATAATTGGAGGGTTTGGAAATTGATTAGTACCTTTAATGTTAGGAGCCCCAGATATAGCTTTCCCCCGAATAAATAATATAAGATTTTGATTATTACCCCCCTCATTAACTCTATTAATCTCGAGAAGAGTCGTAGAAAATGGAGCTGGAACTGGATGAACGGTGTACCCCCCCCTTTCATCTAATATTGCTCATGGAGGAAGATCTGTAGATTTAGCAATTTTCTCCCTTCATTTAGCTGGAATCTCATCAATTTTAGGAGCAATTAATTTTATTACTACTATTATTAATATAAAAATTAATGGATTAACCTTTGATCAAATACCTTTATTTGTCTGAGCTGTAGGTATTACAGCTTTATTATTATTACTTTCTTTACCTGTTTTAGCAGGAGCTATTACTATACTTTTAACAGACCGTAATTTAAATACTTCATTTTTTGACCCTGCGGGAGGAGGAGACCCTATTCTATACCAACATTTA
		</sequence>
		<sequence>
			<taxon idref="LEFIB231-10|HM871134|MM00691|Chionodes_electella"/>
			ACTTTATATTTTATTTTCGGAATTTGAGCGGGAATAATAGGAACATCATTAAGTTTATTAATTCGAGCTGAATTAGGAAATCCTGGATCTTTAATTGGAGATGATCAAATTTATAATACTATTGTAACAGCTCATGCTTTTATTATAATTTTTTTTATGGTTATACCTATTATAATTGGAGGATTTGGAAATTGATTAGTACCTTTAATATTAGGAGCTCCTGATATAGCTTTCCCTCGAATAAATAATATAAGTTTCTGACTTCTTCCCCCCTCTATTATCCTCTTAATTTCAAGAAGAATTGTAGAAAATGGAGCAGGGACAGGATGAACTGTTTACCCCCCTTTATCTTCTAATATTGCCCATAGAGGAAGATCAGTAGATTTAGCAATTTTTTCCTTACATTTAGCAGGAATTTCTTCAATTTTAGGAGCAATTAATTTTATTACTACAATTATTAATATACGAATTAACGGTCTTTCCTTTGATCAAATACCTTTATTTGTATGAGCTGTTGGAATTACTGCTTTACTTTTATTACTTTCTCTTCCTGTTCTAGCTGGAGCTATTACTATATTATTGACAGATCGTAATTTAAATACATCATTTTTTGACCCAGCAGGAGGTGGAGATCCAATTTTATATCAACATTTA
		</sequence>
		<sequence>
			<taxon idref="LEFIB232-10|HM871135|MM00693|Chionodes_luctuella"/>
			ACTTTATATTTTATTTTTGGAATTTGGGCAGGAATAGTAGGAACATCATTAAGTTTATTAATTCGAGCTGAATTAGGAAACCCTGGATCTCTTATTGGAGATGATCAAATTTATAATACTATTGTAACAGCTCATGCTTTTATTATAATTTTTTTTATAGTTATACCTATTATAATCGGAGGATTTGGAAATTGATTAGTACCTTTAATATTAGGGGCCCCTGATATGGCTTTCCCCCGAATAAATAATATAAGTTTTTGACTTTTGCCCCCTTCTCTTACTCTTTTAATTTCAAGAAGAATTGTAGAAAACGGAGCAGGAACAGGATGAACTGTTTATCCTCCTTTATCTTCTAATATTGCCCATGGAGGAAGATCTGTAGATTTAGCAATCTTTTCTTTGCATTTAGCAGGAATTTCTTCAATCCTAGGAGCAATTAATTTTATCACTACAATTATTAACATACGAATTAATGGTCTTTCTTTCGATCAAATACCTTTATTTGTATGAGCTGTTGGAATTACTGCTTTATTATTATTACTTTCTCTACCTGTTTTAGCTGGAGCTATTACAATATTATTGACAGATCGTAATTTAAATACATCATTTTTTGATCCAGCAGGAGGAGGGGATCCAATTTTATACCAACATTTA
		</sequence>
		<sequence>
			<taxon idref="LEFIB285-10|MM00777|Caryocolum_viscariella"/>
			ACTCTATATTTTATTTTTGGAATTTGAGCAGGAATAGTAGGAACATCTTTAAGATTACTAATTCGAGCTGAATTAGGTAATCCTGGCTCTTTAATTGGAGATGATCAAATTTATAATACTATTGTTACAGCTCATGCTTTTATTATAATTTTTTTTATAGTTATACCCATTATAATTGGAGGATTTGGAAATTGATTAGTACCATTAATATTAGGAGCTCCTGATATAGCTTTCCCCCGAATAAATAATATAAGATTTTGATTGTTACCCCCCTCTCTTACACTTTTAATTTCAAGAAGAATCGTAGAAAATGGAGCTGGAACAGGTTGAACTGTTTACCCCCCTTTATCCTCTAATATTGCCCACGGAGGAAGATCAGTAGATTTAGCTATTTTTTCACTACACTTAGCAGGTATTTCTTCAATTTTAGGAGCAATTAATTTTATTACCACTATCATTAATATACGAATTAATAATCTTTCATTTGATCAAATACCATTATTTGTTTGAGCTGTGGGAATTACAGCATTATTACTTTTATTATCTCTTCCTGTTTTAGCTGGAGCAATTACAATATTATTAACTGATCGTAATTTAAATACATCTTTTTTTGATCCTGCTGGAGGAGGAGACCCTATTCTTTATCAACATTTA
		</sequence>
		<sequence>
			<taxon idref="LEFIB286-10|HM871187|MM00778|Caryocolum_pullatella"/>
			ACTTTATATTTTATTTTTGGAATTTGAGCAGGAATAGTAGGAACATCTTTAAGACTTTTAATCCGAGCTGAATTAGGTAATCCTGGATCCTTAATTGGGGATGATCAAATTTATAATACTATTGTTACAGCTCACGCTTTTATTATAATTTTTTTTATAGTTATACCTATTATAATTGGAGGATTTGGAAACTGATTAGTTCCACTAATATTAGGGGCCCCCGATATAGCCTTCCCCCGAATAAATAATATAAGTTTTTGATTATTACCCCCTTCTCTTACACTTCTAATTTCAAGAAGAATTGTAGAAAATGGAGCAGGAACAGGATGAACCGTTTATCCCCCTTTATCTTCTAATATTGCCCATGGTGGAAGCTCAGTAGATTTAGCTATTTTTTCCCTACATTTAGCGGGTATTTCCTCTATTTTAGGAGCAATTAATTTTATTACTACTATTATTAATATACGAGTTGATAATCTTTCATTTGACCAAATACCCTTATTTGTGTGAGCTGTAGGTATCACAGCTCTTTTACTTCTTTTATCTCTTCCTGTTTTAGCCGGAGCAATTACTATATTATTAACAGATCGTAATTTAAATACATCCTTTTTTGACCCTGCAGGAGGGGGAGACCCTATTCTTTATCAACATTTA
		</sequence>
		<sequence>
			<taxon idref="LEFIB571-10|HM871453|MM02225|Psoricoptera_speciosella"/>
			ACTTTATATTTTATTTTTGGAATTTGAGCAGGTATAGTTGGAACATCTTTAAGTTTATTAATTCGAGCTGAATTAGGTAACCCAGGTTCTTTAATTGGAGATGATCAAATTTATAATACTATTGTTACAGCTCATGCTTTTATTATAATTTTTTTTATAGTTATACCTATTATAATTGGAGGATTTGGAAATTGATTAATACCATTAATATTAGGAGCACCAGATATAGCTTTCCCCCGAATAAATAATATAAGATTTTGACTTTTACCCCCTTCTCTTACTTTATTAATTTCAAGAAGAATTGTAGAAAATGGAGCTGGAACTGGATGAACAGTTTATCCCCCTCTTTCTTCTAATATTGCTCATGGTGGTAGATCAGTTGATTTAGCTATTTTTTCCCTTCATTTAGCTGGTATTTCTTCTATTTTAGGGGCAATTAATTTTATTACAACTATTATTAATATGAAAATTAATGGATTATCTTTTGATCAAATACCTCTATTTGTATGAGCAGTAGGAATTACTGCTTTATTACTACTTTTATCTCTTCCTGTATTAGCTGGAGCAATTACTATATTATTAACTGATCGTAATTTAAATACCTCATTCTTTGATCCTGCAGGAGGAGGAGACCCTATTCTATACCAACATTTA
		</sequence>
		<sequence>
			<taxon idref="LEFIB572-10|HM871454|MM02226|Psoricoptera_speciosella"/>
			ACTTTATATTTTATTTTTGGAATTTGAGCAGGTATAGTTGGAACATCTTTAAGTTTATTAATTCGAGCTGAATTAGGTAACCCAGGTTCTTTAATTGGAGATGATCAAATTTATAATACTATTGTTACAGCTCATGCTTTTATTATAATTTTTTTTATAGTTATACCTATTATAATTGGAGGATTTGGAAATTGATTAGTACCATTAATATTAGGAGCACCAGATATAGCTTTCCCCCGAATAAATAATATAAGATTTTGACTTTTACCCCCTTCTCTTACTTTATTAATTTCAAGAAGAATTGTAGAAAATGGAGCTGGAACTGGATGAACAGTTTATCCCCCTCTTTCTTCTAATATTGCTCATGGTGGTAGATCAGTTGATTTAGCTATTTTTTCCCTTCATTTAGCTGGTATTTCTTCTATTTTAGGGGCAATTAATTTTATTACAACTATTATTAATATGAAAATTAATGGATTATCTTTTGATCAAATACCTCTATTTGTATGAGCAGTAGGAATTACTGCTTTATTACTACTTTTATCTCTTCCTGTATTAGCTGGAGCAATTACTATATTATTAACTGATCGTAATTTAAATACCTCATTCTTTGATCCTGCAGGAGGAGGAGACCCTATTCTATACCAACATTTA
		</sequence>
		<sequence>
			<taxon idref="LEFIB598-10|HM871477|MM02312|Athrips_tetrapunctella"/>
			ACTTTATATTTTATTTTTGGGGTTTGGGCAGGAATAGTAGGAACTTCATTAAGACTTTTAATTCGGGCTGAATTAGGAAATCCAGGCTCTCTTATTGGAGATGATCAAATTTATAATACTATTGTAACAGCCCACGCTTTTATTATAATTTTTTTTATGGTTATACCAATTATGATTGGTGGATTTGGAAATTGATTAGTACCCCTAATATTAGGAGCCCCTGATATAGCATTCCCACGAATAAATAATATAAGATTTTGATTATTGCCCCCCTCTCTTACCCTTCTAATTTCAAGAAGAGTTGTAGAAAACGGAGCTGGCACTGGATGAACAGTTTACCCCCCTTTATCCTCAAATATTGCTCATGGAGGAAGATCAGTTGATTTAGCAATTTTTTCTCTTCATTTAGCAGGTATTTCTTCAATTTTAGGAGCAATTAATTTTATTACTACAATTATTAATATACGAATTAATGGTCTTTCATTTGATCAAATACCACTATTTGTTTGAGCTGTAGGTATTACAGCTCTACTTCTTCTTTTATCTTTACCTGTATTAGCTGGGGCTATTACTATACTTTTAACAGATCGTAATTTAAATACATCATTTTTTGATCCGGCCGGAGGAGGGGACCCCATTCTTTATCAACATTTA
		</sequence>
		<sequence>
			<taxon idref="LEFIB602-10|HM871481|MM02317|Recurvaria_leucatella"/>
			ACATTATATTTTATTTTTGGTATTTGAGCAGGTATAGTGGGAACTTCTTTAAGATTACTAATTCGAGCTGAATTAGGTAACCCAGGTTCTTTAATTGGGGATGATCAAATTTATAATACTATTGTTACAGCCCATGCTTTTATTATAATTTTTTTTATAGTTATACCTATTATAATTGGGGGATTTGGAAATTGATTAGTTCCTTTAATATTAGGAGCCCCTGATATAGCTTTCCCCCGTATAAATAATATAAGATTTTGACTTTTACCACCTTCTTTAACTTTACTAATTTCAAGAAGAATTGTAGAAAATGGAGCTGGAACAGGATGAACTGTTTATCCCCCTTTATCTTCTAATATTGCCCATGGTGGAAGATCAGTTGATTTAGCAATTTTTTCTTTACATTTAGCGGGAATTTCTTCAATTTTAGGAGCAATTAATTTTATTACAACTATTATCAATATACGAATTAATAATTTATCTTTTGATCAAATACCTTTATTTGTTTGAGCTGTAGGAATTACAGCTTTATTACTTCTTTTATCTTTACCAGTTCTTGCTGGAGCTATTACTATACTTTTAACTGATCGTAATTTAAATACATCATTTTTTGACCCTGCAGGAGGTGGAGACCCTATTCTTTACCAACATTTA
		</sequence>
		<sequence>
			<taxon idref="LEFIB603-10|HM871482|MM02319|Gelechia_jakovlevi"/>
			ACTTTATATTTTATTTTTGGAGTTTGAGCAGGAATAGTAGGAACTTCATTAAGTTTATTAATTCGAGCTGAATTAGGAAATCCAGGATCTTTAATTGGAGATGATCAAATTTATAATACTATTGTTACAGCCCATGCTTTTATTATAATTTTTTTTATGGTTATACCAATTATAATTGGAGGATTTGGAAATTGATTAGTACCATTAATACTAGGAGCCCCTGATATAGCTTTCCCCCGAATAAATAATATAAGATTTTGACTTCTTCCCCCTTCATTAACTCTTTTAATTTCGAGAAGAATCGTAGAAAATGGAGCTGGAACAGGATGAACAGTGTACCCCCCACTTTCATCAAATATTGCTCATGGAGGAAGTTCTGTTGATTTAGCAATTTTTTCCCTTCATTTAGCTGGAATCTCATCAATTTTAGGAGCAATTAATTTTATTACAACTATTATTAATATAAAAATTAATGGTTTAACCTTTGATCAAATACCCCTATTTGTTTGAGCCGTAGGAATTACAGCTCTATTATTATTACTTTCTTTACCTGTTTTAGCTGGTGCTATTACCATACTTTTAACTGATCGTAATTTAAATACATCATTTTTTGATCCAGCAGGTGGAGGAGATCCTATCTTATATCAACATTTA
		</sequence>
		<sequence>
			<taxon idref="LEFIB720-10|HM871598|MM02537|Scrobipalpa_acuminatella"/>
			ACTTTATATTTTATTTTTGGAATTTGATCAGGTTTAGTAGGAACATCATTAAGATTATTAATTCGAGCTGAATTAGGAAACCCCGGTTCATTAATTAGAGATGATCAAATCTATAATACAATCGTTACAGCTCATGCTTTTATTATAATTTTTTTCATAGTTATACCTATTATAATTGGAGGATTCGGTAATTGATTAATTCCTCTTATATTAGGAGCCCCCGATATAGCTTTCCCCCGAATAAATAACATAAGATTTTGATTATTACCCCCCTCTCTTACTCTTTTAATCTCAAGAAGAGTAGTAGAAAATGGAGCAGGAACTGGATGAACAGTTTACCCACCCCTTTCATCCAATATTGCCCATAGCGGAAGATCTGTTGATTTAGCTATTTTTTCCCTTCATTTAGCCGGAATTTCTTCTATTTTAGGAGCTATTAATTTTATCACCACCATTATTAATATACGAATTAATAGACTTTCATTTGACCAAATACCATTATTTGTTTGAGCTGTAGGAATTACAGCATTATTACTTCTTTTATCCCTTCCTGTTTTAGCTGGAGCTATTACTATATTATTAACAGATCGTAATTTAAATACATCATTTTTTGACCCCGCTGGAGGTGGAGATCCAATTTTATATCAACATTTA
		</sequence>
		<sequence>
			<taxon idref="LEFIB736-10|HM871614|MM02568|Gelechia_rhombella"/>
			ACTTTATATTTTATTTTTGGAATCTGAGCAGGAATAGTAGGAACATCCCTAAGTCTTTTAATTCGTGCTGAATTAGGAAATCCAGGATCTTTAATTGGAGATGATCAAATTTATAACACTATTGTTACAGCCCATGCTTTTATTATAATTTTTTTTATGGTTATACCTATTATAATCGGAGGATTTGGAAATTGATTAGTACCATTAATGTTAGGAGCCCCCGATATAGCTTTTCCACGTATAAATAATATAAGATTTTGACTTTTACCCCCCTCTTTAACTCTCCTTATTTCTAGAAGAATCGTAGAAAATGGAGCTGGAACTGGATGAACAGTATACCCACCCCTTTCTTCCAATATTGCTCATAGAGGAAGATCAGTAGATTTAGCAATTTTCTCCCTTCATTTAGCTGGAATTTCATCAATTTTAGGAGCAATTAATTTTATTACAACTATTATCAATATAAAAATTAATGGAATAACTTTTGATCAAATACCTCTTTTTGTTTGAGCTGTAGGAATTACTGCTTTACTATTATTATTATCTCTTCCAGTATTAGCCGGAGCTATTACTATATTATTAACAGATCGTAATTTAAACACTTCTTTTTTTGACCCTGCTGGAGGAGGAGACCCAATTTTATACCAACACTTA
		</sequence>
		<sequence>
			<taxon idref="LEFIB739-10|HM871617|MM02573|Chionodes_holosericella"/>
			ACTTTATATTTTATTTTTGGAATTTGAGCAGGAATAGTAGGAACATCACTAAGTTTATTAATTCGAGCTGAATTAGGAAATCCCGGATCATTAATTGGAGATGATCAAATTTATAACACTATTGTAACAGCTCATGCTTTTATTATAATTTTTTTCATAGTTATACCTATTATAATTGGAGGATTTGGAAATTGATTAGTACCTTTAATATTAGGAGCCCCCGATATAGCTTTCCCCCGAATAAATAATATAAGTTTTTGACTTCTCCCCCCCTCTCTTACTCTTTTAATTTCAAGAAGAATTGTAGAAAACGGAGCAGGAACAGGATGAACTGTTTACCCCCCTTTATCTTCTAATATTGCCCATAGAGGAAGATCCGTAGATTTAGCAATTTTTTCCCTTCATTTAGCGGGAATTTCCTCAATTTTAGGAGCAATTAACTTTATTACTACAATTATTAATATACGAATTAATGGCTTAACTTTTGATCAAATACCTTTATTTGTTTGAGCTGTAGGAATTACTGCTTTATTATTATTACTTTCTCTTCCTGTTTTAGCTGGAGCTATTACTATATTATTAACAGATCGTAATTTAAATACTTCGTTTTTTGATCCTGCAGGAGGGGGAGATCCAATTTTATATCAACACTTA
		</sequence>
		<sequence>
			<taxon idref="LEFIB740-10|HM871618|MM02577|Scrobipalpa_atriplicella"/>
			ACTTTATATTTTATTTTTGGAATTTGAGCAGGTATAGTTGGTACATCTTTAAGACTTTTAATTCGAGCCGAATTAGGGAATCCTGGCTCATTAATTGGGGATGATCAAATTTATAATACAATTGTTACAGCTCATGCTTTTATTATAATTTTTTTTATAGTTATACCTATTATAATTGGGGGATTTGGTAATTGACTAATCCCTCTTATATTAGGAGCTCCCGATATAGCTTTCCCCCGAATAAATAATATAAGATTTTGATTATTACCTCCTTCACTTACTCTTTTAATCTCAAGAAGAGTAGTAGAAAATGGAGCTGGAACTGGATGAACAGTTTACCCGCCTCTTTCATCTAATATCGCCCATGGGGGAAGATCTGTAGATTTAGCTATTTTTTCTCTTCATTTAGCTGGAATTTCTTCTATTTTAGGAGCTATTAATTTTATTACTACTATTATTAATATACGAATTAATGGACTTTCTTTTGATCAAATACCCTTATTTGTCTGAGCTGTAGGTATTACTGCTTTATTACTTCTTTTATCTCTTCCTGTTTTAGCTGGAGCTATTACCATACTATTAACAGATCGTAATTTAAATACTTCATTCTTTGACCCTGCTGGAGGTGGAGACCCAATTTTATATCAACATTTA
		</sequence>
		<sequence>
			<taxon idref="LEFIB751-10|HM871629|MM02598|Aroga_velocella"/>
			ACTTTATATTTTATCTTTGGAATTTGAGCAGGAATAGTAGGAACATCTTTAAGACTTTTAATTCGAGCAGAATTAGGAAATCCTGGATCTTTAATTGGGGATGATCAAATTTATAACACTATTGTTACAGCTCATGCTTTTATTATAATTTTTTTTATAGTTATACCTATTATAATTGGAGGATTTGGTAATTGATTAGTTCCATTAATATTAGGAGCCCCAGATATAGCTTTCCCACGAATAAATAATATAAGATTTTGACTTCTTCCCCCCTCTCTTACTTTATTAATTTCAAGAAGAATCGTAGAAAATGGAGCAGGAACAGGATGAACAGTTTACCCCCCACTTTCATCTAATATTGCACATGGAGGAAGTTCTGTAGATTTAGCTATTTTTTCCTTACATTTAGCGGGTATTTCTTCAATTTTAGGGGCAATTAATTTTATTACCACTATTATTAATATACGAATTAACGGTTTATCATTTGATCAAATACCTTTATTCGTTTGAGCAGTAGGAATTACTGCATTATTACTATTACTTTCCTTACCTGTATTAGCTGGAGCTATTACTATACTTTTAACTGATCGTAATTTAAATACATCATTTTTTGATCCGGCTGGAGGAGGAGACCCAATCTTATATCAACATTTA
		</sequence>
		<sequence>
			<taxon idref="LEFIB755-10|HM871632|MM02608|Caryocolum_blandella"/>
			ACTTTATATTTTATTTTTGGAATTTGAGCAGGAATAGTAGGAACATCTTTAAGACTTTTAATTCGAGCTGAATTAGGTAACCCTGGCTCTTTAATTGGGGATGATCAAATTTATAATACTATTGTTACAGCTCATGCTTTTATTATAATTTTTTTTATGGTTATACCTATTATAATCGGAGGATTTGGAAACTGATTAGTACCTTTAATATTAGGAGCCCCAGATATAGCTTTCCCCCGAATAAATAATATAAGTTTTTGAATATTACCCCCCTCTCTTACACTTTTAATTTCGAGAAGAATTGTAGAAAACGGAGCAGGAACAGGATGAACTGTTTACCCCCCCTTATCCTCTAATATCGCCCATGGAGGAAGCTCTGTAGATTTAGCTATTTTTTCTTTGCATTTAGCTGGAATCTCATCAATTTTAGGAGCAATTAATTTTATTACCACTATTATTAACATACGAATTAATAATCTTTCATTTGACCAAATACCCTTATTTGTTTGAGCTGTAGGTATTACAGCCTTATTACTTCTTTTATCTCTACCAGTTTTAGCTGGAGCAATTACTATATTATTAACAGATCGTAATTTAAATACATCCTTTTTCGACCCCGCAGGAGGAGGAGATCCTATCTTATACCAACATTTA
		</sequence>
		<sequence>
			<taxon idref="LEFIB936-10|HM871813|MM03085|Caryocolum_pullatella"/>
			ACTTTATATTTTATTTTTGGAATTTGAGCGGGAATAGTAGGAACATCTTTAAGACTTTTAATCCGAGCTGAATTAGGTAATCCTGGATCCTTAATTGGGGATGATCAAATTTATAATACTATTGTTACAGCTCACGCTTTTATTATAATTTTTTTTATAGTTATACCTATTATAATTGGAGGATTTGGAAACTGATTAGTTCCACTAATATTAGGGGCCCCCGATATAGCCTTCCCCCGAATAAATAATATAAGTTTTTGATTATTACCCCCTTCTCTTACACTTCTAATTTCAAGAAGAATTGTAGAAAATGGAGCAGGAACAGGATGAACCGTTTATCCCCCTTTATCTTCTAATATTGCCCATGGTGGAAGCTCAGTAGATTTAGCTATTTTTTCCCTACATTTAGCGGGTATTTCCTCTATTTTAGGAGCAATTAATTTTATTACTACTATTATTAATATACGAGTTAATAATCTTTCATTTGACCAAATACCCTTATTTGTGTGAGCTGTAGGTATCACAGCTCTTTTACTTCTTTTATCTCTTCCTGTTTTAGCTGGAGCAATTACTATATTATTAACAGATCGTAATTTAAATACATCCTTTTTTGACCCTGCAGGAGGGGGAGACCCTATTCTTTATCAANATTTA
		</sequence>
		<sequence>
			<taxon idref="LEFIB938-10|HM871815|MM03088|Chionodes_nubilella"/>
			ACTTTATATTTTATTTTTGGAATTTGAGCAGGGATAGTAGGAACATCATTAAGATTATTAATTCGGGCTGAATTAGGAAATCCTGGATCTTTAATTGGAGACGATCAAATTTATAATACTATTGTAACAGCTCATGCTTTTATTATAATTTTTTTTATAGTTATACCTATTATAATTGGAGGATTTGGAAATTGACTAGTCCCTTTAATATTAGGAGCACCTGATATAGCTTTTCCCCGAATAAATAATATAAGTTTTTGACTTCTTCCCCCCTCCCTTACTCTTTTAATTTCAAGAAGAATTGTGGAAAATGGAGCAGGAACAGGATGAACTGTCTATCCTCCTTTATCCTCTAATATTGCACATGGAGGAAGATCTGTAGATTTAGCAATTTTTTCATTACATTTAGCAGGAATTTCTTCAATTTTAGGGGCAATTAATTTTATTACTACAATTATTAATATACGAATCAATGGTTTATCTTTTGATCAAATACCTTTATTCGTTTGATCTGTAGGTATTACTGCTTTATTATTACTACTTTCTCTTCCTGTTTTAGCTGGGGCTATTACTATATTACTAACAGATCGAAATTTAAATACATCATTTTTTGATCCTGCCGGAGGAGGGGATCCAATTTTATATCAACATTTA
		</sequence>
		<sequence>
			<taxon idref="LEFID016-10|HM872830|MM05441|Pseudotelphusa_paripunctella"/>
			ACTTTATATTTTATTTTTGGAATTTGAGCAGGTATAGTTGGAACATCTTTAAGTTTATTAATTCGAGCAGAATTAGGAAATCCAGGATCTTTAATTGGTGATGATCAAATTTATAATACTATTGTTACAGCTCATGCTTTTATTATAATTTTTTTTATAGTTATACCTATTATAATTGGAGGATTTGGAAATTGATTAGTTCCACTAATACTCGGAGCCCCAGATATAGCTTTCCCTCGAATAAATAATATGAGATTTTGACTTTTACCCCCCTCGCTTACACTATTAATTTCAAGAAGAATTGTAGAAAATGGAGCAGGAACTGGTTGAACAGTTTATCCACCTTTATCTTCTAATATTGCTCATGGAGGAAGATCAGTAGATTTAGCAATTTTTTCATTACATTTAGCTGGAATTTCTTCTATTTTAGGAGCAATTAATTTTATTACTACTATTATTAATATAAAAATCAATGGTTTATCTTTCGATCAAATACCCCTATTTGTTTGATCAGTAGGAATTACTGCTTTATTATTACTTTTATCTTTACCAGTTTTAGCTGGAGCTATTACTATACTTTTAACAGATCGTAATTTAAATACATCATTTTTTGATCCAGCAGGAGGAGGAGATCCAATTTTATATCAACATTTA
		</sequence>
		<sequence>
			<taxon idref="LEFID029-10|HM872843|MM05466|Filatima_incomptella"/>
			ACTTTATATTTTATTTTTGGAATTTGAGCAGGAATATTAGGTACTTCTTTAAGACTTTTAATTCGAGCAGAATTAGGTAATCCTGGATCTTTAATTGGAGATGATCAAATTTATAATACTATTGTTACAGCTCATGCATTTATTATAATTTTTTTTATAGTTATACCTATTATAATCGGAGGATTTGGAAATTGATTAATTCCTTTAATACTTGGAGCTCCTGATATAGCATTCCCTCGGATAAATAATATAAGATTTTGACTTTTACCTCCTTCTCTTACTTTATTAATTTCAAGAAGAATTGTAGAAAATGGAGCAGGAACAGGATGAACAGTTTACCCCCCATTATCTTCTAATATCGCCCATGGTGGTAGATCAGTTGATTTAGCAATTTTTTCTTTACATTTAGCAGGAATTTCCTCAATTCTAGGAGCTATCAATTTTATTACTACTATTATTAATATACGAATTAATAGATTATCTTTTGATAAAATACCATTATTTGTTTGAGCAGTAGGAATTACCGCCTTACTTCTTCTTTTATCCCTTCCTGTTTTAGCTGGAGCTATTACAATACTATTAACAGATCGAAATTTAAACACATCATTTTTTGACCCTGCGGGAGGAGGAGATCCTATTCTTTATCAACATTTA
		</sequence>
		<sequence>
			<taxon idref="LEFID031-10|HM872845|MM05473|Pseudotelphusa_paripunctella"/>
			ACTTTATATTTTATTTTTGGAATTTGAGCAGGTATAGTTGGAACATCTTTAAGTTTATTAATTCGAGCAGAATTAGGAAATCCAGGATCTTTAATTGGTGATGATCAAATTTATAATACTATTGTTACAGCTCATGCTTTTATTATAATTTTTTTTATAGTTATACCTATTATAATTGGAGGATTTGGAAATTGATTAGTTCCACTAATACTCGGAGCTCCAGATATAGCTTTCCCTCGAATAAATAATATGAGATTTTGACTTTTACCCCCCTCGCTTACACTATTAATTTCAAGAAGAATTGTAGAAAATGGAGCAGGAACTGGTTGAACAGTTTATCCACCTTTATCTTCTAATATTGCTCATGGAGGAAGATCAGTAGATTTAGCAATTTTTTCATTACATTTAGCTGGAATTTCTTCTATTTTAGGAGCAATTAATTTTATTACTACTATTATTAATATAAAAATCAATGGTTTATCTTTCGATCAAATACCCCTATTTGTTTGATCAGTAGGAATTACTGCTTTATTATTACTTTTATCTTTACCAGTTTTAGCTGGAGCTATTACTATACTTTTAACAGATCGTAATTTAAATACATCATTTTTTGATCCAGCAGGAGGAGGAGATCCAATTTTATATCAACATTTA
		</sequence>
		<sequence>
			<taxon idref="LEFID039-10|HM872853|MM05493|Recurvaria_leucatella"/>
			ACATTATATTTTATTTTTGGTATTTGAGCAGGTATGGTGGGAACTTCTTTAAGATTACTAATTCGAGCTGAATTAGGTAACCCAGGTTCTTTAATTGGGGATGATCAAATTTATAATACTATTGTTACAGCCCATGCTTTTATTATAATTTTTTTTATAGTTATACCTATTATAATTGGGGGATTTGGAAATTGATTAGTTCCTTTAATATTAGGAGCCCCTGATATAGCTTTCCCCCGTATAAATAATATAAGATTTTGACTTTTACCACCTTCTTTAACTTTACTAATTTCAAGAAGAATTGTAGAAAATGGAGCTGGAACAGGATGAACTGTTTATCCCCCTTTATCTTCTAATATTGCCCATGGTGGAAGATCAGTTGATTTAGCAATTTTTTCTTTACATTTAGCGGGAATTTCTTCAATTTTAGGAGCAATTAATTTTATTACAACTATTATCAATATACGAATTAATAATTTATCTTTTGATCAAATACCTTTATTTGTTTGAGCTGTAGGAATTACAGCTTTATTACTTCTTTTATCTTTACCAGTTCTTGCTGGAGCTATTACTATACTTTTAACTGATCGTAATTTAAATACATCATTTTTTGACCCTGCAGGAGGTGGAGACCCTATTCTTTACCAACATTTA
		</sequence>
		<sequence>
			<taxon idref="LEFID213-10|HM873015|MM06043|Gnorimoschema_epithymella"/>
			ACTTTATATTTTATTTTTGGAATTTGAGCAGGAATAGTTGGTACATCTTTAAGATTGTTAATTCGAGCTGAATTAGGAAACCCTGGATCTTTAATTGGAGATGATCAAATTTATAATACTATTGTTACAGCTCATGCTTTTATTATAATTTTCTTTATAGTTATACCCATTATAATTGGAGGATTTGGAAATTGATTAGTACCCTTAATATTAGGAGCCCCTGATATAGCATTCCCCCGAATAAATAATATAAGTTTCTGATTATTACCCCCCTCTCTTACTCTCCTTATTTCAAGTAGAATCGTAGAAAATGGAGCCGGAACTGGTTGAACTGTTTATCCCCCTTTATCTTCTAATATTGCTCATGGAGGAAGATCTGTAGATTTAGCTATTTTTTCTTTGCATTTAGCTGGAATTTCATCAATTTTAGGAGCTATTAATTTTATTACTACTATTATTAATATACGAATTAATGGACTTTCATTTGATCAAATACCTTTATTTGTTTGAGCAGTAGGAATTACAGCTCTTCTTCTTCTTTTATCTTTACCTGTTTTAGCAGGAGCTATTACTATATTACTTACTGATCGTAATTTAAACACATCATTTTTTGACCCTGCAGGAGGGGGAGATCCAATTTTATACCAACATTTA
		</sequence>
		<sequence>
			<taxon idref="LEFID257-10|HM873055|MM06122|Gelechia_sabinellus"/>
			ACTTTATATTTTATTTTTGGAATTTGAGCAGGAATAGTAGGTACATCTTTAAGTTTATTAATTCGAGCTGAATTAGGAAATCCAGGATCTTTAATTGGAGATGACCAAATTTATAATACTATTGTTACAGCTCATGCTTTTATTATAATTTTTTTTATGGTTATACCAATTATAATTGGAGGGTTTGGAAATTGATTAGTTCCTTTAATACTAGGAGCCCCAGATATAGCTTTCCCACGAATAAATAATATAAGATTTTGACTTCTCCCCCCATCTTTAACTCTTTTAATTTCTAGAAGAATTGTAGAAAATGGAGCTGGGACTGGATGAACAGTATACCCCCCACTGTCATCTAATATTGCCCACGGAGGAAGTTCTGTAGATCTAGCAATTTTTTCTCTTCATTTAGCTGGAATTTCATCTATTTTAGGAGCAATTAATTTTATTACAACTATTATTAATATAAAAATTAATGGATTAAGATTTGATCAAATACCTTTATTTGTGTGAGCGGTAGGTATTACAGCTTTATTATTATTATTATCTTTACCTGTTTTAGCTGGGGCTATTACCATACTTTTAACTGATCGTAATTTAAATACTTCATTTTTTGACCCAGCAGGAGGAGGAGACCCCATTTTATACCAACATTTA
		</sequence>
		<sequence>
			<taxon idref="LEFID344-10|HM873141|MM06240|Gnorimoschema_nordlandicolella"/>
			ACTTTATACTTTATTTTCGGAATTTGAGCAGGAATAGTTGGAACATCTTTAAGATTATTAATTCGAGCTGAATTAGGAAATCCCGGATCTTTGATTGGAGATGATCAAATTTATAATACTATTGTTACAGCCCATGCTTTTATTATAATTTTTTTTATAGTTATACCTATTATAATTGGAGGATTTGGGAATTGATTAGTACCTTTAATATTAGGAGCTCCTGATATAGCATTTCCTCGAATAAATAATATAAGTTTTTGATTGCTGCCCCCTTCCCTTACTTTGTTAATTTCAAGTAGAGTTGTAGAAAATGGAGCCGGAACTGGCTGAACTGTATACCCCCCCTTATCTTCTAATATTGCTCATAGAGGAAGATCTGTCGACTTAGCTATTTTTTCCTTACATTTAGCTGGAATTTCATCAATTTTAGGAGCTATTAATTTTATTACTACTATTATCAATATACGAATTAATGGACTTTCATTTGATCAAATACCTTTATTTGTTTGAGCGGTAGGTATTACAGCTCTTCTTCTTCTTTTATCATTACCTGTTTTAGCGGGAGCTATTACCATATTATTAACTGATCGTAATTTAAATACTTCTTTTTTTGATCCCGCTGGGGGAGGAGATCCAATTTTATATCAACATTTA
		</sequence>
		<sequence>
			<taxon idref="LEFID374-10|HM873171|MM06284|Chionodes_viduella"/>
			ACTTTATATTTTATTTTTGGAATTTGGGCAGGAATAGTAGGAACATCTTTAAGATTATTAATTCGAGCTGAATTAGGAAATCCTGGGTCCTTAATTGGAGATGACCAAATTTATAATACTATTGTAACAGCTCATGCTTTTATTATAATTTTTTTTATAGTTATACCTATTATAATTGGAGGATTTGGAAATTGATTAGTGCCCTTAATATTAGGAGCTCCTGATATAGCTTTCCCCCGAATAAATAATATAAGTTTTTGACTTCTACCCCCCTCTCTTACTCTTTTAATTACAAGAAGAATTGTAGAAAATGGAGCAGGTACAGGATGAACCGTTTATCCCCCCCTATCTTCAAATATTGCACATGGTGGTAGATCAGTAGATCTAGCAATTTTTTCCTTACACTTAGCGGGAATTTCTTCAATTTTAGGAGCAATCAATTTTATTACCACAATTATTAATATACGAATTAATGGAATATCTTTTGATCAAATACCCCTATTTGTTTGAGCTGTTGGAATTACTGCTTTATTATTATTACTTTCTCTTCCTGTTTTAGCAGGGGCTATTACTATATTATTAACAGATCGTAATTTAAATACATCATTTTTTGATCCTGCGGGAGGAGGGGATCCAATTTTATACCAACATTTA
		</sequence>
		<sequence>
			<taxon idref="LEFID444-10|HQ570340|MM06377|Gnorimoschema_valesiella"/>
			ACTTTATATTTTATTTTTGGAATTTGAGCAGGAATAGTTGGAACATCTTTAAGATTATTAATTCGAGCTGAATTAGGAAATCCTGGATCTTTAATTGGAAATGATCAAATTTATAATACTATTGTTACAGCTCACGCTTTTATTATAATTTTTTTTATAGTTATACCTATTATAATTGGAGGATTTGGAAATTGATTAGTACCTTTAATATTGGGAGCCCCTGATATAGCATTTCCTCGAATAAATAATATAAGTTTTTGATTATTACCTCCTTCTCTTACTTTATTAATTTCAAGCAGAATTGTAGAAAACGGAGCAGGAACTGGTTGAACTGTATACCCCCCTTTATCTTCTAATATTGCCCATAGAGGAAGATCTGTTGACTTAGCTATTTTTTCTTTACATTTAGCTGGAATTTCATCAATTTTAGGAGCTATTAATTTTATTACTACTATTATTAATATACGAATTAATGGACTTTCATTTGATCAAATACCTTTATTTGTTTGAGCAGTAGGTATTACAGCTCTTCTTCTTCTTTTATCATTGCCTGTTTTAGCTGGAGCTATTACTATATTATTAACTGATCGTAATTTAAATACATCTTTTTTTGACCCTGCCGGAGGGGGAGATCCAATTTTATACCAACATTTA
		</sequence>
		<sequence>
			<taxon idref="LEFID457-10|HM873228|MM06396|Altenia_perspersella"/>
			ACTTTATATTTTATTTTTGGAATTTGAGCAGGAATAGTAGGGACATCTTTAAGATTATTAATTCGAGCAGAATTAGGAAATCCAGGATCTTTAATTGGAGATGATCAAATTTATAATACTATTGTAACAGCTCATGCTTTTATTATAATTTTTTTTATAGTTATACCTATTATAATTGGAGGATTTGGAAATTGATTAGTACCATTAATATTAGGAGCTCCTGATATAGCTTTTCCCCGCATAAATAATATAAGATTTTGATTATTACCCCCCTCTCTTACTTTATTAATTTCAAGAAGAATTGTAGAAAATGGAGCAGGAACAGGATGAACAGTATACCCCCCATTATCTTCTAATATTGCTCATAGAGGAAGATCAGTTGATTTAGCAATTTTTTCTTTACATTTAGCTGGTATTTCATCTATTTTAGGAGCTATTAATTTTATTACAACTATTATTAATATACGAATTTATAATTTATCATTTGATCAAATACCTTTATTTGTTTGAGCAGTAGGAATTACAGCTTTATTATTACTTTTATCTTTACCAGTTTTAGCGGGAGCTATTACTATACTTTTAACTGATCGTAATTTAAATACTTCATTTTTTGATCCTGCTGGAGGGGGAGATCCAATTCTTTATCAACATTTA
		</sequence>
		<sequence>
			<taxon idref="LEFID482-10|HM873248|MM06425|Prolita_sexpunctella"/>
			ACTTTATATTTTATTTTTGGAATTTGAGCAGGAATAGTAGGAACATCTTTAAGTCTTTTAATTCGAGCTGAATTAGGAAATCCAGGTTCTTTAATTGGAGATGATCAAATTTATAATACTATTGTTACAGCTCATGCTTTTATTATAATTTTTTTTATAGTAATACCAATTATAATTGGTGGATTTGGAAACTGATTAGTTCCTTTAATATTAGGAGCTCCTGATATAGCTTTCCCTCGAATAAATAATATAAGTTTTTGACTTTTACCTCCATCTCTTACCCTTTTAATTTCAAGAAGAATTGTAGAAAATGGAGCAGGAACTGGATGAACTGTGTACCCCCCACTATCATCTAATATTGCCCATGGAGGAAGCTCTGTTGATTTAGCAATTTTTTCTCTTCATTTAGCTGGAATTTCATCAATTTTAGGAGCAATTAATTTTATTACAACAATTATTAATATACGAATTAATGGAATATCATTTGATCAAATACCTTTATTTGTTTGAGCTGTAGGAATTACAGCCCTTCTTTTACTCCTTTCGCTTCCTGTTTTAGCTGGAGCAATTACCATATTATTAACAGATCGTAATTTAAATACTTCTTTTTTTGATCCTGCTGGAGGAGGAGATCCAATTCTTTATCAACATTTA
		</sequence>
		<sequence>
			<taxon idref="LEFID564-10|HM873329|MM06557|Teleiopsis_diffinis"/>
			ACTTTATATTTTATTTTTGGAATTTGAGCAGGAATAGTAGGTACATCATTAAGTTTATTAATTCGAGCAGAACTAGGTAATCCCGGATCTTTAATTGGAGATGATCAAATTTATAATACTATTGTTACAGCTCATGCTTTTATTATAATTTTTTTTATAGTTATACCAATTATAATTGGAGGATTTGGTAATTGATTAGTACCCCTAATATTAGGGGCTCCAGATATAGCTTTCCCCCGAATAAATAATATAAGATTTTGACTTTTACCACCCTCTCTTACTTTATTAATTTCAAGAAGAATTGTAGAAAATGGAGCAGGAACAGGATGAACAGTTTACCCCCCTTTATCATCTAATATTGCTCATAGAGGAAGATCAGTTGATTTAGCAATTTTCTCTTTACATTTAGCAGGAATTTCATCTATTTTAGGAGCTATTAATTTTATTACAACTATTATTAATATAAAAATTAATGGATTATCATTTGATCAAATACCATTATTTGTTTGAGCAGTAGGAATTACTGCTTTATTATTACTTTTATCATTACCAGTTTTAGCTGGAGCTATTACTATACTTTTAACAGACCGTAATTTAAATACATCATTTTTTGACCCTGCTGGAGGAGGAGATCCTATTCTTTATCAACATTTA
		</sequence>
		<sequence>
			<taxon idref="LEFID565-10|HM873330|MM06558|Chionodes_distinctella"/>
			ACTTTATATTTTATTTTTGGAATTTGAGCAGGAATAGTAGGAACATCATTAAGATTATTAATTCGAGCTGAATTAGGAAATCCTGGATCTTTAATTGGAGATGATCAAATTTATAATACTATCGTAACAGCTCATGCTTTTATTATAATTTTTTTTATAGTTATACCTATTATAATTGGAGGATTTGGAAATTGATTAGTCCCTTTAATATTAGGAGCCCCTGATATAGCTTTCCCCCGAATAAATAATATAAGCTTTTGACTCCTTCCCCCATCACTTACTCTTTTAATTTCAAGAAGAATTGTAGAAAATGGGGCAGGAACAGGTTGAACTGTTTACCCTCCTCTATCTTCTAATATTGCCCATGGAGGGAGATCTGTAGATCTAGCAATTTTCTCTTTACACTTAGCTGGGATTTCATCAATTTTAGGAGCAATTAACTTTATCACAACAATTATTAATATACGAATTAATGGAATATCTTTTGATCAAATACCATTATTTGTTTGAGCTGTAGGAATTACTGCTTTACTTTTATTACTTTCTCTTCCTGTTTTAGCTGGAGCTATTACTATATTATTAACAGATCGTAATTTAAACACATCATTTTTTGATCCTGCAGGAGGAGGAGATCCAATTTTATATCAACATTTA
		</sequence>
		<sequence>
			<taxon idref="LEFID690-10|HM873451|MM06737|Parachronistis_albiceps"/>
			ACATTATATTTTATTTTTGGAATTTGAGCAGGTATAGTAGGAACTTCTCTAAGATTATTAATTCGAGCTGAATTAGGAAATCCTGGATCTTTAATTGGGGATGATCAAATTTATAACACTATTGTCACAGCCCATGCTTTTATTATAATTTTTTTTATAGTAATGCCCATTATAATTGGAGGATTTGGGAATTGATTAGTCCCCCTTATATTGGGAGCCCCAGATATAGCATTCCCCCGAATAAATAATATAAGATTTTGACTTTTACCCCCTTCTTTAACACTTTTAATTTCTAGAAGAATTGTAGAAAATGGAGCAGGAACTGGATGAACTGTTTATCCTCCTTTATCCTCTAATATTGCTCATGGAGGTAGTTCTGTTGACTTAGCTATTTTTTCTCTTCATTTAGCTGGAATTTCTTCTATTTTAGGCGCAATTAATTTTATCACTACAATCATTAATATACGAATAAATAGACTATCATTTGATCAAATACCTTTATTTGTTTGAGCTGTTGGTATTACAGCATTACTTTTACTCTTATCTTTACCTGTTCTTGCAGGAGCAATTACTATACTGTTAACAGACCGAAATTTAAATACTTCTTTTTTTGACCCAGCAGGAGGGGGAGACCCAATTCTTTATCAACATTTA
		</sequence>
		<sequence>
			<taxon idref="LEFID994-10|HM873744|MM08040|Chionodes_continuella"/>
			ACTTTATATTTTATTTTTGGAATTTGAGCAGGAATAGTAGGAACATCATTAAGTTTATTAATCCGAGCTGAATTAGGAAATCCTGGATCTTTAATCGGAGATGATCAAATTTATAATACTATTGTAACAGCTCATGCTTTTATTATAATTTTTTTTATAGTTATACCTATTATAATTGGAGGATTTGGAAATTGATTAATTCCTTTAATATTAGGAGCCCCTGACATAGCTTTCCCCCGAATAAATAATATAAGTTTTTGACTTCTACCCCCTTCTCTTACCCTTTTAATCTCAAGAAGAATTGTAGAAAATGGAGCAGGAACAGGTTGAACTGTTTACCCCCCTTTATCTTCTAATATTGCACATGATGGAAGATCTGTAGATTTAGCAATTTTTTCATTACATTTAGCAGGAATTTCTTCAATTTTAGGAGCAATTAATTTTATCACTACAATTATTAATATACGAATTAGTGGAATATCTTTTGATCAAATACCATTATTTGTTTGATCTGTAGGAATTACTGCTTTATTATTATTACTTTCTCTTCCTGTTTTAGCTGGAGCTATTACTATATTATTAACAGATCGTAATTTAAATACATCATTTTTTGACCCTGCAGGAGGGGGAGATCCAATTTTATATCAGCATTTA
		</sequence>
		<sequence>
			<taxon idref="LEFIE025-10|HM873774|MM08090|Chionodes_holosericella"/>
			ACTTTATATTTTATTTTTGGAATTTGAGCAGGAATAGTAGGAACATCACTAAGTTTATTAATTCGAGCTGAATTAGGAAATCCCGGATCATTAATTGGAGATGATCAAATTTATAACACTATTGTAACAGCTCATGCTTTTATTATAATTTTTTTCATAGTTATACCTATTATAATTGGAGGATTTGGAAATTGATTAGTACCTTTAATATTAGGAGCCCCCGATATAGCTTTCCCCCGAATAAATAATATAAGTTTTTGACTTCTCCCCCCCTCTCTTACTCTTTTAATTTCAAGAAGAATTGTAGAAAACGGAGCAGGAACAGGATGAACTGTTTACCCCCCTTTATCTTCTAATATTGCCCATAGAGGAAGATCCGTAGATTTGGCAATTTTTTCCCTTCATTTAGCGGGAATTTCCTCAATTTTAGGAGCAATTAACTTTATTACTACAATTATTAATATACGAATTAATGGCTTAACTTTTGATCAAATACCTTTATTTGTTTGAGCTGTAGGAATTACTGCTTTATTATTATTACTTTCTCTTCCTGTTTTAGCTGGAGCTATTACTATATTATTAACAGATCGTAATTTAAATACTTCGTTTTTTGATCCTGCAGGAGGGGGAGATCCAATTTTATATCAACACTTA
		</sequence>
		<sequence>
			<taxon idref="LEFIE046-10|HM873794|MM08149|Caryocolum_cassella"/>
			ACTTTATATTTTATTTTTGGAATTTGAGCAGGAATAGTAGGAACATCCCTAAGACTTTTAATTCGAGCTGAATTAGGTAACCCTGGCTCTTTAATTGGAGATGATCAAATTTATAACACTATTGTTACAGCTCATGCTTTTATTATAATTTTTTTTATGGTTATACCTATTATAATTGGAGGATTTGGAAATTGATTAGTACCATTAATATTAGGAGCTCCTGATATAGCATTCCCCCGAATAAATAATATAAGTTTTTGATTATTACCCCCCTCCCTTACACTTTTAATTTCAAGAAGAATTGTAGAAAATGGAGCAGGAACAGGATGAACGGTTTACCCCCCCTTATCATCTAATATCGCCCATGGTGGAAGCTCTGTAGATTTAGCTATTTTTTCATTACATTTAGCTGGAATTTCATCAATTTTAGGAGCAATTAATTTTATTACCACTATTATTAATATACGAGTCAATAATCTCTCATTTGATCAAATACCTTTATTTGTTTGAGCGGTAGGTATTACAGCTTTATTACTTCTCCTATCTTTACCTGTTTTAGCTGGTGCAATTACCATATTATTAACAGATCGTAATTTAAATACATCTTTTTTTGACCCTGCAGGAGGGGGAGATCCTATTCTTTATCAACATTTA
		</sequence>
		<sequence>
			<taxon idref="LEFIE087-10|HM873834|MM08264|Carpatolechia_epomidella"/>
			ACTTTATATTTTATTTTTGGAATTTGAGCAGGAATAGTAGGAACATCTTTAAGATTATTAATTCGAGCAGAATTAGGTAACCCTGGATCATTAATTGGGGATGATCAAATTTATAATACTATTGTTACAGCTCATGCTTTTATTATAATTTTTTTTATAGTTATACCTATTATAATTGGTGGATTTGGAAATTGATTAGTTCCTTTAATATTAGGAGCTCCAGATATAGCTTTCCCACGAATAAATAATATAAGATTTTGACTTTTACCTCCCTCACTTACCTTACTAATTTCAAGAAGAATTGTAGAAAACGGAGCAGGAACTGGATGAACAGTTTACCCCCCTTTATCCTCTAATATTGCTCACGGAGGAAGTTCAGTAGATTTGGCAATTTTTTCTTTACATTTAGCTGGAATTTCTTCCATTTTAGGGGCTATTAATTTTATTACAACTATTATTAATATAAAAATTAATGGTCTATCATTTGATCAAATACCTTTATTTGTTTGATCTGTTGGAATTACAGCCTTACTTTTACTTTTATCTTTACCAGTATTAGCTGGAGCTATTACTATATTATTAACAGATCGTAATTTAAATACTTCATTTTTTGATCCTGCAGGAGGAGGAGATCCAATTCTTTACCAACACTTA
		</sequence>
		<sequence>
			<taxon idref="LEFIE422-10|HM874146|MM09030|Exoteleia_dodecella"/>
			ACTTTATATTTTATTTTTGGAATCTGGGCAGGAATAGTGGGAACTTCTCTAAGATTATTAATTCGAGCTGAATTAGGTAATCCAGGATCATTAATTGGAGATGATCAAATTTATAATACTATTGTCACAGCCCATGCTTTTATTATAATTTTTTTTATAGTTATACCTATTATAATTGGAGGATTTGGAAATTGATTAATTCCTTTAATACTAGGGGCCCCAGATATAGCTTTCCCCCGAATAAATAATATAAGATTTTGACTTCTACCCCCCTCTTTAACATTGTTAATTTCTAGTAGAATCGTAGAAAATGGAGCAGGAACAGGATGAACAGTTTACCCCCCACTTTCATCTAATATTGCCCATGGCGGAAGATCTGTAGACTTAGCAATTTTTTCCTTACATTTAGCCGGTATTTCTTCTATTCTAGGGGCAATTAACTTTATTACCACCATTATTAATATACGAATTAATGGATTATCCTTTGATCAAATACCTTTATTTGTTTGAGCTGTTGGAATTACAGCTTTACTTTTACTTTTATCTCTGCCAGTTTTAGCGGGAGCTATTACAATACTTTTAACAGATCGAAATTTAAATACATCATTTTTTGACCCTGCTGGAGGGGGAGATCCTATTCTTTACCAACACTTA
		</sequence>
		<sequence>
			<taxon idref="LEFIE425-10|HM874149|MM09036|Aroga_velocella"/>
			ACTTTATATTTTATCTTTGGAATTTGAGCAGGAATAGTAGGAACATCCTTAAGACTTTTAATTCGAGCAGAATTAGGAAATCCTGGATCTTTAATTGGAGATGATCAAATTTATAACACTATTGTTACAACTCATGCTTTTATTATAATTTTTTTTATAGTTATACCTATTATAATTGGAGGATTTGGTAATTGATTAGTTCCATTAATATTAGGAGCCCCAGATATAGCTTTCCCACGAATAAATAATATAAGATTTTGACTTCTTCCCCCCTCTCTTACTTTATTAATTTCAAGAAGAATCGTAGAAAATGGAGCAGGAACAGGATGAACAGTTTACCCCCCACTTTCATCTAATATTGCACATGGAGGAAGTTCTGTAGATTTAGCTATTTTTTCCTTACATTTAGCGGGTATTTCTTCAATTTTAGGAGCAATTAATTTTATTACCACTATTATTAATATACGAATTAATGGTTTATCATTTGATCAAATACCTTTATTCGTTTGAGCAGTAGGAATTACTGCATTATTACTATTACTTTCCTTACCTGTATTAGCTGGAGCTATTACTATACTTTTAACTGATCGTAATTTAAATACATCATTTTTTGATCCGGCTGGAGGAGGAGACCCAATCTTATATCAACATTTA
		</sequence>
		<sequence>
			<taxon idref="LEFIE429-10|HM874153|MM09053|Caryocolum_pullatella"/>
			ACTTTATATTTTATTTTTGGAATTTGAGCGGGAATAGTAGGAACATCTTTAAGACTTTTAATCCGAGCTGAATTAGGTAATCCTGGATCCTTAATTGGAGATGATCAAATTTATAATACTATTGTTACAGCTCACGCTTTTATTATAATTTTTTTTATAGTTATACCTATTATAATTGGAGGATTTGGAAACTGATTAGTTCCACTAATATTAGGGGCCCCCGATATAGCCTTCCCCCGAATAAATAATATAAGTTTTTGATTATTACCCCCTTCTCTTACACTTCTAATTTCAAGAAGAATTGTAGAAAATGGAGCAGGAACAGGATGAACCGTTTATCCCCCTTTATCTTCTAATATTGCCCATGGTGGAAGCTCAGTAGATTTAGCTATTTTTTCCCTACATTTAGCGGGTATTTCCTCTATTTTAGGAGCAATTAATTTTATTACTACTATTATTAATATACGAGTTGATAATCTTTCATTTGACCAAATACCCTTATTTGTGTGAGCTGTAGGTATCACAGCTCTTTTACTTCTTTTATCTCTTCCTGTTTTAGCTGGAGCAATTACTATATTATTAACAGATCGTAATTTAAATACATCCTTTTTTGACCCTGCAGGAGGGGGAGACCCTATTCTTTATCAACATTTA
		</sequence>
		<sequence>
			<taxon idref="LEFIE457-10|HM874181|MM09223|Teleiodes_flavimaculella"/>
			ACTTTATATTTTATTTTTGGTATTTGAGCAGGAATAGTAGGAACATCATTAAGATTATTAATTCGAGCTGAATTAGGAAATCCCGGATCATTAATTGGTGATGATCAAATTTATAATACTATTGTTACAGCTCATGCTTTTATTATAATTTTTTTTATAGTAATACCTATTATAATTGGAGGATTTGGAAATTGATTAGTACCTTTAATATTAGGAGCCCCTGATATAGCTTTCCCACGAATAAATAATATAAGATTTTGACTTTTACCCCCTTCTCTTACTTTATTAATTTCAAGAAGTATTGTAGAAAATGGAGCAGGAACAGGATGAACAGTGTACCCCCCACTTTCATCTAATATTGCCCATAGTGGAAGATCAGTTGATTTAGCTATTTTTTCTCTTCATTTGGCTGGTATTTCTTCTATTTTAGGAGCTATTAATTTTATTACAACTATTATTAATATAAAGATTAACGGGTTAAATTTTGATCAAATACCTTTATTTGTTTGAGCAGTAGGTATTACTGCTTTACTTTTACTTTTATCTTTACCGGTTTTAGCTGGGGCTATTACTATACTTTTAACAGATCGTAATTTAAATACATCTTTTTTTGATCCTGCTGGAGGTGGAGATCCTATTCTTTATCAACATTTA
		</sequence>
		<sequence>
			<taxon idref="LEFIE471-10|HM874195|MM09244|Chionodes_violacea"/>
			ACTTTATATTTTATTTTTGGTATTTGGGCAGGAATAGTAGGAACATCATTAAGTTTACTAATCCGAGCTGAATTAGGAAACCCCGGATCTCTAATTGGAGATGATCAAATTTATAACACTATTGTAACAGCTCATGCCTTTATCATAATTTTTTTTATAGTTATGCCTATTATAATTGGGGGGTTTGGAAATTGATTAGTACCATTAATATTAGGAGCTCCTGATATAGCTTTTCCCCGAATAAATAATATAAGTTTTTGACTTCTCCCCCCTTCCCTTACTCTTTTAATTTCCAGAAGAATTGTAGAAAATGGAGCCGGCACAGGATGAACTGTTTATCCTCCTCTATCCTCTAATATTGCACATGGGGGAAGATCTGTAGATCTGGCAATTTTTTCATTACATTTAGCGGGAATTTCTTCAATTTTAGGAGCAATTAATTTTATTACTACAATTATTAATATACGAATTAGTGGAATATCTTTTGATCAAATACCCTTATTTATTTGAGCTGTTGGCATTACAGCTTTATTATTATTACTTTCTCTTCCTGTTTTAGCCGGAGCTATTACTATGTTATTAACAGATCGTAATTTAAATACATCATTTTTTGACCCTGCGGGTGGGGGAGATCCAATTTTATACCAACATTTA
		</sequence>
		<sequence>
			<taxon idref="LEFIE482-10|HM874206|MM09258|Caryocolum_kroesmanniella"/>
			ACTTTATATTTTATTTTTGGAATTTGAGCAGGAATAGTAGGAACATCTTTAAGACTTTTAATTCGAGCTGAATTAGGTAACCCTGGCTCTCTGATTGGAGATGATCAAATTTATAATACTATTGTCACAGCTCATGCTTTTATTATAATTTTTTTTATAGTTATACCTATTATAATTGGAGGATTTGGAAATTGATTAGTACCTTTAATATTAGGAGCTCCCGATATAGCCTTTCCCCGAATAAATAATATAAGTTTTTGATTATTACCCCCCTCTCTTACACTATTAATTTCGAGAAGAATTGTAGAAAATGGAGCAGGAACAGGATGAACTGTATACCCCCCTTTATCCTCTAATATTGCCCATGGTGGAAGTTCAGTAGACTTAGCTATTTTTTCCTTACATTTAGCTGGAATTTCATCAATTTTAGGAGCAATTAATTTTATTACTACTATTATTAATATACGGGTTAATAATCTTTCATTTGATCAAATACCTTTATTTGTTTGAGCTGTAGGTATCACAGCATTATTACTTCTCTTATCTTTACCTGTTCTAGCTGGAGCAATTACGATATTATTAACAGATCGTAATTTAAATACATCTTTTTTTGATCCTGCAGGAGGAGGAGATCCTATTCTTTATCAACATTTA
		</sequence>
		<sequence>
			<taxon idref="LEFIE611-10|HM874334|MM09525|Scrobipalpa_samadensis"/>
			ACTTTATATTTCATTTTTGGAATTTGAGCAGGAATAATTGGCACTTCTTTAAGACTTTTAATTCGAGCAGAATTAGGAAACCCTGGATCTTTAATTGGAGATGATCAAATTTATAATACAATTGTTACAGCACATGCTTTTATTATAATTTTTTTTATAGTTATACCTATTATAATTGGAGGATTTGGTAATTGATTAGTTCCTCTTATATTAGGAGCCCCCGATATAGCTTTCCCACGAATAAATAATATAAGATTTTGGTTATTACCCCCTTCTCTTACTCTTTTAATTTCAAGAAGAGTGGTAGAAACTGGAGCTGGAACTGGATGAACAGTTTATCCCCCTCTTTCATCTAATATTGCCCATAGAGGCAGATCTGTTGACTTAGCTATTTTTTCTCTTCATCTTGCTGGAATTTCTTCTATTCTAGGAGCTATTAATTTCATTACTACTATTATCAATATACGAATTAATAAACTTTCTTTTGATCAAATACCATTATTTGTTTGAGCAGTTGGTATTACAGCTCTTTTACTTCTTTTATCTCTTCCTGTTTTAGCTGGAGCTATTACTATATTATTAACAGATCGTAATTTAAATACATCTTTTTTTGATCCTGCTGGAGGGGGAGATCCAATTCTTTACCAACATTTA
		</sequence>
		<sequence>
			<taxon idref="LEFIE633-10|HM874356|MM09575|Caryocolum_cassella"/>
			ACTTTATATTTTATTTTTGGAATTTGAGCAGGAATAGTAGGAACATCCCTAAGACTTTTAATTCGAGCTGAATTAGGTAACCCTGGCTCTTTAATTGGAGATGATCAAATTTATAACACTATTGTTACAGCTCATGCTTTTATTATAATTTTTTTTATGGTTATACCTATTATAATTGGAGGATTTGGAAATTGATTAGTACCATTAATATTAGGAGCTCCTGATATAGCATTCCCCCGAATAAATAATATAAGTTTTTGATTATTACCCCCCTCCCTTACACTTTTAATTTCAAGAAGAATTGTAGAAAATGGAGCAGGAACAGGATGAACGGTTTACCCCCCCTTATCATCTAATATCGCCCATGGTGGAAGCTCTGTAGATTTAGCTATTTTTTCATTACATTTAGCTGGAATTTCATCAATTTTAGGAGCAATTAATTTTATTACCACTATTATTAATATACGAGTTAATAATCTCTCATTTGATCAAATACCTTTATTTATTTGAGCAGTAGGTATTACAGCTTTATTACTTCTCCTATCTTTACCTGTTTTAGCTGGTGCAATTACCATATTATTAACAGATCGTAATTTAAATACATCTTTTTTTGACCCTGCAGGAGGAGGAGATCCTATTCTTTATCAACATTTA
		</sequence>
		<sequence>
			<taxon idref="LEFIE716-10|HM874436|MM09805|Carpatolechia_alburnella"/>
			ACTTTATATTTTATTTTTGGAATTTGAGCAGGAATAGTGGGAACATCACTAAGTTTATTAATTCGAGCAGAATTAGGAAACCCAGGATCTTTAATTGGAGATGATCAAATTTATAATACTATTGTTACAGCTCATGCTTTTATTATAATTTTTTTTATAGTTATACCTATTATAATCGGAGGATTCGGAAATTGATTAGTTCCTTTAATATTAGGAGCACCTGATATAGCTTTTCCACGAATAAATAATATAAGATTTTGACTTTTACCCCCCTCTCTCACTTTATTAATTTCAAGAAGAATTGTAGAAAATGGAGCAGGAACTGGATGAACAGTTTACCCCCCTTTATCTTCTAATATTGCTCACGGAGGAAGATCAGTTGATTTAGCAATTTTTTCCTTACATTTAGCTGGAATTTCCTCTATTTTAGGAGCTATTAATTTTATTACAACTATTATTAATATAAAAATTAATGGTTTATCATTTGATCAAATACCATTATTTGTTTGAGCAGTTGGAATTACAGCTTTATTATTACTTTTATCTTTACCAGTATTAGCAGGAGCTATTACAATATTATTAACAGATCGTAATTTAAATACATCTTTTTTTGACCCTGCTGGAGGGGGAGACCCAATTCTTTATCAACATTTA
		</sequence>
		<sequence>
			<taxon idref="LEFIE717-10|HM874437|MM09807|Gelechia_muscosella"/>
			ACTTTATATTTTATTTTTGGAATTTGAGCAGGAATAGTAGGAACATCTTTAAGTCTTTTAATTCGAGCTGAATTAGGAAACCCCGGATCTTTAATTGGGGATGATCAAATTTATAATACTATTGTTACAGCTCATGCTTTTATTATAATTTTTTTTATAGTAATACCCATTATAATCGGAGGATTTGGTAATTGATTAGTACCTTTAATACTAGGAGCCCCTGATATAGCTTTCCCCCGAATAAATAACATAAGATTTTGGCTTCTTCCCCCTTCTTTAACTCTCTTAATTTCAAGAAGAATTGTAGAAAATGGAGCTGGAACAGGATGAACTGTTTACCCCCCTCTCTCATCTAATATTGCACATGGAGGTAGATCAGTAGATTTAGCAATTTTCTCCCTACATTTAGCTGGTATTTCTTCAATTTTAGGAGCAATTAATTTTATTACAACTATTATTAATATGAAAATTAATGGATTAACTTTTGATCAAATACCTTTATTTGTTTGAGCTGTAGGTATTACAGCCTTATTATTATTATTATCTCTCCCTGTTTTAGCAGGAGCCATTACTATATTACTAACTGATCGAAATATAAACACATCATTTTTTGATCCAGCAGGAGGAGGTGACCCTATTTTATATCAACATTTA
		</sequence>
		<sequence>
			<taxon idref="LEFIE796-10|HM874515|MM09981|Chionodes_distinctella"/>
			ACTTTATATTTTATTTTTGGAATTTGAGCAGGAATAGTGGGAACATCATTAAGATTATTAATTCGAGCTGAATTAGGAAATCCTGGATCTTTAATTGGAGATGATCAAATTTATAATACTATCGTAACAGCTCATGCTTTTATTATAATTTTTTTTATAGTTATACCTATTATAATTGGAGGATTTGGAAATTGATTAGTCCCTTTAATATTAGGAGCCCCTGATATAGCTTTCCCCCGAATAAATAATATAAGCTTTTGGCTCCTTCCCCCATCTCTTACTCTTTTAATTTCAAGAAGAATTGTAGAAAATGGGGCAGGAACAGGTTGAACTGTTTACCCCCCTCTATCTTCTAATATTGCCCATGGAGGAAGATCTGTAGATTTAGCAATTTTCTCTTTACATTTAGCTGGAATTTCATCAATTTTAGGAGCAATTAACTTTATCACAACAATTATTAATATACGAATTAATGGAATATCTTTTGATCAAATACCATTATTTGTTTGAGCTGTAGGAATTACTGCTTTACTTTTATTACTTTCTCTTCCTGTTTTAGCTGGAGCTATTACTATATTATTAACAGATCGTAATTTAAACACATCATTTTTTGACCCTGCAGGAGGAGGAGATCCAATTTTATATCAACATTTA
		</sequence>
		<sequence>
			<taxon idref="LEFIE937-10|HM874654|MM10325|Gnorimoschema_epithymella"/>
			ACTTTATATTTTATTTTTGGAATTTGAGCAGGAATAGTTGGTACATCTTTAAGATTGTTAATTCGAGCTGAATTAGGAAACCCTGGATCTTTAATTGGAGATGATCAAATTTATAATACTATTGTTACAGCTCATGCTTTTATTATAATTTTCTTTATAGTTATACCCATTATAATTGGAGGATTTGGAAATTGATTAGTACCCTTAATATTAGGAGCCCCTGATATAGCATTCCCCCGAATAAATAATATAAGTTTCTGATTATTACCCCCCTCTCTTACTCTCCTTATTTCAAGTAGAATCGTAGAAAATGGAGCCGGAACTGGTTGAACTGTTTATCCCCCTTTATCTTCTAATATTGCTCATGGAGGAAGATCTGTAGATTTAGCTATTTTTTCTTTACATTTAGCTGGAATTTCATCAATTTTAGGAGCTATTAATTTTATTACTACTATTATTAATATACGAATTTATGGACTTTCATTTGATCAAATACCTTTATTTGTTTGAGCAGTAGGAATTACAGCTCTTCTTCTTCTTTTATCTTTACCTGTTTTAGCAGGAGCTATTACTATATTACTTACTGATCGTAATTTAAACACATCATTTTTTGACCCTGCAGGAGGGGGAGATCCAATTTTATACCAACATTTA
		</sequence>
		<sequence>
			<taxon idref="LEFIE938-10|HM874655|MM10326|Chionodes_fumatella"/>
			ACTTTATATTTTATTTTTGGAATTTGAGCAGGAATAGTAGGAACATCATTAAGTTTATTAATTCGGGCTGAATTAGGAAATCCTGGATCTTTAATTGGAGATGATCAAATTTATAATACTATTGTAACAGCTCATGCTTTCATTATAATTTTTTTCATAGTTATACCTATTATAATTGGAGGATTTGGAAATTGATTAGTACCTTTAATATTAGGAGCCCCTGATATAGCATTCCCTCGAATAAATAATATAAGTTTTTGACTTCTGCCCCCATCCCTTACACTTTTAATTTCAAGAAGAATTGTAGAAAATGGGGCAGGAACAGGATGAACTGTTTACCCACCATTATCTTCTAATATTGCCCATGGGGGCAGATCAGTAGATTTAGCAATTTTTTCTTTACATTTAGCAGGAATTTCTTCAATTTTAGGAGCAATTAATTTTATTACCACAATTATTAATATACGAATTAATGGAATATCATTTGATCAAATACCTTTATTTGTTTGAGCTGTTGGAATTACTGCTTTATTATTATTACTTTCTCTTCCTGTTTTAGCAGGAGCTATTACTATACTATTAACAGATCGTAATTTAAATACATCATTTTTTGACCCTGCAGGAGGAGGAGATCCAATTTTATATCAACATTTA
		</sequence>
		<sequence>
			<taxon idref="LEFIE939-10|HM874656|MM10327|Chionodes_distinctella"/>
			ACTTTATATTTTATTTTTGGAATTTGAGCAGGAATAGTAGGAACATCATTAAGATTATTAATTCGAGCTGAATTAGGAAATCCTGGATCTTTAATTGGAGATGATCAAATTTATAATACTATCGTAACAGCTCATGCTTTTATTATAATTTTTTTTATAGTTATACCTATTATAATTGGAGGATTTGGAAATTGATTAGTCCCTTTAATATTAGGAGCCCCTGATATAGCTTTCCCCCGAATAAATAATATAAGCTTTTGACTTCTTCCCCCATCTCTTACTCTTTTAATTTCAAGAAGAATTGTAGAAAATGGGGCAGGAACAGGTTGAACTGTTTACCCTCCTCTATCTTCTAATATTGCCCATGGAGGGAGATCCGTAGATCTAGCAATTTTCTCTTTACACTTAGCTGGGATTTCATCAATTTTAGGAGCAATTAACTTTATCACAACAATTATTAATATACGAATTAATGGAATATCTTTTGATCAAATACCATTATTTGTTTGAGCTGTAGGAATTACTGCTTTACTTTTATTACTTTCTCTTCCTGTTTTAGCTGGAGCTATTACTATATTATTAACAGATCGTAATTTAAACACATCATTTTTTGATCCTGCAGGAGGAGGAGATCCAATTTTATATCAACATTTA
		</sequence>
		<sequence>
			<taxon idref="LEFIE983-10|HM874699|MM10420|Gnorimoschema_nordlandicolella"/>
			ACTTTATACTTTATTTTCGGAATTTGAGCAGGAATAGTTGGAACATCTTTAAGATTATTAATTCGAGCTGAATTAGGAAATCCCGGATCTTTAATTGGAGACGATCAAATTTATAATACTATTGTTACAGCCCATGCTTTTATTATAATTTTTTTTATAGTTATACCTATTATAATTGGAGGATTTGGAAATTGATTAGTACCTTTAATATTAGGAGCTCCTGATATAGCATTTCCTCGAATAAATAATATAAGTTTTTGATTGCTGCCCCCTTCCCTTACTTTATTAATTTCAAGTAGAATTGTAGAAAATGGAGCCGGAACTGGCTGAACTGTATACCCCCCCTTATCTTCTAATATTGCTCATAGAGGAAGATCTGTTGACTTAGCTATTTTTTCCTTGCATTTAGCTGGAATTTCATCAATTTTAGGAGCTATTAATTTTATTACTACTATTATCAATATACGAATTAATGGACTTTCATTTGATCAAATACCTTTATTTGTTTGAGCGGTAGGTATTACAGCTCTTCTTCTTCTTTTATCATTACCTGTTTTAGCTGGAGCTATTACCATATTATTAACTGATCGTAATTTAAATACTTCTTTTTTTGATCCCGCTGGAGGGGGAGATCCAATTTTATATCAACATTTA
		</sequence>
		<sequence>
			<taxon idref="LEFIC032-10|HM871902|MM03257|Chionodes_lugubrella"/>
			ACTTTATATTTTATTTTTGGAATTTGAGCGGGAATAGTAGGAACATCATTAAGATTATTAATTCGAGCTGAATTAGGAGCTCCTGGTTCTTTAATTGGAGATGATCAAATTTATAATACTATTGTAACAGCTCATGCTTTTATTATAATTTTTTTTATGGTTATACCCATTATAATTGGAGGATTTGGAAATTGATTAGTACCTTTAATATTAGGGGCCCCCGATATAGCTTTCCCCCGAATAAATAATATAAGTTTTTGGCTTCTCCCCCCTTCTCTTACTCTTTTAATTTCAAGTAGAATTGTAGAAAATGGAGCAGGAACAGGATGAACTGTTTATCCTCCTTTATCTTCTAATATCGCCCATGGTGGAAGATCTGTAGATTTAGCAATTTTTTCATTACATTTAGCAGGTATTTCTTCAATTCTTGGAGCAATTAATTTTATTACCACAATTATTAATATACGAATAAATGGTTTATCTTTTGACCAAATACCTTTATTTGTATGATCTGTTGGAATTACAGCTTTATTATTACTATTATCCTTGCCTGTATTAGCTGGAGCTATTACAATATTATTAACAGATCGTAATTTAAATACTTCATTTTTTGACCCTGCAGGAGGGGGAGATCCAATTTTATATCAACATTTA
		</sequence>
		<sequence>
			<taxon idref="LEFIC123-10|HM871970|MM03460|Stenolechia_gemmella"/>
			ACATTATATTTTATTTTTGGAATTTGAGCAGGAATAGTAGGAACTTCATTAAGATTACTAATTCGAACTGAATTAGGAAATCCAGGATCTTTAATTGGAGATGATCAAATTTATAATACTATTGTAACAGCTCATGCTTTTATTATAATTTTTTTTATAGTTATACCTATTATAATTGGAGGATTTGGTAATTGATTAGTTCCATTAATATTGGGAGCCCCTGATATAGCTTTCCCCCGAATAAATAATATAAGATTTTGATTATTACCTCCTTCTCTTATATTATTAATTTCAAGAAGAGTAGTAGAAAATGGAGCAGGAACAGGATGAACTGTTTATCCACCATTATCTTCAAATATTGCACATGGAGGAAGATCTGTAGATTTAGCAATTTTTTCATTACACTTAGCTGGAATTTCCTCTATTTTAGGTGCTATTAATTTTATTACAACTATCATTAATATACGAATTAATAATTTATCTTTTGATCAAATACCATTATTTATTTGAGCTGTAGGAATTACAGCTTTATTATTACTTTTATCTTTACCGGTTCTTGCTGGAGCAATTACTATATTATTAACAGATCGAAATTTAAATACATCTTTTTTTGATCCTGCTGGAGGAGGAGATCCTATCCTTTATCAACATTTA
		</sequence>
		<sequence>
			<taxon idref="LEFIC179-10|HM872024|MM03533|Caryocolum_blandella"/>
			ACTTTATATTTTATTTTTGGAATTTGAGCAGGAATAGTAGGAACATCTTTAAGACTTTTAATTCGAGCTGAATTAGGTAACCCTGGCTCTTTAATTGGGGATGATCAAATTTATAATACTATTGTTACAGCTCATGCTTTTATTATAATTTTTTTTATGGTTATACCTATTATAATCGGAGGATTTGGAAACTGATTAGTACCTTTAATATTAGGAGCCCCAGATATAGCTTTCCCCCGAATAAATAATATAAGTTTTTGAATATTACCCCCCTCTCTTACACTTTTAATTTCGAGAAGAATTGTAGAAAACGGAGCAGGAACAGGATGAACTGTTTACCCCCCCTTATCCTCTAATATCGCCCATGGAGGAAGCTCTGTAGATTTAGCTATTTTTTCTTTGCATTTAGCTGGAATCTCATCAATTTTAGGAGCAATTAATTTTATTACCACTATTATTAACATACGAATTAATAATTTTTCATTTGACCAAATACCCTTATTTGTTTGAGCTGTAGGTATTACAGCCTTATTACTTCTTTTATCTCTACCAGTTTTAGCTGGAGCAATTACTATATTATTAACAGATCGTAATTTAAATACATCCTTTTTCGACCCCGCAGGAGGAGGAGATCCTATCTTATACCAACATTTA
		</sequence>
		<sequence>
			<taxon idref="LEFIC185-10|HM872029|MM03542|Scrobipalpa_samadensis"/>
			ACTTTATATTTCATTTTTGGAATTTGAGCAGGAATAATTGGCACTTCTTTAAGACTTTTAATTCGAGCAGAATTAGGAAACCCTGGATCTTTAATTGGAGATGATCAAATTTATAATACAATTGTTACAGCACATGCTTTTATTATAATTTTTTTTATAGTTATACCTATTATAATTGGAGGATTTGGTAATTGATTAGTTCCTCTTATATTAGGAGCCCCCGATATAGCTTTCCCACGAATAAATAATATAAGATTTTGGTTATTACCCCCTTCTCTTACTCTTTTAATTTCAAGAAGAGTGGTAGAAACTGGAGCTGGAACTGGATGAACAGTTTATCCCCCTCTTTCATCTAATATTGCCCATAGAGGCAGATCTGTTGACTTAGCTATTTTTTCTCTTCATCTTGCTGGAATTTCTTCTATTCTAGGAGCTATTAATTTCATTACTACTATTATCAATATACGAATTAATAAACTTTCTTTTGATCAAATACCATTATTTGTTTGAGCAGTTGGTATTACAGCTCTTTTACTTCTTTTATCTCTTCCTGTTTTAGCTGGAGCTATTACTATATTATTAACAGATCGTAATTTAAATACATCTTTTTTTGATCCTGCTGGAGGGGGGGATCCAATTCTTTACCAACATTTA
		</sequence>
		<sequence>
			<taxon idref="LEFIC195-10|HM872039|MM03556|Carpatolechia_alburnella"/>
			ACTTTATATTTTATTTTTGGAATTTGAGCAGGAATAGTGGGAACATCACTAAGTTTATTAATTCGAGCAGAATTAGGAAACCCAGGATCTTTAATTGGAGATGATCAAATTTATAATACTATTGTTACAGCTCATGCTTTTATTATAATTTTTTTTATAGTTATACCTATTATAATTGGAGGATTCGGAAATTGATTAGTTCCTTTAATATTAGGAGCGCCTGATATAGCTTTTCCACGAATAAATAATATAAGATTTTGACTTTTACCCCCCTCTCTCACTTTATTAATTTCAAGAAGAATTGTAGAGAATGGAGCAGGAACTGGATGAACAGTTTACCCCCCTTTATCTTCTAATATTGCTCATGGAGGAAGATCAGTTGATTTAGCAATTTTTTCCTTACATTTAGCTGGAATTTCCTCTATTTTAGGAGCTATTAATTTTATTACAACTATTATTAATATAAAAATTAATGGTTTATCATTTGATCAAATACCATTATTTGTTTGAGCAGTTGGAATTACAGCTTTATTATTACTTTTATCTTTACCAGTATTAGCAGGAGCTATTACAATATTATTAACAGATCGTAATTTAAATACATCTTTTTTTGACCCTGCTGGAGGGGGAGACCCAATTCTTTATCAACATTTA
		</sequence>
		<sequence>
			<taxon idref="LEFIC280-10|HM872124|MM03743|Caryocolum_tischeriella"/>
			ACTTTATATTTTATTTTTGGAATTTGAGCAGGAATAGTAGGTACATCTTTAAGACTTTTAATTCGAGCTGAATTAGGTAATCCTGGTTCTTTAATTGGAAATGATCAAATTTATAACACTATTGTTACAGCTCATGCTTTTATTATAATTTTTTTTATAGTTATACCTATTATAATTGGAGGGTTTGGAAATTGATTAGTTCCATTAATACTAGGAGCCCCTGATATAGCTTTCCCCCGAATAAATAATATAAGTTTTTGATTACTACCCCCATCTCTTACACTTTTAATTTCGAGAAGAATTGTAGAAAATGGAGCAGGAACAGGTTGAACTGTTTACCCTCCTTTATCTTCAAATATTGCTCATAGTGGAAGATCTGTAGATTTAGCTATTTTTTCTTTACATTTAGCAGGTATTTCTTCAATTTTAGGAGCAATTAATTTTATTACTACTATTATCAATATACGAATTAATAATCTTTCATTTGATCAAATACCTTTATTTGTTTGAGCTGTAGGAATTACTGCATTATTACTTTTACTATCCCTTCCTGTTTTAGCTGGAGCAATTACTATATTATTAACTGATCGTAATTTAAATACATCTTTTTTTGATCCTGCTGGAGGAGGGGATCCTATTCTTTACCAACATTTA
		</sequence>
		<sequence>
			<taxon idref="LEFIC321-10|HM872165|MM03825|Athrips_pruinosella"/>
			ACTTTATATTTTATTTTTGGGATTTGATCAGGAATAGTAGGAACATCATTAAGTTTATTAATTCGAGCAGAATTAGGTAATCCTGGATCTTTAATTGGAGATGACCAAATTTATAATACTATTGTAACAGCCCATGCTTTTATTATAATTTTTTTTATAGTAATACCCATTATAATTGGAGGATTTGGAAATTGATTAGTACCATTAATATTAGGAGCCCCTGATATAGCTTTTCCACGAATAAATAATATAAGATTTTGACTTTTACCCCCTTCTCTTACCCTTTTAATCTCCAGAAGAATTGTAGAAAATGGAGCTGGAACAGGTTGAACTGTTTACCCCCCTTTATCCTCTAATATCGCCCATGGAGGAAGTTCTGTTGACTTAGCAATCTTCTCTTTGCATTTAGCGGGAATTTCCTCAATTTTAGGAGCAATTAATTTTATTACTACAATTATCAACATACGAATTAATGGTCTTTCTTTTGATCAAATACCACTATTTGTGTGATCAGTAGGTATTACTGCTTTACTTCTTCTTCTTTCATTGCCTGTTTTAGCTGGAGCTATTACTATACTTTTAACTGACCGTAATCTTAACACATCATTTTTTGACCCAGCAGGCGGGGGAGACCCTATTTTATACCAACATTTA
		</sequence>
		<sequence>
			<taxon idref="LEFIC330-10|HM872174|MM03835|Scrobipalpa_acuminatella"/>
			ACTTTATATTTTATTTTTGGAATTTGATCAGGTTTAGTAGGAACATCATTAAGATTATTAATTCGAGCTGAATTAGGAAACCCCGGTTCATTAATTAGAGATGATCAAATCTATAATACAATCGTTACAGCTCATGCTTTTATTATAATTTTTTTCATAGTTATACCTATTATAATTGGAGGATTCGGTAATTGATTAATTCCCCTTATATTAGGAGCCCCCGATATAGCTTTCCCCCGAATAAATAACATAAGATTTTGATTATTACCCCCCTCTCTTACTCTTTTAATCTCAAGAAGAGTAGTAGAAAATGGAGCAGGAACTGGATGAACAGTTTACCCACCCCTTTCATCCAATATTGCCCATAGCGGAAGATCTGTTGATTTAGCTATTTTTTCCCTTCATTTAGCCGGAATTTCTTCTATTTTAGGAGCTATTAATTTTATCACCACCATTATTAATATACGAATTAATAGACTTTCATTTGACCAAATACCATTATTTGTTTGAGCTGTAGGAATTACAGCATTATTACTTCTTTTATCCCTTCCTGTTTTAGCTGGAGCTATTACTATATTATTAACAGATCGTAATTTAAATACATCATTTTTTGACCCCGCTGGGGGGGGAGATCCAATTTTATATCAACATTTA
		</sequence>
		<sequence>
			<taxon idref="LEFIC366-10|HM872209|MM03893|Chionodes_viduella"/>
			ACTTTATATTTTATTTTTGGAATTTGAGCAGGAATAGTAGGAACATCTTTAAGATTATTAATTCGAGCTGAATTAGGGAATCCTGGATCCTTAATTGGAGATGACCAAATTTATAATACTATTGTAACAGCTCATGCTTTTATTATAATTTTTTTTATAGTTATACCTATTATAATTGGGGGATTCGGAAATTGATTAGTACCCCTAATATTAGGGGCTCCTGATATAGCTTTCCCCCGAATAAATAATATAAGTTTTTGACTTCTACCCCCCTCTCTTACTCTTTTAATTACAAGAAGAATTGTAGAAAATGGAGCAGGTACGGGATGAACCGTTTATCCCCCTTTATCTTCAAATATTGCACATGGTGGTAGATCAGTAGATCTAGCAATTTTTTCCTTACACTTAGCAGGAATTTCCTCAATTTTAGGAGCAATTAATTTTATTACCACAATTATTAATATACGAATTAATGGAATATCTTTTGATCAAATACCCCTATTTGTTTGAGCTGTTGGAATTACTGCTTTATTATTATTACTTTCTCTTCCTGTTTTAGCAGGGGCTATTACTATATTATTAACAGATCGTAATTTAAATACATCATTTTTTGATCCTGCGGGAGGAGGGGATCCAATTTTATATCAACATTTA
		</sequence>
		<sequence>
			<taxon idref="LEFIC367-10|HM872210|MM03894|Altenia_perspersella"/>
			ACTTTATATTTTATTTTTGGAATTTGAGCGGGAATAGTAGGAACATCTTTAAGATTATTAATTCGAGCAGAATTAGGAAATCCAGGATCTTTAATTGGAGATGATCAAATTTATAATACTATTGTAACAGCTCATGCTTTTATTATAATTTTTTTTATAGTTATACCTATCATAATTGGAGGATTTGGAAATTGATTAGTACCATTAATATTAGGAGCTCCTGATATAGCTTTCCCCCGCATAAATAATATAAGATTTTGATTATTACCCCCCTCTCTTACTTTATTAATTTCAAGAAGAATTGTAGAAAATGGAGCAGGAACAGGATGAACAGTATACCCCCCATTATCTTCTAATATTGCTCATAGAGGAAGATCAGTTGATTTAACAATTTTTTCTTTACATTTAGCTGGTATTTCATCTATTTTAGGAGCTATTAATTTTATTACAACTATTATTAATATACGAATTTATAATTTATCATTTGATCAAATACCTTTATTTGTTTGAGCAGTAGGAATTACAGCTTTATTATTACTTTTATCTTTACCAGTTTTAGCGGGAGCTATTACTATACTTTTAACTGATCGTAATTTAAATACTTCATTTTTTGATCCTGCTGGGGGGGGAGATCCAATCCTTTATCAACATTTA
		</sequence>
		<sequence>
			<taxon idref="LEFIC390-10|HM872233|MM03928|Athrips_tetrapunctella"/>
			ACTTTATATTTTATTTTTGGGGTTTGGGCAGGAATAGTAGGAACTTCATTAAGACTTTTAATTCGGGCTGAATTAGGAAATCCAGGCTCTCTTATTGGAGATGATCAAATTTATAATACTATTGTAACAGCCCACGCTTTTATTATAATTTTTTTTATGGTTATACCAATTATGATTGGCGGATTTGGAAATTGATTAGTACCCCTAATATTAGGAGCCCCTGATATAGCATTCCCACGAATAAATAATATAAGATTTTGATTATTGCCCCCCTCTCTTACCCTTCTAATTTCAAGAAGAGTTGTAGAAAACGGAGCTGGCACTGGATGAACAGTTTACCCCCCTTTATCCTCAAACATTGCTCATGGAGGAAGATCAGTTGATTTAGCAATTTTTTCTCTTCATTTAGCAGGTATTTCTTCAATTTTAGGAGCAATTAATTTTATTACTACAATTATTAATATACGAATTAATGGTCTTTCATTTGATCAAATACCACTATTTGTTTGAGCTGTAGGTATTACAGCTCTACTTCTTCTTTTATCTTTACCTGTATTAGCTGGGGCTATTACTATACTTTTAACAGATCGTAATTTAAATACATCATTTTTTGATCCGGCCGGAGGGGGGGACCCCATTCTTTATCAACATTTA
		</sequence>
		<sequence>
			<taxon idref="LEFIC835-10|HM872653|MM05033|Gelechia_nigra"/>
			ACTTTATATTTTATTTTTGGAATTTGAGCAGGAATAGTCGGTACTTCTTTAAGACTTTTAATTCGAGCTGAATTAGGAAATCCCGGCTCATTAATTGGAAATGATCAAATTTATAATACTATTGTTACAGCTCATGCTTTTATTATAATTTTTTTTATAGTTATACCTATTATAATTGGAGGATTTGGAAATTGATTAGTTCCATTAATACTTGGAGCTCCAGATATAGCATTTCCACGAATAAATAATATAAGATTTTGACTTCTTCCCCCCTCTTTAACTCTCTTAATTTCTAGAAGAATTGTAGAAAATGGAGCAGGAACTGGATGAACAGTATACCCCCCACTTTCATCTAATATTGCTCATGGAGGAAGATCAGTAGATTTAGCAATTTTTTCCTTACATTTAGCTGGAATTTCATCAATTTTAGGAGCAATTAACTTTATTACAACTATTATTAATATAAAAATTAATGGTTTAACTTTTGATCAAATACCCCTATTTGTTTGAGCAGTAGGAATTACAGCACTATTATTATTATTATCTCTCCCTGTATTAGCTGGAGCTATTACTATACTATTAACTGATCGAAATTTAAATACCTCATTTTTTGACCCTGCTGGAGGAGGAGATCCAATCTTATACCAACATTTA
		</sequence>
		<sequence>
			<taxon idref="LEFIC843-10|HM872661|MM05055|Neofriseria_peliella"/>
			ACTTTATATTTTATTTTTGGAATTTGAGCAGGAATAGTTGGAACATCTCTTAGTTTATTAATTCGAGCTGAATTAGGAAACCCTGGATCTTTAATTGGAGATGATCAAATTTATAATACTATTGTTACAGCTCATGCTTTTATTATAATTTTTTTTATGGTAATACCTATTATAATTGGAGGATTTGGAAATTGACTTGTACCTTTAATATTAGGAGCCCCAGATATAGCTTTCCCCCGAATAAATAATATAAGATTTTGACTTTTACCTCCCTCTCTTACTTTACTAATTTCAAGTAGAATTGTAGAAAATGGAGCAGGAACAGGATGAACAGTTTACCCCCCTTTATCTTCTAATATTGCTCATGGAGGAAGATCAGTTGATTTAGCAATCTTTTCTTTACATTTAGCAGGTATTTCATCAATTTTAGGAGCTATTAATTTTATTACTACAATTATTAATATACGAGTTAATGGTTTATCGTTTGATCAAATACCTTTATTTGTATGAGCAGTAGGAATTACTGCATTATTACTATTACTATCTTTACCTGTATTAGCCGGAGCTATTACTATACTTTTAACTGATCGAAATTTAAACACATCTTTTTTTGATCCAGCAGGAGGAGGAGATCCTATTCTTTATCAACATTTA
		</sequence>
		<sequence>
			<taxon idref="LEFIC845-10|HM872663|MM05057|Psoricoptera_gibbosella"/>
			ACTTTATATTTTATTTTTGGAATTTGAGCAGGTATAGTTGGAACATCTTTAAGTTTATTAATTCGAGCTGAATTAGGTAATCCAGGTTCTTTAATTGGAGATGATCAAATTTATAATACTATTGTTACAGCTCATGCTTTTATTATAATTTTTTTCATAGTTATACCTATTATAATTGGAGGGTTTGGAAATTGATTAGTACCATTAATATTAGGAGCCCCAGATATAGCTTTCCCCCGAATAAATAATATAAGATTTTGACTTTTACCCCCCTCTCTTACTTTACTAATTTCAAGAAGAATTGTAGAAAATGGAGCTGGAACTGGATGAACAGTTTATCCCCCTCTTTCTTCTAATATTGCTCATGGTGGTAGATCAGTTGATTTAGCCATTTTTTCTCTTCATTTAGCTGGAATTTCTTCTATTTTAGGGGCAATTAATTTTATTACAACTATTATTAATATAAAAATTAATGGATTATCTTTTGATCAAATACCCCTATTTGTTTGAGCAGTAGGAATTACCGCTTTATTACTACTTTTATCTCTTCCTGTATTAGCTGGAGCAATTACTATATTATTAACTGATCGTAATTTAAATACCTCATTCTTTGATCCTGCAGGAGGAGGAGATCCTATTCTGTACCAACATTTA
		</sequence>
		<sequence>
			<taxon idref="LEFIC851-10|HM872669|MM05066|Caryocolum_fraternella"/>
			ACATTATATTTTATTTTTGGAATTTGATCNGGAATAGTAGGTACATCTTTAAGATTATTAATTCGAGCTGAATTAGGGAATCCTGGATCATTAATTGGGGATGATCAAATTTATAATACTATTGTTACAGCTCATGCTTTTATTATAATTTTTTTTATAGTTATACCAATTATAATTGGAGGATTTGGAAATTGATTAGTCCCTTTAATATTAGGAGCTCCTGATATAGCTTTCCCCCGNATAAATAATATAAGCTTTTGATTATTACCCCCCTCTCTTACACTTTTAATTTCAAGAAGAATTGTAGAAAATGGAACAGGAACTGGATGAACTGTATATCCTCCTTTATCTTCTAATATTGCCCATGGTGGTAGATCAGTAGACTTAACTATTTTTTCTTTACATTTAGCTGGAATTTCTTCAATTTTAGGAGCAATTAATTTTATTACAACTATTATTAACATACGAATTAATAATCTCTCATTTGATCAAATACCATTATTTGTTTGAGCTGTAGGTATTACAGCATTATTACTTCTTTTATCTTTACCTGTTTTAGCTGGAGCAATTACTATACTATTAACAGATCGTAATTTAAATACATCTTTTTTTGACCCTGCAGGAGGAGGAGATCCCATTCTTTATCAACATTTA
		</sequence>
		<sequence>
			<taxon idref="LEFIF050-10|HM874761|MM10490|Teleiodes_vulgella"/>
			ACTTTATATTTTATTTTTGGGATTTGAGCAGGAATAGTTGGTACATCATTAAGTTTATTAATTCGAACTGAATTAGGAAATCCTGGTTCTTTTATTGGTGATGATCAAATTTATAATACTATTGTTACAGCTCATGCTTTTATTATAATTTTTTTTATAGTTATACCTATTATAATTGGAGGATTTGGAAATTGATTAGTTCCATTAATACTAGGAGCCCCAGATATAGCTTTCCCCCGAATAAATAATATAAGATTTTGACTTTTACCCCCCTCTCTTACTTTATTAATTTCAAGAAGAATTGTAGAAAATGGAGCTGGAACAGGATGAACAGTTTACCCCCCTTTATCTTCTAATATTGCTCACGGAGGAAGTTCAGTTGATTTAGCAATTTTCTCTTTACATTTAGCTGGAATTTCATCTATTTTAGGAGCTATTAATTTTATTACAACTATTATTAATATACGAATCAATGGTTTATCTTTTGATCAAATACCTCTATTCGTATGAGCAGTGGGAATTACTGCTTTATTATTACTTTTATCTTTACCTGTTTTAGCTGGAGCAATTACTATACTTTTAACAGATCGTAATTTAAATACATCATTTTTTGATCCTGCTGGAGGAGGAGATCCAATTCTTTATCAACATTTA
		</sequence>
		<sequence>
			<taxon idref="LEFIF052-10|HM874763|MM10492|Chionodes_tragicella"/>
			ACTTTATATTTTATTTTTGGAATTTGGGCAGGAATAGTAGGTACATCATTAAGTTTATTAATTCGAGCTGAATTGGGGAATCCTGGATCTTTAATTGGTGATGATCAAATTTATAATACTATTGTAACAGCTCATGCTTTTATTATAATTTTTTTTATAGTTATACCCATTATAATTGGAGGATTTGGAAATTGATTAGTACCCTTAATACTTGGAGCCCCTGATATAGCTTTCCCCCGAATAAATAATATAAGTTTCTGGCTTCTTCCCCCCTCTATCACTCTTTTAATCTCAAGAAGAATTGTAGAAACTGGAGCAGGAACAGGATGAACTGTTTATCCCCCCCTATCTTCCAATATTGCCCACGGAGGGAGATCTGTTGACTTAGCAATCTTTTCCCTGCATTTAGCGGGAATTTCCTCAATTTTGGGAGCAATTAATTTTATCACTACAATCATTAATATAAAAATTAATGGTTTGTCATTTGATCAAATACCTTTATTTGTTTGAGCTGTTGGAATTACTGCTCTATTATTATTACTTTCTCTTCCTGTTCTAGCTGGAGCTATCACCATACTATTAACAGATCGTAATCTAAATACATCATTTTTTGACCCGGCAGGTGGGGGAGATCCAATTTTATATCAACATTTA
		</sequence>
		<sequence>
			<taxon idref="LEFIF053-10|HM874764|MM10493|Chionodes_violacea"/>
			ACTTTATATTTTATTTTTGGTATTTGAGCAGGAATAGTAGGAACATCATTAAGTTTACTAATCCGAGCTGAATTAGGAAACCCCGGATCTCTAATTGGAGATGATCAAATTTATAACACTATTGTAACAGCTCATGCCTTTATCATAATTTTTTTTATAGTTATGCCTATTATAATTGGGGGGTTTGGAAATTGATTAGTACCATTAATATTAGGAGCTCCTGATATAGCTTTTCCCCGAATAAATAATATAAGTTTTTGACTTCTCCCCCCTTCCCTTACTCTTTTAATTTCCAGAAGAATTGTAGAAAATGGAGCCGGCACAGGATGAACTGTTTATCCTCCTCTATCCTCTAATATTGCACATGGGGGAAGATCTGTAGATCTGGCAATTTTTTCATTACATTTAGCGGGAATTTCTTCAATTTTAGGAGCAATTAATTTTATTACTACAATTATTAATATACGAATTAGTGGAATATCTTTTGATCAAATACCCTTATTTATTTGAGCTGTTGGCATTACAGCTTTATTATTATTACTTTCTCTTCCTGTTTTAGCCGGAGCTATTACTATGTTATTAACAGATCGTAATTTAAATACATCATTTTTTGACCCTGCGGGCGGGGGAGATCCAATTTTATACCAACATTTA
		</sequence>
		<sequence>
			<taxon idref="LEFIF054-10|HM874765|MM10494|Gnorimoschema_herbichii"/>
			ACTTTATATTTTATTTTTGGAATTTGAGCAGGAATAGTTGGAACATCTTTAAGATTATTAATTCGAGCTGAATTAGGAAATCCAGGATCTTTAATTGGAGATGATCAAATTTATAATACTATTGTAACAGCTCATGCTTTTATTATAATTTTTTTTATAGTTATACCTATTATAATTGGAGGGTTTGGAAATTGATTAGTACCATTAATATTAGGAGCCCCTGATATAGCATTCCCCCGAATAAATAATATAAGTTTTTGATTATTACCCCCCTCTCTTACTTTACTTATTTCAAGTAGAATTGTAGAAAATGGAGCTGGGACTGGTTGAACTGTTTACCCCCCTTTATCATCTAATATTGCACATGGAGGAAGCTCTGTAGATTTAGCTATTTTTTCATTACATTTAGCTGGTATTTCATCAATTTTAGGAGCTATTAATTTTATTACTACTATTATTAATATACGAATTAATGGACTTTCCTTTGATCAAATACCTCTATTTGTTTGAGCTGTTGGAATTACAGCTCTTCTCCTTCTTCTATCACTACCAGTATTAGCTGGAGCTATTACTATATTATTAACTGATCGTAATTTAAATACATCATTTTTTGACCCTGCTGGAGGGGGGGACCCAATTTTATACCAACATTTA
		</sequence>
		<sequence>
			<taxon idref="LEFIF055-10|HM874766|MM10495|Scrobipalpopsis_petasitis"/>
			ACTTTATATTTTATTTTTGGAATTTGAGCAGGAATAATTGGTACATCTTTAAGACTTTTAATTCGTACAGAATTAGGAAACCCAGGTTCTTTAATTGGGGATGATCAAATTTATAATACTATTGTTACAGCTCATGCTTTTATTATAATTTTTTTTATAGTTATACCTATTATAATTGGAGGATTTGGTAACTGATTAGTGCCCTTAATATTAGGAGCCCCCGATATAGCTTTCCCTCGAATAAATAATATAAGTTTTTGATTACTGCCCCCATCTCTAACTCTTTTAATTTCAAGAAGAATTGTAGAAAATGGAGCAGGTACTGGATGAACTGTCTATCCCCCCTTATCTTCTAATATCGCTCATAGAGGGAGATCTGTAGATTTGGCTATTTTCTCTTTACATTTAGCTGGTATTTCTTCAATTTTAGGAGCCATTAATTTTATTACTACTATTATTAACATAAAAATCAATAATTTTTCATTTGATCAAATACCTTTATTTGTATGATCCGTGGGAATCACAGCATTATTACTTCTTTTATCTTTGCCCGTTTTAGCTGGAGCTATTACTATATTATTAACAGATCGTAATTTAAATACATCTTTTTTTGACCCTGCGGGAGGAGGAGATCCTATTTTATATCAACATTTA
		</sequence>
		<sequence>
			<taxon idref="LEFIF057-10|HM874768|MM10497|Scrobipalpa_salicorniae"/>
			ACTTTATATTTTATTTTTGGAATTTGAGCTGGAATAGTTGGTACTTCTTTAAGACTTTTAATTCGAGCAGAATTAGGAAACCCTGGATCTTTAATTGGCGATGACCAAATTTATAATACAATTGTTACAGCCCATGCTTTTATTATAATTTTTTTTATAGTTATACCTATTATAATTGGAGGATTTGGTAATTGATTAGTTCCTCTTATATTAGGGGCCCCTGATATAGCTTTCCCACGAATAAATAATATAAGATTTTGATTGTTGCCTCCATCTCTTACTCTTTTAATTTCAAGAAGAGTAGTAGAAACTGGAGCTGGAACTGGATGAACAGTTTATCCCCCTCTTTCATCTAATATTGCCCATAGAGGAAGATCTGTTGACTTAGCTATTTTTTCTCTTCATCTTGCTGGAATTTCTTCTATTTTAGGAGCTATTAATTTTATTACTACTATTATTAACATACGAATTAATAAACTTTCTTTTGATCAAATACCATTATTTGTTTGAGCTGTAGGTATTACAGCTCTTTTACTTCTTTTATCCCTTCCTGTTTTAGCGGGAGCTATTACTATATTATTAACAGATCGTAATTTAAATACATCTTTTTTTGACCCTGCTGGAGGGGGAGATCCAATTCTCTATCAACATTTA
		</sequence>
		<sequence>
			<taxon idref="LEFIF059-10|HM874770|MM10499|Caryocolum_blandelloides"/>
			ACTCTATATTTTATTTTTGGAATTTGAGCAGGAATAGTAGGAACATCTTTAAGACTTTTAATCCGAGCTGAATTAGGCAACCCTGGCTCTCTAATTGGAGATGATCAAATTTATAACACTATTGTTACAGCTCATGCTTTTATTATAATTTTTTTTATAGTTATACCTATTATAATTGGGGGATTTGGAAATTGATTAGTACCATTAATATTAGGAGCTCCAGATATAGCTTTCCCCCGAATAAATAATATAAGTTTTTGAATATTACCCCCTTCCCTTACACTTTTAATTTCGAGAAGAATCGTAGAAAATGGAGCAGGAACAGGATGAACTGTTTACCCCCCTCTATCCTCTAACATCGCCCATGGAGGAAGCTCTGTAGATTTAGCTATTTTTTCTTTACATTTAGCTGGGATTTCATCAATTTTAGGAGCAATTAATTTTATTACTACTATCATTAATATACGAATTAATAATCTTTCATTTGATCAAATACCTTTATTTGTTTGAGCTGTAGGTATTACAGCATTATTACTTCTTTTATCTTTACCGGTTTTAGCTGGAGCAATTACTATATTATTAACAGACCGTAATTTAAATACATCTTTTTTCGACCCTGCAGGAGGAGGAGATCCTATTTTATACCAACATTTA
		</sequence>
		<sequence>
			<taxon idref="LEFIF453-10|HM875138|MM11942|Chionodes_continuella"/>
			ACTTTATATTTTATTTTTGGAATTTGAGCAGGAATAGTAGGAACATCATTAAGTTTATTAATCCGAGCTGAATTAGGAAATCCTGGATCTTTAATCGGAGATGATCAAATTTATAATACTATTGTAACAGCTCATGCTTTTATTATAATTTTTTTTATAGTTATACCTATTATAATTGGAGGATTTGGAAATTGATTAGTTCCTTTAATATTAGGAGCCCCTGACATAGCTTTCCCCCGAATAAATAATATAAGTTTTTGACTTCTACCCCCTTCTCTTACCCTTTTAATCTCAAGAAGAATTGTAGAAAATGGAGCAGGAACAGGTTGAACTGTTTACCCCCCTTTATCTTCTAATATTGCACATGATGGAAGATCTGTAGATTTAGCAATTTTTTCATTACATTTAGCAGGAATTTCTTCAATTTTAGGAGCAATTAATTTTATCACTACAATTATTAATATACGAATTAGTGGAATATCTTTTGATCAAATACCATTATTTGTTTGATCTGTAGGAATTACTGCTTTATTATTATTACTTTCTCTTCCTGTTTTAGCTGGAGCTATTACTATATTATTAACAGATCGTAATTTAAATACATCATTTTTTGACCCTGCAGGAGGGGGAGATCCAATTTTATATCAGCATTTA
		</sequence>
		<sequence>
			<taxon idref="LEFIF456-10|HM875141|MM11947|Aroga_velocella"/>
			ACTTTATATTTTATCTTTGGAATTTGAGCAGGAATAGTAGGAACATCCTTAAGACTTTTAATTCGAGCAGAATTAGGAAATCCTGGATCTTTAATTGGAGATGATCAAATTTATAACACTATTGTTACAGCTCATGCTTTTATTATAATTTTTTTTATAGTTATACCTATTATAATTGGAGGATTTGGTAATTGATTAGTTCCATTAATATTAGGAGCCCCAGATATAGCTTTCCCACGAATAAATAATATAAGATTTTGACTTCTTCCCCCCTCTCTTACTTTATTAATTTCAAGAAGAATCGTAGAAAATGGAGCAGGAACAGGATGAACAGTTTACCCCCCACTTTCATCTAATATTGCACATGGAGGAAGTTCTGTAGATTTAGCTATTTTTTCCTTACATTTAGCGGGTATTTCTTCAATTTTAGGAGCAATTAATTTTATTACCACTATTATTAATATACGAATTAACGGTTTATCATTTGATCAAATACCTTTATTCGTTTGAGCAGTAGGAATTACTGCATTATTACTATTACTTTCCTTACCCGTATTAGCTGGAGCTATTACTATACTTTTAACTGATCGTAATTTAAATACATCATTTTTTGATCCGGCTGGAGGAGGAGACCCAATCTTATATCAACATTTA
		</sequence>
		<sequence>
			<taxon idref="LEFIF467-10|HM875152|MM11992|Caryocolum_tricolorella"/>
			ACTTTATATTTTATTTTTGGTATTTGAGCAGGAATAGTAGGTACATCCTTAAGATTATTAATTCGAGCTGAATTAGGTAATCCTGGCTCTTTAATTGGAGATGATCAAATTTATAATACTATTGTCACAGCTCATGCTTTTATTATAATTTTTTTCATAGTTATACCTATTATAATTGGAGGATTTGGAAATTGATTAGTCCCATTAATATTGGGAGCTCCTGATATAGCTTTCCCCCGAATAAATAATATAAGTTTTTGATTATTACCACCCTCTCTTACATTATTAATTTCAAGAAGAATTGTAGAAAATGGAGCAGGAACAGGATGAACTGTGTACCCCCCACTATCATCTAATATTGCCCATGGTGGAAGATCCGTTGATTTAGCTATTTTTTCATTACATTTAGCTGGAATTTCTTCAATTTTAGGAGCAATTAATTTTATTACTACAATTATTAATATACGAATTAATAACCTTTCATTTGATCAAATACCCCTATTTGTCTGATCAGTGGGAATTACAGCATTATTACTTCTTTTATCTTTACCTGTTTTAGCTGGAGCAATTACTATATTATTAACAGATCGTAATTTAAACACTTCGTTTTTTGACCCGGCGGGAGGAGGAGATCCTATTCTTTACCAACACTTA
		</sequence>
		<sequence>
			<taxon idref="LEFIF468-10|HM875153|MM11996|Neofriseria_peliella"/>
			ACTTTATATTTTATTTTTGGAATTTGAGCAGGAATAGTTGGAACATCTCTTAGTTTATTAATTCGAGCTGAATTAGGAAACCCTGGATCTTTAATTGGAGATGACCAAATTTATAATACTATTGTTACAGCTCATGCTTTTATTATAATTTTTTTTATGGTAATACCTATTATAATTGGAGGATTTGGAAATTGACTTGTACCTTTAATATTAGGAGCCCCAGATATAGCTTTCCCCCGAATAAATAATATAAGATTTTGACTTTTACCTCCCTCTCTTACTTTACTAATTTCAAGTAGAATTGTAGAAAATGGAGCAGGAACAGGATGAACAGTTTACCCCCCTTTATCTTCTAATATTGCTCATGGAGGAAGATCAGTTGATTTAGCAATCTTTTCTTTACATTTAGCAGGTATTTCATCAATTTTAGGAGCTATTAATTTTATTACTACAATTATTAATATACGAGTTAATGGTTTATCGTTTGATCAAATACCTTTATTTGTATGAGCAGTAGGAATTACTGCATTATTACTATTACTATCTTTACCTGTATTAGCCGGAGCTATTACTATACTTTTAACTGATCGAAATTTAAACACATCTTTTTTTGATCCAGCAGGAGGAGGAGATCCTATTCTTTATCAACATTTA
		</sequence>
		<sequence>
			<taxon idref="LEFIF469-10|HM875154|MM11997|Caryocolum_viscariella"/>
			ACTCTATATTTTATTTTTGGAATTTGAGCAGGAATAGTAGGAACATCTTTAAGATTACTAATTCGAGCTGAATTAGGTAATCCTGGCTCTTTAATTGGAGATGATCAAATTTATAATACTATTGTTACAGCTCATGCTTTTATTATAATTTTTTTTATAGTTATACCCATTATAATTGGAGGATTTGGAAATTGATTAGTACCATTAATATTAGGAGCTCCTGATATAGCTTTCCCCCGAATAAATAATATAAGATTTTGATTGTTACCCCCCTCTCTTACACTTTTAATTTCAAGAAGAATCGTAGAAAATGGAGCTGGAACAGGTTGAACTGTTTACCCCCCTTTATCCTCTAATATTGCCCACGGAGGAAGATCAGTAGATTTAGCTATTTTTTCACTGCACTTAGCAGGTATTTCTTCAATTTTAGGAGCAATTAATTTTATTACCACTATCATTAATATACGAATTAATAATCTTTCATTTGATCAAATACCATTATTTGTTTGAGCTGTGGGAATTACAGCATTATTACTTTTATTATCTCTTCCTGTTTTAGCTGGAGCAATTACAATATTATTAACTGATCGTAATTTAAATACATCTTTTTTTGATCCTGCTGGAGGAGGAGACCCTATTCTTTATCAACATTTA
		</sequence>
		<sequence>
			<taxon idref="LEFIF470-10|HM875155|MM11998|Caryocolum_viscariella"/>
			ACTCTATATTTTATTTTTGGAATTTGAGCAGGAATAGTAGGAACATCTTTAAGATTACTAATTCGAGCTGAATTAGGTAATCCTGGCTCTTTAATTGGAGATGATCAAATTTATAATACTATTGTTACAGCTCATGCTTTTATTATAATTTTTTTTATAGTTATACCCATTATAATTGGAGGATTTGGAAATTGATTAGTACCATTAATATTAGGAGCTCCTGATATAGCTTTCCCCCGAATAAATAATATAAGATTTTGATTGTTACCCCCCTCTCTTACACTTTTAATTTCAAGAAGAATCGTAGAAAATGGAGCTGGAACAGGTTGAACTGTTTACCCCCCTTTATCCTCTAATATTGCCCACGGAGGAAGATCAGTAGATTTAGCTATTTTTTCACTACACTTAGCAGGTATTTCTTCAATTTTAGGAGCAATTAATTTTATTACCACTATCATTAATATACGAATTAATAATCTTTCATTTGATCAAATACCATTATTTGTTTGAGCTGTGGGAATTACAGCATTATTACTTTTATTATCTCTTCCTGTTTTAGCTGGAGCAATTACAATATTATTAACTGATCGTAATTTAAATACATCTTTTTTTGACCCTGCTGGAGGAGGAGACCCTATTCTTTATCAACATTTA
		</sequence>
		<sequence>
			<taxon idref="LEFIF475-10|HM875160|MM12021|Carpatolechia_fugitivella"/>
			ACTTTATATTTTATTTTTGGTATTTGAGCAGGAATAGTAGGAACATCTTTAAGATTATTAATTCGGGCAGAACTAGGAAATCCAGGATCTTTAATTGGAGATGATCAAATTTATAATACTATTGTTACAGCTCATGCTTTTATTATAATTTTTTTTATAGTAATACCTATTATAATTGGAGGATTTGGAAATTGATTAGTACCTTTAATATTAGGAGCTCCTGATATAGCTTTCCCACGAATAAATAATATAAGATTTTGACTTTTACCTCCTTCTCTTACTTTACTAATTTCAAGTAGAATTGTAGAAAATGGAGCAGGAACTGGATGAACAGTTTATCCTCCTTTATCCTCTAATATTGCTCATGGAGGAAGATCTGTTGATTTAGCAATTTTTTCTTTACATTTAGCCGGAATTTCTTCTATTTTAGGAGCTATTAATTTTATTACAACTATTATTAATATAAAAATTAATGGTATATCCTTTGATCAAATACCATTATTTGTTTGAGCAGTAGGAATTACAGCTTTATTATTACTTTTATCTTTACCAGTTTTAGCGGGTGCTATTACTATATTATTAACAGATCGTAATCTTAATACATCTTTTTTTGATCCAGCTGGAGGAGGAGACCCAATTCTTTACCAACATCTA
		</sequence>
		<sequence>
			<taxon idref="LEFIF480-10|HM875165|MM12032|Caryocolum_fraternella"/>
			ACTTTATATTTTATTTTTGGAATTTGAGCAGGAATAGTAGGTACATCCTTAAGACTCTTAATTCGAGCTGAATTAGGTAATCCAGGATCTTTAATTGGGGATGATCAAATTTATAATACTATTGTTACAGCTCATGCTTTTATTATAATTTTTTTTATAGTTATACCTATTATAATTGGAGGATTTGGAAATTGATTAGTACCTTTAATATTAGGAGCTCCTGATATAGCTTTCCCCCGAATAAATAATATAAGCTTTTGATTATTACCCCCCTCTCTTACACTTTTAATTTCAAGAAGAATTGTAGAAAATGGAACAGGAACTGGATGAACTGTATATCCTCCTTTATCTTCTAATATTGCCCATGGTGGTAGATCAGTAGACTTAACTATTTTTTCTTTACATTTAGCTGGAATTTCTTCAATTTTAGGAGCAATTAATTTTATTACAACTATTATTAACATACGAATTAATAATCTCTCATTTGATCAAATACCATTATTTGTTTGAGCTGTAGGTATTACAGCATTATTACTTCTTTTATCTTTACCTGTTTTAGCTGGAGCAATTACTATACTATTAACAGATCGTAATTTAAATACATCTTTTTTTGACCCTGCAGGAGGAGGAGATCCCATTCTTTATCAACATTTA
		</sequence>
		<sequence>
			<taxon idref="LEFIF493-10|HM875178|MM12059|Scrobipalpa_samadensis"/>
			ACTTTATATTTCATTTTTGGAATTTGAGCAGGAATAATTGGCACTTCTTTAAGACTTTTAATTCGAGCAGAATTAGGAAACCCTGGATCTTTAATTGGAGATGATCAAATTTATAATACAATTGTTACAGCACATGCTTTTATTATAATTTTTTTTATAGTTATACCTATTATAATTGGAGGATTTGGTAATTGATTAGTTCCTCTTATATTAGGAGCCCCCGATATAGCTTTCCCACGAATAAATAATATAAGATTTTGGTTATTACCCCCTTCTCTTACTCTTTTAATTTCAAGAAGAGTGGTAGAAACTGGAGCTGGAACTGGATGAACAGTTTATCCCCCTCTTTCATCTAATATTGCCCATAGAGGTAGATCTGTTGACTTAGCTATTTTTTCTCTTCATCTTGCTGGAATTTCTTCTATTCTAGGAGCTATTAATTTCATTACTACTATTATCAATATACGAATTAATAAACTTTCTTTTGATCAAATACCATTATTTGTTTGAGCAGTTGGTATTACAGCTCTTTTACTTCTTTTATCTCTTCCTGTTTTAGCTGGAGCTATTACTATATTATTAACAGATCGTAATTTAAATACATCTTTTTTTGATCCTGCTGGAGGGGGAGATCCAATTCTTTACCAACATTTA
		</sequence>
		<sequence>
			<taxon idref="LEFIF521-10|HM875206|MM12153|Caryocolum_kroesmanniella"/>
			ACTTTATATTTTATTTTTGGAATTTGAGCAGGAATAGTAGGAACATCTTTAAGACTTTTAATTCGAGCTGAATTAGGTAACCCTGGCTCTCTGATTGGAGATGATCAAATTTATAATACTATTGTCACAGCTCATGCTTTTATTATAATTTTTTTTATAGTTATACCTATTATAATTGGAGGATTTGGAAATTGATTAGTACCTTTAATATTAGGAGCTCCCGATATAGCCTTTCCCCGAATAAATAATATAAGTTTTTGATTATTACCCCCCTCTCTTACACTATTAATTTCGAGAAGAATTGTAGAAAATGGAGCAGGAACAGGATGAACTGTATACCCCCCTTTATCCTCTAATATTGCCCATGGTGGAAGTTCAGTAGACTTAGCTATTTTTTCCTTACATTTAGCTGGAATTTCATCAATTTTAGGAGCAATTAATTTTATTACTACTATTATTAATATACGGGTTAATAATCTTTCATTTGATCAAATACCTTTATTTGTTTGAGCTGTGGGTATCACAGCATTATTACTTCTCTTATCTTTACCTGTTCTAGCTGGAGCAATTACGATATTATTAACAGATCGTAATTTAAATACATCTTTTTTTGATCCTGCAGGAGGAGGAGATCCTATTCTTTATCAACATTTA
		</sequence>
		<sequence>
			<taxon idref="LEFIF522-10|HM875207|MM12154|Caryocolum_amaurella"/>
			ACTTTATATTTTATTTTTGGAATTTGAGCAGGAATAGTTGGTACATCTTTGAGACTTTTAATTCGAGCTGAATTAGGTAACCCAGGGTCCTTAATTGGAGATGACCAAATTTATAATACTATTGTTACAGCCCATGCTTTTATTATAATTTTTTTTATAGTTATACCCATTATAATTGGGGGATTTGGAAATTGATTAGTACCATTAATACTTGGAGCCCCAGATATAGCATTCCCTCGAATAAATAATATAAGATTTTGATTATTGCCCCCCTCTCTTACACTTTTAATTTCAAGAAGAATCGTAGAAAATGGAGCTGGAACAGGATGAACTGTTTACCCTCCTTTATCTTCTAATATTGCTCATGGTGGAAGATCTGTAGATTTAGCTATTTTTTCTCTACATTTAGCGGGTATTTCTTCAATTTTAGGAGCAATTAATTTTATTACCACTATTATTAATATACGTATCAATAATCTTTCATTTGATCAAATACCTTTATTCGTTTGAGCAGTAGGAATTACAGCATTATTACTTTTATTGTCTCTTCCTGTTTTAGCTGGAGCAATTACCATATTATTAACTGATCGTAATTTAAATACATCTTTTTTTGACCCTGCTGGAGGGGGAGACCCTATTCTTTATCAACATTTA
		</sequence>
		<sequence>
			<taxon idref="LEFIF526-10|HM875211|MM12166|Gelechia_nigra"/>
			ACTTTATATTTTATTTTTGGAATTTGAGCAGGAATAGTCGGTACTTCTTTAAGACTTTTAATTCGAGCTGAATTAGGAAATCCCGGCTCATTAATTGGAAATGATCAAATTTATAATACTATTGTTACAGCTCATGCTTTTATTATAATTTTTTTTATAGTTATACCTATTATAATTGGAGGATTTGGAAATTGATTAGTTCCATTAATACTTGGAGCTCCAGATATAGCATTTCCACGAATAAATAATATAAGATTTTGACTTCTTCCCCCCTCTTTAACTCTCTTAATTTCTAGAAGAATTGTAGAAAATGGAGCAGGAACTGGATGAACAGTATACCCCCCACTTTCATCTAATATTGCTCATGGAGGAAGATCAGTAGATTTAGCAATTTTTTCCTTACATTTAGCTGGAATTTCATCAATTTTAGGAGCAATTAACTTTATTACAACTATTATTAATATAAAAATTAATGGTTTAACTTTTGATCAAATACCCCTATTTGTTTGAGCAGTAGGAATTACAGCACTATTATTATTATTATCTCTCCCTGTATTAGCTGGAGCTATTACTATACTATTAACTGATCGAAATTTAAATACCTCATTTTTTGACCCTGCTGGAGGAGGAGATCCAATTTTATACCAACATTTA
		</sequence>
		<sequence>
			<taxon idref="LEFIF586-10|HM875270|MM12412|Caryocolum_cassella"/>
			ACTTTATATTTTATTTTTGGAATTTGAGCAGGAATAGTAGGAACATCCCTAAGACTTTTAATTCGAGCTGAATTAGGTAACCCTGGCTCTTTAATTGGAGATGATCAAATTTATAACACTATTGTTACAGCTCATGCTTTTATTATAATTTTTTTTATGGTTATACCTATTATAATTGGAGGATTTGGAAATTGATTAGTACCATTAATATTAGGAGCTCCTGATATAGCATTCCCCCGAATAAATAATATAAGTTTTTGATTATTACCCCCCTCCCTTACACTTTTAATTTCAAGAAGAATTGTAGAAAATGGAGCAGGAACAGGATGAACGGTTTACCCCCCCTTATCATCTAATATCGCCCATGGTGGAAGCTCTGTAGATTTAGCTATTTTTTCATTACATTTAGCTGGAATTTCATCAATTTTAGGAGCAATTAATTTTATTACCACTATTATTAATATACGAGTTAATAATCTCTCATTTGATCAAATACCTTTATTTGTTTGAGCGGTAGGTATTACAGCTTTATTACTTCTCCTATCTTTACCTGTTTTAGCCGGTGCAATTACCATATTATTAACAGATCGTAATTTAAATACATCTTTTTTTGACCCTGCAGGAGGGGGAGATCCTATTCTTTATCAACATTTA
		</sequence>
		<sequence>
			<taxon idref="LEFIF591-10|HM875275|MM12437|Carpatolechia_alburnella"/>
			ACTTTATATTTTATTTTTGGAATTTGAGCAGGAATAGTGGGAACATCACTAAGTTTATTAATTCGAGCAGAATTAGGAAACCCAGGATCTTTAATTGGAGATGATCAAATTTATAATACTATTGTTACAGCTCATGCTTTTATTATAATTTTTTTTATAGTTATACCTATTATAATCGGAGGATTTGGAAATTGATTAGTTCCTTTAATATTAGGAGCACCTGATATAGCTTTTCCACGAATAAATAATATAAGATTTTGACTTTTACCCCCCTCTCTCACTTTATTAATTTCAAGAAGAATTGTAGAAAATGGAGCAGGAACTGGATGAACAGTTTACCCCCCTTTATCTTCTAATATTGCTCATGGAGGAAGATCAGTTGATTTAGCAATTTTTTCCTTACATTTAGCTGGAATTTCCTCTATTTTAGGAGCTATTAATTTTATTACAACTATTATTAATATAAAAATTAATGGTTTATCATTTGATCAAATACCATTATTTGTTTGAGCAGTTGGAATTACAGCTTTATTATTACTTTTATCTTTACCAGTATTAGCAGGAGCTATTACAATATTATTAACAGATCGTAATTTAAATACATCTTTTTTTGACCCTGCTGGAGGGGGAGACCCAATTCTTTATCAACATTTA
		</sequence>
		<sequence>
			<taxon idref="LEFIF599-10|HM875283|MM12470|Teleiodes_vulgella"/>
			ACTTTATATTTTATTTTTGGGATTTGAGCAGGAATAGTTGGTACATCATTAAGTTTATTAATTCGAACTGAATTAGGAAATCCTGGTTCTTTTATTGGTGATGATCAAATTTATAATACTATTGTTACAGCTCATGCTTTTATTATAATTTTTTTTATAGTTATACCTATTATAATTGGGGGATTTGGAAATTGATTAGTTCCATTAATACTAGGAGCCCCAGATATAGCTTTCCCCCGAATAAATAATATAAGATTTTGACTTTTACCCCCCTCTCTTACTTTATTAATTTCAAGAAGAATTGTAGAAAATGGAGCTGGAACAGGATGAACAGTTTACCCCCCTTTATCTTCTAATATTGCTCACGGAGGAAGTTCAGTTGATTTAGCAATTTTCTCTTTACATTTAGCTGGAATTTCATCTATTTTAGGAGCTATTAATTTTATTACAACTATTATTAATATACGAATCAATGGTTTATCTTTTGATCAAATACCTCTATTCGTATGAGCAGTAGGAATTACTGCTTTATTATTACTTTTATCTTTACCTGTTTTAGCTGGAGCAATTACTATACTTTTAACAGATCGTAATTTAAATACATCATTTTTTGATCCTGCTGGAGGAGGAGATCCAATTCTTTATCAACATTTA
		</sequence>
		<sequence>
			<taxon idref="LEFIF941-10|HM875622|MM13396|Chionodes_continuella"/>
			ACTTTATATTTTATTTTTGGAATTTGAGCAGGAATAGTAGGAACATCATTAAGTTTATTAATCCGAGCTGAATTAGGAAATCCTGGATCTTTAATCGGAGATGATCAAATTTATAATACTATTGTAACAGCTCATGCTTTTATTATAATTTTTTTTATAGTTATACCTATTATAATTGGAGGATTTGGAAATTGATTAGTTCCTTTAATATTAGGAGCCCCTGACATAGCTTTCCCCCGAATAAATAATATAAGTTTTTGACTTCTACCCCCTTCTCTTACCCTTTTAATCTCAAGAAGAATTGTAGAAAATGGAGCAGGAACAGGTTGAACTGTTTACCCCCCTTTATCTTCTAATATTGCACATGGTGGAAGATCTGTAGATTTAGCAATTTTTTCATTACATTTAGCAGGAATTTCTTCAATTTTAGGAGCAATTAATTTTATCACTACAATTATTAATATACGAATTAGTGGAATATCTTTTGATCAAATACCATTATTTGTTTGATCTGTAGGAATTACTGCTTTATTATTATTACTTTCTCTTCCTGTTTTAGCTGGAGCTATTACTATATTATTAACAGATCGTAATTTAAATACATCATTTTTTGACCCTGCAGGAGGGGGAGATCCAATTTTATATCAGCATTTA
		</sequence>
		<sequence>
			<taxon idref="LEFIF943-10|HM875624|MM13399|Teleiopsis_diffinis"/>
			ACTTTATATTTTATTTTTGGAATTTGAGCAGGAATAGTAGGTACATCATTAAGTTTATTAATTCGAGCAGAACTAGGTAATCCCGGATCTTTAATTGGAGATGATCAAATTTATAATACTATTGTTACAGCTCATGCTTTTATTATAATTTTTTTTATAGTTATACCAATTATAATTGGAGGATTTGGTAATTGATTAGTACCCCTAATATTAGGGGCTCCAGATATAGCTTTCCCCCGAATAAATAATATAAGATTTTGACTTTTGCCACCCTCTCTTACTTTATTAATTTCAAGAAGAATTGTAGAAAATGGAGCAGGAACAGGATGAACAGTTTATCCCCCTTTATCATCTAATATTGCTCATGGAGGAAGATCAGTTGATTTAGCAATTTTCTCTTTACATTTAGCAGGAATTTCATCTATTTTAGGAGCTATTAATTTTATTACAACTATTATTAATATAAAAATTAATGGATTATCATTTGATCAAATACCATTATTTGTTTGAGCAGTAGGAATTACTGCTTTATTATTACTTTTATCATTACCAGTTTTAGCTGGAGCTATTACTATACTTTTAACAGACCGTAATTTAAATACATCATTTTTTGACCCTGCTGGAGGAGGAGATCCTATTCTTTATCAACATTTA
		</sequence>
		<sequence>
			<taxon idref="LEFIF947-10|HM875628|MM13505|Chionodes_lugubrella"/>
			ACTTTATATTTTATTTTTGGAATTTGAGCGGGAATAGTAGGAACATCATTAAGATTATTAATTCGAGCTGAATTAGGAGCTCCTGGTTCTTTAATTGGAGATGATCAAATTTATAATACTATTGTAACAGCTCATGCTTTTATTATAATTTTTTTTATGGTTATACCTATTATAATTGGAGGATTTGGAAATTGATTAGTACCTTTAATATTAGGGGCCCCCGATATAGCTTTCCCCCGAATAAATAATATAAGTTTTTGACTTCTCCCCCCTTCTCTTACTCTTTTAATTTCAAGTAGAATTGTAGAAAATGGAGCAGGAACAGGATGAACTGTTTATCCTCCTTTATCTTCTAATATCGCCCATGGTGGAAGATCTGTAGATTTAGCAATTTTTTCATTACATTTAGCAGGTATTTCTTCAATTCTTGGAGCAATTAATTTTATTACCACAATTATTAATATACGAATAAATGGTTTATCTTTTGACCAAATACCTTTATTTGTATGATCTGTTGGAATTACAGCTTTATTATTACTATTATCCTTGCCTGTATTAGCTGGAGCTATTACAATATTATTAACAGATCGTAATTTAAATACTTCATTTTTTGACCCTGCAGGAGGGGGAGATCCAATTTTATATCAACATTTA
		</sequence>
		<sequence>
			<taxon idref="LEFIF949-10|HM875630|MM13511|Gelechia_sabinellus"/>
			ACTTTATATTTTATTTTTGGAATTTGAGCAGGAATAGTAGGTACATCTTTAAGTTTATTAATTCGAGCTGAATTAGGAAATCCAGGATCTTTAATTGGAGATGACCAAATTTATAATACTATTGTTACAGCTCATGCTTTTATTATAATTTTTTTTATGGTTATACCAATTATAATTGGAGGATTTGGAAATTGATTAGTTCCTTTAATACTAGGAGCCCCAGATATAGCTTTCCCACGAATAAATAATATAAGATTTTGACTTCTCCCCCCATCTTTAACTCTTTTAATTTCTAGAAGAATTGTAGAAAATGGGGCTGGGACCGGATGAACAGTATACCCCCCACTGTCATCTAATATTGCCCACAGAGGAAGTTCTGTAGATCTAGCAATTTTTTCCCTTCATTTAGCTGGAATTTCATCTATTTTAGGAGCAATTAATTTTATTACAACTATTATTAATATAAAAATTAATGGATTAAGATTTGATCAAATACCTTTATTTGTGTGGGCGGTAGGTATTACAGCTTTATTATTATTATTATCTTTACCTGTTTTAGCTGGGGCTATTACCATACTTTTAACTGATCGTAATTTAAATACTTCATTTTTTGACCCAGCAGGAGGAGGAGACCCCATTTTATACCAACATTTA
		</sequence>
		<sequence>
			<taxon idref="LEFIF965-10|HM875646|MM13545|Chionodes_fumatella"/>
			ACTTTATATTTTATTTTTGGAATTTGAGCAGGAATAGTAGGAACATCATTAAGTTTATTAATTCGGGCTGAATTAGGAAATCCTGGATCTTTAATTGGAGATGATCAAATTTATAATACTATTGTAACAGCTCATGCTTTCATTATAATTTTTTTCATAGTTATACCTATTATAATTGGAGGATTTGGAAATTGATTAGTACCTTTAATATTAGGAGCCCCTGATATAGCATTCCCTCGAATAAATAATATAAGTTTTTGACTTCTGCCCCCATCCCTTACACTTTTAATTTCAAGAAGAATTGTAGAAAATGGAGCAGGAACAGGATGAACTGTTTACCCACCATTATCTTCTAATATTGCCCATGGGGGCAGATCAGTAGATTTAGCAATTTTTTCTTTACATTTAGCAGGAATTTCTTCAATTTTAGGAGCAATTAATTTTATTACCACAATTATTAATATACGAATTAATGGAATATCATTTGATCAAATACCTTTATTTGTTTGAGCTGTTGGAATTACTGCTTTATTATTATTACTTTCTCTTCCTGTTTTAGCAGGAGCTATTACTATACTATTAACAGATCGTAATTTAAATACATCATTTTTTGACCCTGCAGGAGGAGGAGATCCAATTTTATATCAACATTTA
		</sequence>
		<sequence>
			<taxon idref="LEFIF966-10|HM875647|MM13547|Neofriseria_peliella"/>
			ACTTTATATTTTATTTTTGGAATTTGAGCGGGAATAGTTGGGACATCTCTTAGTTTATTAATTCGAGCTGAATTAGGAAACCCTGGATCTTTAATTGGAGATGATCAAATTTATAATACTATTGTTACAGCTCATGCTTTTATTATAATTTTTTTTATAGTAATACCTATTATAATTGGAGGATTTGGAAATTGACTTGTACCTTTAATATTAGGAGCTCCAGATATAGCTTTCCCCCGAATAAATAATATAAGATTTTGACTTTTACCCCCCTCTCTTACTTTATTAATTTCAAGTAGAATTGTAGAAAATGGAGCAGGAACAGGATGAACAGTTTATCCTCCTCTATCTTCTAATATTGCTCATGGAGGAAGATCAGTTGATTTAGCAATCTTTTCTTTACATTTAGCAGGTATTTCATCAATTTTAGGAGCTATTAATTTTATTACTACAATTATTAATATACGAGTTAATGGTTTATCGTTTGATCAAATACCTTTATTTGTGTGAGCAGTAGGGATTACTGCATTATTACTATTACTATCTTTACCTGTATTAGCCGGAGCTATTACTATACTTTTAACTGATCGAAATTTAAATACATCTTTTTTTGATCCAGCAGGAGGGGGAGATCCTATTCTTTATCAACATTTA
		</sequence>
		<sequence>
			<taxon idref="LEFIF971-10|HM875652|MM13555|Caryocolum_fischerella"/>
			ACTTTATATTTTATTTTTGGTATTTGAGCAGGAATAGTGGGAACATCTTTAAGACTTTTAATTCGAGCTGAATTAGGTAATCCAGGATCTTTAATTGGAGATGATCAAATCTATAACACTATTGTTACAGCTCATGCTTTTATTATAATTTTTTTTATAGTTATACCTATTATAATTGGAGGATTTGGAAATTGATTAGTTCCATTAATACTAGGAGCTCCTGATATAGCTTTCCCCCGAATAAATAATATAAGTTTTTGATTATTACCCCCATCTCTTACACTTTTAATTTCGAGAAGAGTTGTAGAAAATGGAGCAGGAACAGGTTGAACTGTTTACCCCCCTTTATCTTCAAATATTGCTCACAGTGGAAGATCTGTAGATTTAACTATTTTTTCTCTTCATCTAGCTGGTATTTCTTCAATTTTAGGAGCAATTAATTTTATTACCACTATTATTAATATACGAATTAATAATCTTTCATTTGATCAAATACCCTTATTTGTTTGAGCTGTAGGTATTACAGCATTATTACTTTTATTATCTCTCCCTGTTTTAGCTGGAGCAATTACTATACTATTAACTGATCGTAATTTAAATACATCTTTTTTTGATCCTGCAGGAGGGGGTGACCCTATTCTTTATCAACATTTA
		</sequence>
		<sequence>
			<taxon idref="LEFIF974-10|HM875655|MM13558|Caryocolum_vicinella"/>
			ACTTTATATTTTATTTTTGGAATTTGAGCAGGAATAGTAGGAACATCTTTAAGTCTTTTAATTCGAGCTGAATTAGGTAATCCTGGATCTTTAATTGGAGATGATCAAATTTATAATACTATTGTTACAGCTCATGCTTTTATTATAATTTTTTTTATAGTTATACCTATTATAATTGGAGGATTTGGAAATTGATTAGTCCCACTAATATTAGGAGCCCCTGATATAGCTTTCCCTCGAATAAATAATATAAGATTTTGATTGTTACCACCCTCTCTTACACTTTTAATTTCAAGAAGAATTGTAGAGAATGGAGCTGGAACAGGATGAACTGTTTATCCGCCCTTATCTTCTAATATTGCTCATGGAGGAAGATCTGTAGATTTAGCTATTTTTTCTTTACATCTAGCCGGTATTTCTTCAATTTTAGGAGCAATTAATTTTATTACCACTATTATTAACATACGAATTAATAATCTTTCATTTGATCAAATACCTTTATTTGTTTGAGCTGTGGGAATTACAGCATTATTACTTTTATTATCACTTCCAGTATTAGCTGGAGCTATTACTATATTATTAACTGATCGTAATTTAAATACATCTTTCTTTGATCCTGCTGGAGGAGGAGACCCTATTCTTTATCAACACTTA
		</sequence>
		<sequence>
			<taxon idref="LEFIF976-10|HM875657|MM13561|Caryocolum_amaurella"/>
			ACTTTATATTTTATTTTTGGAATTTGAGCAGGAATAGTTGGTACATCTTTGAGACTTTTAATTCGAGCTGAATTAGGTAATCCAGGATCCTTAATTGGGGATGATCAAATTTATAATACTATTGTTACAGCTCATGCTTTTATTATAATTTTTTTTATAGTCATACCTATCATAATTGGAGGATTTGGAAATTGATTAGTACCATTAATACTGGGAACCCCAGATATAGCATTCCCTCGAATAAATAATATAAGATTTTGATTATTACCCCCCTCTCTTACACTTTTAATTTCAAGAAGAATCGTAGAAAATGGAGCTGGAACAGGATGAACTATTTATCCTCCTTTATCTTCTAATATTGCTCATGGTGGAAGATCTGTAGATTTAGCTATTTTTTCCCTACATTTAGCAGGTATTTCTTCAATCTTAGGAGCAATTAATTTTATTACTACCATTATTAATATACGAATTAATAATCTTTCATTTGATCAAATACCTTTATTTGTTTGAGCTGTAGGAATTACAGCATTATTACTTTTATTATCTCTTCCTGTTTTAGCTGGAGCAATTACCATATTATTAACTGATCGTAATTTAAATACATCTTTCTTTGACCCCGCTGGAGGGGGGGACCCTATTCTTTATCAACATTTA
		</sequence>
		<sequence>
			<taxon idref="LEFIF980-10|HM875661|MM13567|Klimeschiopsis_kiningerella"/>
			ACTTTATATTTTATTTTTGGAATTTGAGCTGGTATAATAGGAACATCATTAAGACTTTTAATTCGAACTGAATTGGGAACTCCTGGATCTTTAATTGGAGATGATCAAATTTACAATACTATTGTTACTGCTCATGCTTTTATTATAATTTTTTTTATAGTTATACCTATTATAATTGGGGGATTTGGAAATTGATTAGTTCCTTTAATATTAGGAGCTCCTGATATAGCTTTTCCTCGTATAAATAATATAAGTTTTTGATTGCTGCCTCCCTCTTTTATACTTTTAATTTCAAGAAGAATTGTAGAAAATGGAGCAGGAACAGGATGAACTGTTTACCCCCCTTTATCTTCTAATATTGCTCATAGTGGAAGATCTGTAGATTTAACTATTTTTTCATTACATTTAGCAGGTATTTCCTCAATTTTAGGAGCAATTAATTTTATCACCACTATTATTAATATAAAAATAAACAATCTTTTATTTGATCAAATACCCCTATTTGTTTGATCTGTTGGAATTACTGCATTATTACTTCTTTTATCCCTTCCTGTTTTAGCTGGAGCAATTACTATATTATTAACAGATCGTAATTTAAATACTTCTTTTTTTGATCCTGCTGGAGGAGGAGACCCTATTCTTTATCAACATTTA
		</sequence>
		<sequence>
			<taxon idref="LEFIG176-10|HM875856|MM14043|Altenia_perspersella"/>
			ACTTTATATTTTATTTTTGGAATTTGAGCAGGAATAGTAGGGACATCTTTAAGATTATTAATTCGAGCAGAATTAGGAAATCCAGGATCTTTAATTGGAGATGATCAAATTTATAATACTATTGTAACAGCTCATGCTTTTATTATAATTTTTTTTATAGTTATACCTATTATAATTGGAGGATTTGGAAATTGATTAGTACCATTAATATTAGGAGCTCCTGATATAGCTTTCCCCCGCATAAATAATATAAGATTTTGATTATTACCCCCCTCTCTTACTTTATTAATCTCAAGAAGAATTGTAGAAAATGGAGCAGGAACAGGATGAACAGTATACCCCCCATTATCTTCTAATATTGCTCATAGAGGAAGATCAGTTGATTTAGCAATTTTTTCTTTGCATTTAGCTGGTATTTCATCTATTTTAGGAGCTATTAATTTTATTACAACTATTATTAATATACGAATTTATAATTTATCATTTGATCAAATACCTTTATTTGTTTGAGCAGTAGGAATTACAACTTTATTATTACTTTTATCTTTACCAGTTTTAGCGGGAGCTATTACTATACTTTTAACTGATCGTAATTTAAATACTTCATTTTTTGATCCTGCTGGAGGGGGGGATCCAATTCTTTATCAACATTTA
		</sequence>
		<sequence>
			<taxon idref="LEFIG182-10|HM875862|MM14050|Scrobipalpa_acuminatella"/>
			ACTTTATATTTTATTTTTGGAATTTGATCAGGTTTAGTAGGAACATCATTAAGATTATTAATTCGAGCTGAATTAGGAAACCCCGGTTCATTAATTAGAGATGATCAAATCTATAATACAATCGTTACAGCTCATGCTTTTATTATAATTTTTTTCATAGTTATACCTATTATAATTGGAGGATTCGGTAATTGATTAATTCCCCTTATATTAGGAGCCCCCGATATAGCTTTCCCCCGAATAAATAACATAAGATTTTGATTATTACCCCCCTCTCTTACTCTTTTAATCTCAAGAAGAGTAGTAGAAAATGGAGCAGGAACTGGATGAACAGTTTACCCACCCCTTTCATCCAATATTGCCCATAGCGGAAGATCTGTTGATTTAGCTATTTTTTCCCTTCATTTAGCCGGAATTTCTTCTATTTTAGGAGCTATTAATTTTATCACCACCATTATTAATATACGAATTAATAGACTTTCATTTGACCAAATACCATTATTTGTTTGAGCTGTAGGAATTACAGCATTATTACTTCTTTTATCCCTTCCTGTTTTAGCTGGAGCTATTACTATATTATTAACAGATCGTAATTTAAATACATCATTTTTTGACCCCGCTGGAGGTGGAGATCCAATTTTATATCAACATTTA
		</sequence>
		<sequence>
			<taxon idref="LEFIG236-10|HM875915|MM14147|Aroga_velocella"/>
			ACTTTATATTTTATCTTTGGAATTTGAGCAGGAATAGTAGGAACATCCTTAAGACTTTTAATTCGAGCAGAATTAGGAAATCCTGGATCTTTAATTGGAGATGATCAAATTTATAACACTATTGTTACAGCTCATGCTTTTATTATAATTTTTTTTATAGTTATACCTATTATAATTGGAGGATTTGGTAATTGATTAGTTCCATTAATATTAGGAGCCCCAGATATAGCTTTCCCACGAATAAATAATATAAGATTTTGACTTCTTCCCCCCTCTCTTACTTTATTAATTTCAAGAAGAATCGTAGAAAATGGAGCAGGAACAGGATGAACAGTTTACCCCCCACTTTCATCTAATATTGCACATGGAGGAAGTTCTGTAGATTTAGCTATTTTTTCCTTACATTTAGCGGGTATTTCTTCAATTTTAGGAGCAATTAATTTTATTACCACTATTATTAATATACGAATTAACGGTTTATCATTTGATCAAATACCTTTATTCGTTTGAGCAGTAGGAATTACTGCATTATTACTATTACTTTCCTTACCTGTATTAGCTGGAGCTATTACTATACTTTTAACTGATCGTAATTTAAATACATCATTTTTTGATCCGGCTGGAGGAGGAGACCCAATCTTATATCAACATTTA
		</sequence>
		<sequence>
			<taxon idref="LEFIG398-10|HM876075|MM14421|Gelechia_sestertiella"/>
			ACTTTATATTTTATTTTTGGAATTTGAGCAGGAATAGTAGGAACATCTTTAAGTCTTTTAATTCGAGCTGAACTAGGAAATCCTGGATCTTTAATTGGAGATGATCAAATTTATAATACTATTGTTACAGCTCATGCTTTTATTATAATTTTTTTTATAGTTATACCTATTATAATTGGAGGATTTGGAAATTGATTAGTTCCATTAATACTAGGAGCCCCTGATATAGCTTTTCCTCGAATAAATAATATAAGATTTTGACTTCTTCCCCCTTCTTTAACTCTTTTAATTTCTAGAAGAATTGTAGAAAATGGAGCTGGAACAGGATGAACAGTATATCCACCTTTATCCTCTAATATCGCTCATGGTGGAAGATCTGTAGATTTAGCAATTTTTTCTTTACATTTAGCAGGAATTTCTTCCATTTTAGGAGCAATTAACTTTATTACAACTATTATTAATATAAAAATTAATGGATTAATATTTGATCAAATACCTTTATTTGTTTGAGCTGTAGGTATTACAGCTTTATTACTACTTTTATCTCTTCCTGTATTAGCTGGAGCTATTACAATATTATTAACTGATCGTAATTTAAATACCTCATTCTTTGATCCAGCTGGAGGAGGAGATCCTATTTTATATCAACATTTA
		</sequence>
		<sequence>
			<taxon idref="LEFIG472-10|HM876148|MM14516|Chionodes_fumatella"/>
			ACTTTATATTTTATTTTTGGAATTTGAGCAGGAATAATAGGAACATCTTTAAGTTTATTAATTCGAGCTGAATTAGGAAATCCTGGATCTTTAATTGGGGATGATCAAATTTATAACACTATTGTAACAGCTCATGCTTTTATTATAATTTTTTTTATGGTTATACCTATTATAATTGGAGGATTTGGAAATTGATTAGTACCTTTAATATTAGGAGCCCCTGATATAGCATTCCCCCGAATAAATAACATAAGTTTTTGACTTCTTCCCCCATCTCTTACCCTTTTAATTTCAAGAAGAATTGTAGAAAATGGAGCAGGGACAGGATGAACTGTATACCCCCCACTATCTTCTAATATTGCCCATGGAGGTAGATCAGTAGATCTGGCAATTTTTTCTTTACATTTAGCAGGAATTTCTTCAATTTTAGGGGCAATTAATTTTATTACTACAATCATTAATATACGAATTAACGGAATATCATTCGATCAAATACCTTTATTTGTTTGAGCTGTAGGAATTACTGCCTTGTTATTATTACTTTCTCTCCCTGTTTTAGCAGGGGCTATTACCATATTATTAACAGATCGTAATTTAAACACATCATTTTTTGACCCTGCAGGAGGGGGGGATCCAATTTTATATCAACATTTA
		</sequence>
		<sequence>
			<taxon idref="LEFIG599-10|HM876265|MM14796|Gelechia_turpella"/>
			ACTTTATATTTTATTTTTGGAATTTGAGCAGGAATAGTAGGTACATCTTTAAGACTTTTAATTCGAGCTGAGTTAGGAAACCCTGGATCTTTAATTGGTGATGATCAAATTTATAATACTATTGTTACAGCCCATGCTTTTATTATAATTTTTTTTATAGTTATACCAATTATAATTGGAGGATTTGGTAATTGATTAGTACCATTAATACTAGGAGCACCAGATATAGCATTCCCACGAATAAATAATATAAGATTTTGACTTCTTCCCCCTTCATTAACTCTTTTAATTTCTAGAAGAATTGTAGAAAATGGAGCAGGAACTGGATGAACAGTATACCCCCCACTCTCATCTAATATCGCCCATGGTGGAAGCTCTGTAGACTTAGCAATTTTTTCCCTTCATTTAGCTGGAATTTCATCAATTCTAGGAGCAATTAATTTTATTACAACTATTATTAATATAAAAATTAATGGAATAACTTTTGATCAAATACCATTATTCGTATGAGCTGTAGGTATTACAGCATTATTATTATTACTCTCTCTTCCTGTATTAGCAGGAGCTATTACTATATTATTAACTGATCGAAATTTAAATACATCATTTTTTGATCCTGCAGGAGGGGGAGATCCTATTCTATACCAACACTTA
		</sequence>
		<sequence>
			<taxon idref="LEFIG618-10|HM876284|MM14834|Filatima_incomptella"/>
			ACTTTATATTTTATTTTTGGGATTTGAGCAGGAATATTAGGTACTTCTTTAAGACTTTTAATTCGAGCAGAATTAGGTAATCCTGGATCTTTAATTGGAGATGATCAAATTTATAATACTATTGTTACAGCTCATGCATTTATTATAATTTTTTTTATAGTTATACCTATCATAATTGGAGGATTTGGAAATTGATTAATTCCTTTAATACTTGGAGCTCCTGATATAGCATTCCCTCGGATAAATAATATAAGATTTTGACTTTTACCTCCTTCTCTTACTTTATTAATTTCAAGAAGAATTGTAGAAAATGGAGCAGGAACAGGATGAACAGTTTACCCCCCATTATCTTCTAATATCGCCCATGGTGGTAGATCAGTTGATTTAGCAATTTTTTCTTTACATTTAGCAGGAATTTCCTCAATTCTAGGAGCTATCAATTTTATTACTACTATTATTAATATACGAATTAATAGATTATCTTTTGATAAAATACCATTATTTGTTTGAGCAGTAAGAATTACCGCCTTACTTCTTCTTTTATCCCTTCCTGTTTTAGCTGGAGCTATTACAATACTATTAACAGATCGAAATTTAAACACATCATTTTTTGACCCTGCGGGAGGAGGAGATCCTATTCTTTATCAACATTTA
		</sequence>
		<sequence>
			<taxon idref="LEFIG761-10|HM876414|MM15625|Carpatolechia_fugitivella"/>
			ACTTTATATTTTATTTTTGGTATTTGAGCAGGAATAGTAGGAACATCTTTAAGATTATTAATTCGGGCAGAACTAGGAAATCCAGGATCTTTAATTGGAGATGATCAAATTTATAATACTATTGTTACAGCTCATGCTTTTATTATAATTTTTTTTATAGTAATACCTATTATAATTGGAGGATTTGGAAATTGATTAGTACCTTTAATATTAGGAGCTCCTGATATAGCTTTCCCACGAATAAATAATATAAGATTTTGACTTTTACCTCCTTCTCTTACTTTACTAATTTCAAGTAGAATTGTAGAAAATGGAGCAGGAACTGGATGAACAGTTTATCCTCCTTTATCCTCTAATATTGCTCATGGAGGAAGATCTGTTGATTTAGCAATTTTTTCTTTACATTTAGCCGGAATTTCTTCTATTTTAGGAGCTATTAATTTTATTACAACTATTATTAATATAAAAATTAATGGTATATCCTTTGATCAAATACCATTATTTGTTTGAGCAGTAGGAATTACAGCTTTATTATTACTTTTATCTTTACCAGTTTTAGCAGGTGCTATTACTATATTATTAACAGATCGTAATCTTAATACATCTTTTTTTGATCCAGCTGGAGGAGGAGACCCAATTCTTTACCAACATCTA
		</sequence>
		<sequence>
			<taxon idref="LEFIG762-10|HM876415|MM15626|Gelechia_hippophaella"/>
			ACACTATATTTTATTTTTGGGATTTGGGCAGGAATAGTTGGAACATCACTAAGTCTTTTAATTCGAGCTGAATTAGGAAACCCCGGATCTTTAATTGGAGATGATCAAATTTATAATACTATTGTTACAGCTCATGCTTTTATTATGATTTTTTTTATAGTTATACCTATTATAATTGGAGGATTTGGAAATTGATTAATTCCATTAATATTAGGAGCCCCAGATATAGCTTTCCCCCGAATAAATAATATAAGATTTTGACTCTTGCCCCCCTCTTTAACTCTCTTAATTTCTAGAAGAATCGTAGAAAATGGAGCAGGAACAGGTTGAACAGTTTACCCCCCCCTTTCTTCTAACATTGCCCATGGTGGAAGATCAGTAGACTTAGCAATCTTTTCCCTCCATTTAGCTGGAATTTCTTCCATCTTAGGAGCAATTAATTTTATCACAACTATTATTAATATAAAAATTAATGGATTAACCTTTGATCAAATACCCCTATTTGTTTGAGCAGTAGGTATTACCGCTTTACTTTTACTTCTTTCTCTTCCTGTATTAGCAGGAGCTATTACAATATTATTAACCGATCGTAATTTAAATACCTCATTTTTTGACCCTGCGGGAGGTGGAGATCCAATTTTATATCAACATTTA
		</sequence>
		<sequence>
			<taxon idref="LEFIG764-10|HM876417|MM15628|Gnorimoschema_herbichii"/>
			ACTTTATATTTTATTTTTGGAATTTGAGCAGGAATAGTTGGAACATCTTTAAGATTATTAATTCGAGCTGAATTAGGAAATCCAGGATCTTTAATTGGAGATGATCAAATTTATAATACTATTGTAACAGCTCATGCTTTTATTATAATTTTTTTTATAGTTATACCTATTATAATTGGAGGGTTTGGAAATTGATTAGTACCATTAATATTAGGAGCCCCTGATATAGCATTCCCCCGAATAAATAATATAAGTTTTTGATTATTACCCCCCTCTCTTACTTTACTTATTTCAAGTAGAATTGTAGAAAATGGAGCTGGGACTGGTTGAACTGTTTACCCCCCTTTATCATCTAATATTGCACATGGAGGAAGCTCTGTAGATTTAGCTATTTTTTCATTACATTTAGCTGGTATTTCATCAATTTTAGGAGCTATTAATTTTATTACTACTATTATTAATATACNAATTAATGGACTTTCCTTTGATCAAATACCTCTATTTGTTTGAGCTGTTGGAATTACAGCTCTTCTCCTTCTTCTATCACTACCAGTATTAGCTGGAGCTATTACTATATTATTAACTGATCGTAATTTAAATACATCATTTTTTGACCCTGCTGGAGGGGGGGACCCAATTTTATACCAACATTTA
		</sequence>
		<sequence>
			<taxon idref="LEFIG767-10|HM876420|MM15631|Gnorimoschema_streliciella"/>
			ACTTTATATTTCATTTTTGGAATTTGAGCTGGAATAATTGGAACATCTTTAAGATTATTAATTCGAGCTGAATTAGGAAATCCTGGATCTTTAATTGGGGATGATCAAATTTATAATACTATTGTTACAGCTCACGCTTTTATTATAATTTTTTTTATAGTTATACCTATTATAATTGGAGGATTTGGAAATTGATTAGTACCTTTAATATTGGGAGCTCCTGATATAGCATTCCCTCGAATAAACAATATAAGTTTTTGATTATTACCCCCCTCTCTTACTTTACTAATTTCAAGTAGAATTGTAGAAAATGGAGCAGGAACTGGTTGAACTGTATACCCCCCTTTATCTTCTAATATTGCTCATGGAGGAAGATCAGTTGATTTAGCTATTTTTTCCTTGCATTTAGCTGGAATTTCATCAATTTTAGGAGCTATTAATTTTATTACTACTATTATCAATATACGAATTAATGGGCTTTCATTTGACCAAATACCTTTATTTGTTTGAGCTGTGGGTATCACAGCCCTTCTTCTTCTTTTATCATTACCTGTTTTAGCTGGAGCTATTACTATATTATTAACGGATCGTAATTTAAATACATCTTTTTTTGATCCTGCAGGAGGGGGAGATCCAATTTTATATCAACATTTA
		</sequence>
		<sequence>
			<taxon idref="LEFIG768-10|HQ570410|MM15632|Gnorimoschema_streliciella"/>
			ACTTTATATTTCATTTTTGGAATTTGAGCTGGAATAATTGGAACATCTTTAAGATTATTAATTCGAGCTGAATTAGGAAATCCTGGATCTTTAATTGGGGATGATCAAATTTATAATACTATTGTTACAGCTCACGCTTTTATTATAATTTTTTTTATAGTTATACCTATTATAATTGGAGGATTTGGAAATTGATTAGTACCTTTAATATTGGGAGCTCCTGATATAGCATTCCCTCGAATAAACAATATAAGTTTTTGATTATTACCCCCCTCTCTTACTTTACTAATTTCAAGTAGAATTGTAGAAAATGGAGCAGGAACTGGTTGAACTGTATACCCCCCTTTATCTTCTAATATTGCTCATGGAGGAAGATCAGTTGATTTAGCTATTTTTTCCTTACATTTAGCTGGAATTTCATCAATTTTAGGAGCTATTAATTTTATTACTACTATTATCAATATACGAATTAATGGGCTTTCATTTGACCAAATACCTTTATTTGTTTGAGCTGTGGGTATCACAGCCCTTCTTCTTCTTTTATCATTACCTGTTTTAGCTGGAGCTATTACTATATTATTAACGGATCGTAATTTAAATACATCTTTTTTTGATCCTGCAGGAGGGGGAGATCCAATTTTATATCAACATTTA
		</sequence>
		<sequence>
			<taxon idref="LEFIG769-10|HM876421|MM15633|Scrobipalpa_murinella"/>
			ACTTTATATTTTATTTTAGGAATTTGAGCAGGAATAATTGGAACATCTTTAAGACTATTAATTCGAGCTGAATTAGGAAATCCTGGCTCTTTAATTGGAGATGATCAAATTTATAATACAATTGTTACAGCTCATGCTTTTATTATAATTTTTTTTATAGTTATGCCCATTATAATTGGAGGATTTGGTAATTGATTAATCCCTCTTATATTAGGAGCTCCTGATATAGCTTTCCCCCGAATAAATAATATAAGATTTTGATTATTACCTCCTTCTCTTACTCTTTTAATCTCAAGAAGAGTAGTAGAAAACGGAGCTGGAACCGGATGAACAGTTTACCCCCCACTTTCATCTAATATTGCCCATAATGGAAGATCTGTTGATTTAGCTATTTTTTCCCTTCATTTAGCTGGAATTTCTTCTATTTTAGGAGCTATCAATTTTATTACCACTATTATTAATATACGAATTTTTGGGCTATCATTTGATCAAATACCTTTATTTGTTTGAGCTGTAGGTATTACTGCTTTATTACTTCTTTTATCCCTTCCTGTTTTAGCTGGAGCTATTACTATATTATTAACAGATCGTAATTTAAATACATCTTTTTTTGACCCTGCTGGAGGGGGAGATCCAATTTTATATCAACATTTA
		</sequence>
		<sequence>
			<taxon idref="LEFIG770-10|HM876422|MM15634|Scrobipalpa_murinella"/>
			ACTTTATATTTTATTTTAGGAATTTGAGCAGGAATAATTGGAACATCTTTAAGACTATTAATTCGAGCTGAATTAGGAAATCCTGGCTCTTTAATTGGAGATGATCAAATTTATAATACAATTGTTACAGCTCATGCTTTTATTATAATTTTTTTTATAGTTATGCCCATTATAATTGGAGGATTTGGTAATTGATTAATCCCTCTTATATTAGGAGCTCCTGATATAGCTTTCCCCCGAATAAATAATATAAGATTTTGATTATTACCTCCTTCTCTTACTCTTTTAATCTCAAGAAGAGTAGTAGAAAACGGAGCTGGAACCGGATGAACAGTTTACCCCCCACTTTCATCTAATATTGCCCATAATGGAAGATCTGTTGATTTAGCTATTTTTTCCCTTCATTTAGCTGGAATTTCTTCTATTTTAGGAGCTATCAATTTTATTACCACTATTATTAATATACGAATTTTTGGACTATCATTTGATCAAATACCTTTATTTGTTTGAGCTGTAGGTATTACTGCTTTATTACTTCTTTTATCCCTTCCTGTTTTAGCTGGAGCTATTACTATATTATTAACAGATCGTAATTTAAATACATCTTTTTTTGACCCTGCTGGAGGGGGAGATCCAATTTTATATCAACATTTA
		</sequence>
		<sequence>
			<taxon idref="LEFIG771-10|HM876423|MM15635|Scrobipalpa_pauperella"/>
			ACTTTATATTTTATTTTTGGAATTTGAGCAGGAATAATTGGAACATCTTTAAGACTTTTAATTCGAGCTGAACTAGGAACCCCCAGCTCATTAATTGGAGATGATCAAATTTATAACACAATTGTTACAGCTCATGCTTTCATTATAATTTTTTTTATAGTTATACCTATTATAATTGGAGGATTTGGTAATTGATTAGTTCCTCTTATATTAGGAGCCCCTGATATAGCTTTCCCCCGAATAAATAATATAAGATTTTGATTGCTTCCTCCCTCTATTACTCTTTTAATTTCAAGAAGATTGGTAGAAAATGGAGCTGGAACTGGATGAACAGTTTATCCCCCTCTTTCATCTAACATTGCTCATAGAGGAAGATCTGTAGATTTAGCTATTTTTTCTCTTCATTTAGCTGGAATTTCTTCTATTTTAGGAGCTATTAATTTTATTACTACTATTATTAACATACGAATTAATGGAATTTATTTTGATCAAATACCTTTATTTGTTTGAGCTGTAGGAATTACCGCCCTATTACTTCTTTTATCTCTTCCTGTTTTAGCGGGAGCCATTACTATATTATTAACAGATCGTAATTTAAATACATCATTTTTTGACCCTGCTGGAGGTGGTGATCCAATTTTATATCAACATTTA
		</sequence>
		<sequence>
			<taxon idref="LEFIG773-10|HM876425|MM15637|Scrobipalpa_artemisiella"/>
			ACTTTATATTTTATTTTTGGAATTTGAGCAGGAATAGTCGGTACTTCTTTAAGACTTTTAATTCGAGCTGAATTAGGAAATCCTGGATCATTAATTGGAGATGATCAAATTTATAATACAATTGTTACAGCTCATGCTTTTATTATAATTTTTTTTATAGTTATACCTATTATAATTGGAGGATTTGGTAATTGATTAGTCCCTCTTATATTAGGAGCTCCTGATATGGCTTTCCCCCGAATAAATAATATAAGATTTTGATTATTACCTCCCTCTCTTACTCTTTTAATTTCAAGAAGAGTAGTAGAAAATGGAGCAGGAACAGGATGAACAGTTTACCCACCTTTATCATCTAATATTGCTCATGGAGGATCATCTGTTGATTTAGCTATTTTTTCCCTTCATTTAGCTGGTATTTCTTCTATTTTAGGAGCTATTAATTTTATTACTACTATTATTAATATACGAGTTAATGGACTTTCTTTTGATCAAATACCATTATTTGTTTGAGCTGTAGGAATTACTGCTTTATTACTTCTTTTATCTCTTCCTGTTTTAGCTGGAGCTATTACTATATTATTAACAGATCGTAATTTAAATACATCATTTTTTGATCCTGCTGGAGGAGGAGACCCAATTTTATATCAACATTTA
		</sequence>
		<sequence>
			<taxon idref="LEFIG774-10|HM876426|MM15638|Scrobipalpa_artemisiella"/>
			ACTTTATATTTTATTTTTGGAATTTGAGCAGGAATAGTCGGTACTTCTTTAAGACTTTTAATTCGAGCTGAATTAGGAAATCCTGGATCATTAATTGGAGATGATCAAATTTATAATACAATTGTTACAGCTCATGCTTTTATTATAATTTTTTTTATAGTTATACCCATTATAATTGGAGGGTTTGGTAATTGATTAGTCCCTCTTATATTAGGAGCTCCTGATATGGCTTTCCCCCGAATAAATAATATAAGATTTTGATTATTACCTCCCTCTCTTACTCTTTTAATTTCAAGAAGAGTAGTAGAAAATGGAGCAGGAACAGGATGAACAGTTTACCCACCTTTATCATCTAATATTGCTCATGGAGGATCATCTGTTGATTTAGCTATTTTTTCCCTTCATTTAGCTGGTATTTCTTCTATTTTAGGAGCTATTAATTTTATTACTACTATTATTAATATACGAGTTAATGGACTTTCTTTTGATCAAATACCATTATTTGTTTGAGCTGTAGGAATTACTGCTTTATTACTTCTTTTATCTCTTCCTGTTTTAGCTGGAGCTATTACTATATTATTAACAGATCGTAATTTAAATACATCATTTTTTGATCCTGCTGGAGGAGGAGACCCAATTTTATATCAACATTTA
		</sequence>
		<sequence>
			<taxon idref="LEFIG775-10|HM876427|MM15639|Scrobipalpa_stangei"/>
			ACTTTATATTTTATTTTTGGAATTTGAGCAGGAATAGTCGGTACTTCTTTAAGACTTTTAATTCGAGCTGAATTAGGAAATCCTGGATCATTAATTGGAGATGATCAAATTTATAATACAATTGTTACAGCTCATGCTTTTATTATAATTTTTTTTATAGTTATACCTATTATAATTGGGGGATTTGGTAATTGACTAGTCCCTCTTATACTAGGAGCTCCTGATATAGCTTTCCCCCGAATAAATAATATAAGATTTTGATTATTACCTCCCTCTCTTACTCTTTTAATTTCAAGAAGAGTAGTAGAAAATGGAGCAGGAACTGGATGAACAGTTTACCCACCTTTATCATCTAATATTGCTCATGGAGGATCATCTGTTGATTTAGCTATTTTTTCCCTTCATTTAGCTGGTATTTCTTCTATTTTAGGAGCTATTAATTTTATTACTACTATTATTAATATACGAGTTAATGGACTTTCTTTTGATCAAATACCATTATTTGTTTGAGCTGTAGGGATTACTGCTTTATTACTTCTTTTATCTCTTCCTGTTTTAGCTGGAGCTATTACTATATTATTAACAGATCGTAATTTAAATACATCATTTTTTGATCCTGCTGGAGGAGGAGACCCAATTTTATATCAACATTTA
		</sequence>
		<sequence>
			<taxon idref="LEFIG776-10|HM876428|MM15640|Scrobipalpa_stangei"/>
			ACTTTATATTTTATTTTTGGAATTTGAGCAGGAATAGTCGGTACTTCTTTAAGACTTTTAATTCGAGCTGAATTAGGGAATCCTGGATCATTAATTGGAGATGATCAAATTTATAATACAATTGTTACAGCTCATGCTTTTATTATAATTTTTTTTATAGTTATACCTATTATAATTGGGGGATTTGGTAATTGACTAGTCCCTCTTATACTAGGAGCTCCTGATATAGCTTTCCCCCGAATAAATAATATAAGATTTTGATTATTACCCCCCTCTCTTACTCTTTTAATTTCAAGAAGAGTAGTAGAAAATGGAGCAGGAACTGGATGAACAGTTTACCCACCTTTATCATCTAATATTGCTCATGGAGGATCATCTGTTGATTTAGCTATTTTTTCCCTTCATTTAGCTGGTATTTCTTCTATTTTAGGAGCTATTAATTTTATTACTACTATTATTAATATACGAGTTAATGGACTTTCTTTTGATCAAATACCATTATTTGTTTGAGCTGTAGGGATTACTGCTTTATTACTTCTTTTATCTCTTCCTGTTTTAGCTGGAGCTATTACTATATTATTAACAGATCGTAATTTAAATACATCATTTTTTGATCCTGCTGGAGGAGGAGACCCAATTTTATATCAACATTTA
		</sequence>
		<sequence>
			<taxon idref="LEFIG778-10|HM876430|MM15642|Scrobipalpa_obsoletella"/>
			ACTTTATATTTTATTTTTGGAATTTGAGCTGGAATAGTTGGTACATCTTTAAGACTTTTAATTCGAGCTGAATTAGGGAATCCTGGTTCATTAATTGGAAATGATCAAATTTATAATACAATTGTTACAGCCCATGCTTTTATTATAATTTTTTTTATAGTTATACCTATTATAATTGGAGGATTTGGTAATTGATTAGTTCCTCTTATATTAGGAGCCCCAGATATAGCTTTCCCCCGAATAAATAATATAAGATTTTGATTATTACCCCCTTCTCTTACTCTTTTAATTTCAAGAAGAGTAGTAGAAAATGGAGCAGGAACTGGATGAACAGTTTATCCCCCTCTTTCATCTAATATTGCCCATGGTGGGAAATCTGTTGATTTAGCTATTTTTTCCCTTCATTTAGCTGGAATTTCTTCTATTTTAGGAGCTATTAATTTTATTACTACTATTATTAATATACGAATTAATGGACTCTCATTTGATCAAATACCCTTATTTGTTTGAGCTGTGAGTATTACTGCTCTATTACTTCTTTTATCTCTTCCTGTTTTAGCTGGAGCTATTACTATATTATTAACAGATCGTAATTTAAATACATCATTTTTTGATCCAGCTGGAGGGGGAGATCCAATTTTATATCAACATTTA
		</sequence>
		<sequence>
			<taxon idref="LEFIG779-10|HM876431|MM15643|Scrobipalpa_nitentella"/>
			ACTTTATATTTTATTTTTGGAATTTGGGCAGGAATAGTTGGTACATCTTTAAGACTTTTAATTCGAGCTGAATTAGGAAATCCTGGTTCATTAATTGGGGATGATCAAATTTATAATACAATTGTTACAGCTCATGCTTTTATTATAATTTTTTTTATAGTTATACCTATTATAATTGGAGGATTCGGTAATTGATTAATTCCCCTTATATTAGGAGCTCCTGATATGGCTTTCCCCCGAATAAATAATATAAGATTTTGATTATTACCCCCCTCTCTTACTCTTTTAATTTCAAGAAGAGTAGTTGAAAATGGAGCTGGAACTGGATGAACAGTGTACCCCCCACTTTCATCTAATATCGCCCATGGAGGTAGATCTGTTGATTTAGCTATCTTTTCACTTCATTTAGCTGGAATTTCTTCTATTTTAGGAGCTATTAATTTTATTACTACTATTATTAATATACGAATTAATGGACTTTCTTTTGATCAAATACCTTTATTTGTTTGAGCTGTAGGAATTACTGCTTTACTGCTTCTTTTATCTCTCCCCGTATTAGCTGGAGCTATTACTATATTATTAACAGATCGTAATTTAAATACATCATTTTTTGATCCTGCTGGAGGAGGAGATCCAATTTTATACCAACATTTA
		</sequence>
		<sequence>
			<taxon idref="LEFIG780-10|HM876432|MM15644|Scrobipalpa_nitentella"/>
			ACTTTATATTTTATTTTTGGAATTTGGGCAGGAATAGTTGGTACATCTTTAAGACTTTTAATTCGAGCTGAATTAGGAAATCCTGGTTCATTAATTGGGGATGATCAAATTTATAATACAATTGTTACAGCTCATGCTTTTATTATAATTTTTTTTATAGTTATACCTATTATAATTGGAGGATTCGGTAATTGATTAATTCCCCTTATATTAGGAGCTCCTGATATGGCTTTCCCCCGAATAAATAATATAAGATTTTGATTATTACCCCCCTCTCTTACTCTTTTAATTTCAAGAAGAGTAGTTGAAAATGGAGCTGGAACTGGATGAACAGTGTACCCCCCACTTTCATCTAATATCGCCCATGGAGGTAGATCTGTTGATTTAGCTATCTTTTCACTTCATTTAGCTGGAATTTCTTCTATTTTAGGAGCTATTAATTTTATTACTACTATTATTAATATACGAATTAATGGACTTTCTTTTGATCAAATACCTTTATTTGTTTGAGCTGTAGGAATTACTGCTTTACTACTTCTTTTATCTCTCCCCGTATTAGCTGGAGCTATTACTATATTATTAACAGATCGTAATTTAAATACATCATTTTTTGATCCTGCTGGAGGAGGAGATCCAATTTTATACCAACATTTA
		</sequence>
		<sequence>
			<taxon idref="LEFIG784-10|HM876436|MM15648|Caryocolum_petryi"/>
			ACTTTATATTTTATTTTTGGAATTTGAGCAGGAATAGTAGGTACATCTTTAAGACTTTTAATTCGAGCTGAATTAGGTAACCCTGGATCTTTAATTGAAGATGATCAAATTTATAATACTATTGTTACAGCTCATGCTTTTATTATAATTTTTTTTATAGTTATACCTATTATAATTGGAGGATTTGGAAATTGATTAGTACCATTAATATTAGGAGCTCCTGATATAGCTTTCCCTCGAATAAATAATATAAGATTCTGATTATTGCCCCCCTCTCTTACTCTTTTAATTTCAAGAAGAATTGTAGAAAATGGAGCTGGGACAGGATGAACTGTTTACCCCCCTTTATCATCTAATATCGCCCATGGTGGAAGATCTGTAGATTTAGCTATTTTTTCTTTACATTTAGCGGGTATTTCCTCAATTTTAGGAGCAATCAATTTTATTACTACTATTATTAACATACGAATTAATAATCTTTCATTTGATCAAATACCTTTATTTGTTTGAGCTGTAGGAATTACAGCATTATTACTATTACTATCTCTTCCTGTTTTAGCTGGAGCAATTACAATATTATTAACTGATCGTAATTTAAATACATCTTTTTTTGATCCTGCTGGAGGAGGGGATCCTATCCTCTATCAACATTTA
		</sequence>
		<sequence>
			<taxon idref="LEFII173-10|JF853382|MM18600|Chionodes_fumatella"/>
			ACTTTATATTTTATTTTTGGAATTTGAGCAGGAATAGTAGGAACATCATTAAGTTTATTAATTCGGGCTGAATTAGGAAATCCTGGATCTTTAATTGGAGATGATCAAATTTATAATACTATTGTAACAGCTCATGCTTTCATTATAATTTTTTTCATAGTTATACCTATTATAATTGGAGGATTTGGAAATTGATTAGTACCTTTAATATTAGGAGCCCCTGATATAGCATTCCCTCGAATAAATAATATAAGTTTTTGACTTCTGCCCCCATCCCTTACACTTTTAATTTCAAGAAGAATTGTAGAAAATGGAGCAGGAACAGGATGAACTGTTTACCCACCATTATCTTCTAATATTGCCCATGGAGGCAGATCAGTAGATTTAGCAATTTTTTCTTTACATTTAGCAGGAATTTCTTCAATTTTAGGAGCAATTAATTTTATTACCACAATTATTAATATACGAATTAATGGGATATCATTTGATCAAATACCTTTATTTGTTTGAGCTGTTGGAATTACTGCTTTATTATTATTACTTTCTCTTCCTGTTTTAGCAGGAGCTATTACTATACTATTAACAGATCGTAATTTAAATACATCATTTTTTGACCCTGCAGGAGGAGGAGATCCAATTTTATATCAACATTTA
		</sequence>
		<sequence>
			<taxon idref="LEFII174-10|JF853383|MM18601|Chionodes_fumatella"/>
			ACTTTATATTTTATTTTTGGAATTTGAGCAGGAATAGTAGGAACATCATTAAGTTTATTAATTCGGGCTGAATTAGGGAATCCTGGATCTTTAATTGGGGATGATCAAATTTATAATACTATTGTAACAGCTCATGCTTTCATTATAATTTTTTTCATAGTTATACCTATTATAATTGGAGGATTTGGAAATTGATTAGTACCTTTAATATTAGGAGCCCCTGATATAGCATTCCCTCGAATAAATAATATAAGTTTTTGACTTCTTCCCCCATCCCTTACACTTTTAATTTCAAGAAGAATTGTAGAAAATGGAGCAGGAACAGGATGAACTGTTTACCCACCATTATCTTCTAATATTGCCCATGGAGGAAGATCAGTAGATTTAGCAATTTTTTCTTTACATTTAGCGGGAATTTCTTCAATTTTAGGAGCAATTAATTTTATTACCACAATTATTAATATACGAATTAACGGAATATCATTTGATCAAATACCTTTATTTGTTTGAGCTGTTGGAATTACTGCTTTATTATTATTACTCTCTCTTCCTGTTTTAGCAGGAGCTATTACTATATTATTAACAGATCGTAATTTAAATACATCATTTTTTGACCCTGCGGGAGGAGGAGATCCAATTTTATATCAACATTTA
		</sequence>
		<sequence>
			<taxon idref="LEFII175-10|JF853384|MM18602|Chionodes_fumatella"/>
			ACTTTATATTTTATTTTTGGAATTTGAGCAGGAATAGTAGGAACATCTTTAAGTTTATTAATTCGAGCTGAATTAGGAAATCCTGGATCTTTAATTGGGGATGATCAAATTTATAACACTATTGTAACAGCTCATGCTTTTATTATAATTTTTTTTATGGTTATACCTATTATAATTGGAGGATTTGGAAATTGATTAGTACCTTTAATATTAGGAGCCCCTGATATAGCATTCCCCCGAATAAATAACATAAGTTTTTGACTTCTTCCCCCATCTCTTACCCTTTTAATTTCAAGAAGAATTGTAGAAAACGGAGCAGGGACAGGATGAACTGTATACCCCCCACTATCTTCTAATATTGCCCATGGAGGTAGATCAGTAGATCTGGCAATTTTTTCTTTACATTTAGCAGGAATTTCTTCAATTTTAGGGGCAATTAATTTTATTACTACAATCATTAATATACGAATTAACGGAATATCATTCGATCAAATACCTTTATTTGTTTGAGCTGTAGGAATTACTGCCTTGTTATTATTACTTTCTCTCCCTGTTTTAGCAGGGGCTATTACCATATTATTAACAGATCGTAATTTAAACACATCATTTTTTGACCCTGCAGGAGGGGGGGATCCAATTTTATATCAACATTTA
		</sequence>
		<sequence>
			<taxon idref="LEFII178-10|JF853387|MM18605|Chionodes_fumatella"/>
			ACTTTATATTTTATTTTTGGAATTTGAGCAGGAATAGTAGGAACATCATTAAGTTTATTAATTCGGGCTGAATTAGGAAATCCTGGATCTTTAATTGGAGATGATCAAATTTATAATACTATTGTAACAGCTCATGCTTTCATTATAATTTTTTTCATAGTTATACCTATTATAATTGGAGGATTTGGAAATTGATTAGTACCTTTAATATTAGGAGCCCCTGATATAGCATTCCCTCGAATAAATAATATAAGTTTTTGACTTCTTCCCCCATCCCTTACACTTTTAATTTCAAGAAGAATTGTAGAAAATGGAGCAGGAACAGGATGAACTGTTTACCCACCATTATCTTCTAATATTGCCCATGGAGGGAGATCAGTAGATTTAGCAATTTTTTCTTTACATTTAGCGGGAATTTCTTCAATTTTAGGAGCAATTAATTTTATTACCACAATTATTAATATACGAATTAATGGAATATCATTTGATCAAATACCTTTATTTGTTTGAGCTGTTGGAATTACTGCTTTATTATTATTACTTTCTCTTCCTGTTTTAGCAGGAGCTATTACTATATTATTAACAGATCGTAATTTAAATACATCATTTTTTGACCCTGCAGGAGGAGGAGATCCAATTTTATATCAACATTTA
		</sequence>
		<sequence>
			<taxon idref="LEFIK001-10|MM17576|Gelechia_sabinellus"/>
			ACTTTATATTTTATTTTTGGAATTTGAGCAGGAATAGTAGGTACATCTTTAAGTTTATTAATTCGAGCTGAATTAGGAAATCCAGGATCTTTAATTGGAGATGACCAAATTTATAATACTATTGTTACAGCTCATGCTTTTATTATAATTTTTTTTATGGTTATACCAATTATAATTGGAGGGTTTGGAAATTGATTAGTTCCTTTAATACTAGGGGCCCCAGATATAGCTTTCCCACGAATAAATAATATAAGATTTTGACTTCTCCCCCCATCTTTAACTCTTTTAATTTCTAGAAGAATTGTAGAAAATGGAGCTGGGACCGGATGAACAGTATACCCCCCACTGTCATCTAATATTGCCCACGGAGGAAGTTCTGTAGATCTAGCAATTTTTTCTCTTCATTTAGCTGGAATTTCATCTATTTTAGGAGCAATTAATTTTATTACAACTATTATTAATATAAAAATTAATGGATTAAGATTTGATCAAATGCCTTTATTTGTGTGAGCGGTAGGTATTACAGCTTTATTATTATTATTATCTTTACCTGTTTTAGCTGGGGCTATTACCATACTTTTAACTGATCGTAATTTAAATACTTCATTTTTTGATCCAGCAGGAGGAGGAGACCCCATTTTATACCAACATTTA
		</sequence>
		<sequence>
			<taxon idref="LEFIK002-10|MM17577|Caryocolum_petrophila"/>
			ACTTTATATTTTATTTTTGGAATTTGAGCAGGAATAGTAGGAACATCTTTAAGACTTCTAATTCGAGCTGAATTAGGTAACCCAGGTTCTTTAATTGGTGATGATCAAATTTATAATACTATTGTTACAGCTCATGCTTTTATTATAATTTTTTTTATAGTTATACCTATTATAATTGGAGGATTTGGAAATTGATTAGTACCATTAATATTAGGGGCCCCCGATATAGCTTTCCCCCGAATAAATAATATAAGTTTCTGATTACTACCCCCCTCCCTTACACTTTTAATTTCAAGAAGAATTGTAGAAAATGGAGCAGGAACAGGATGAACTGTTTATCCTCCTTTATCCTCTAATATTGCCCATGGTGGAAGCTCTGTAGATTTAGCTATTTTCTCCTTACACTTAGCTGGAATTTCTTCAATTTTAGGAGCAATTAATTTTATTACTACTATTATTAATATGCGAATTAATAACCTCTCATTTGATCAAATACCTTTATTTGTTTGAGCTGTAGGTATTACAGCTTTATTACTTCTTTTATCTTTACCTGTTTTAGCTGGGGCAATTACAATACTATTAACAGATCGTAATTTAAATACATCTTTTTTTGACCCAGCTGGAGGGGGAGATCCTATTCTTTACCAACATTTA
		</sequence>
		<sequence>
			<taxon idref="LEFIK135-10|JN270945|MM17710|Teleiodes_wagae"/>
			ACTTTATATTTTATTTTTGGAATTTGAGCAGGAATAGTTGGAACATCTTTAAGTTTATTAATTCGTGCAGAATTAGGAAATCCAGGATCTTTAATTGGTGATGATCAAATTTATAATACTATTGTCACAGCTCATGCTTTTATTATAATTTTTTTTATAGTTATACCCATTATAATTGGAGGATTTGGAAATTGATTAGTTCCTTTAATATTAGGAGCTCCTGACATAGCTTTCCCACGAATAAATAATATAAGATTTTGACTTTTACCTCCTTCACTTACATTATTAATTTCAAGAAGAATTGTAGAAAATGGAGCAGGAACTGGTTGAACAGTTTACCCACCTTTATCTTCAAATATTGCTCATGGAGGAAGATCAGTTGATTTAGCAATTTTCTCTTTACATTTAGCCGGAATTTCTTCTATTTTAGGAGCAATTAATTTTATTACTACTATTATTAATATAAAAATTAATGGATTATCTTTTGATCAAATACCTTTATTTGTTTGAGCAGTAGGAATTACTGCATTATTATTACTTTTATCTTTACCAGTTTTAGCTGGAGCTATTACAATACTTTTAACAGATCGTAATTTAAATACATCATTTTTTGATCCTGCAGGAGGAGGAGATCCTATTTTATATCAACATTTA
		</sequence>
		<sequence>
			<taxon idref="LEFIK137-10|JN270947|MM17712|Neotelphusa_sequax"/>
			ACTTTATATTTTATTTTTGGAATTTGAGCAGGAATAGTAGGAACATCTTTAAGTTTATTAATTCGAGCTGAATTAGGTAACCCTGGATCATTAATTGGAGATGATCAAATTTATAATACTATTGTTACAGCACATGCTTTTATTATAATTTTTTTTATAGTTATACCTATTATAATTGGAGGATTTGGAAATTGATTAGTTCCTCTTATATTAGGAGCCCCTGATATGGCTTTCCCCCGAATAAATAATATAAGATTTTGACTTTTACCCCCTTCATTAACTCTTTTAATTTCTAGAAGAATTGTAGAAAATGGAGCAGGAACTGGATGAACAGTTTACCCCCCTTTATCCTCAAATATTGCTCATGGTGGAAGATCAGTTGATTTAGCAATTTTTTCATTACATTTAGCTGGAATTTCCTCAATTTTAGGAGCAATTAATTTTATTACAACTATTATTAATATAAAAATTAATGGATTATCATTTGATCAAATACCTTTATTTGTATGAGCAGTAGGAATTACAGCACTATTATTACTTTTATCTCTACCAGTTTTAGCTGGAGCTATTACTATATTACTAACAGATCGTAATTTAAATACATCATTTTTTGACCCCGCAGGTGGAGGAGATCCTATTCTTTATCAACACTTA
		</sequence>
		<sequence>
			<taxon idref="LEFIK141-10|JN270949|MM17716|Athrips_amoenella"/>
			ACTTTATATTTTATTTTTGGAATTTGGGCGGGAATAGTAGGAACTTCATTAAGTCTTTTAATTCGGGCCGAATTGGGGAATCCAGGATCTTTAATTGGAGATGATCAAATTTATAACACTATTGTTACAGCTCATGCTTTTATTATAATTTTTTTTATAGTTATACCAATCATAATTGGAGGATTCGGAAACTGATTAGTACCTTTAATATTGGGAGCTCCAGATATAGCATTCCCTCGAATAAATAATATAAGATTCTGACTATTACCCCCATCTCTTACTCTCTTAATTTCCAGAAGAATTGTAGAAAATGGAGCCGGTACTGGGTGAACAGTTTATCCTCCTTTATCTTCTAATATTGCTCATGGGGGTAGATCAGTTGATTTAGCAATTTTTTCTCTTCATTTAGCCGGTATTTCATCAATTTTAGGAGCAATTAATTTTATTACTACAATTATTAATATACGAATTAATGGTCTTTCCTTTGACCAAATACCTTTATTTGTCTGAGCTGTTGGAATTACCGCTCTTCTTCTTCTTTTATCCCTGCCTGTATTAGCGGGAGCTATTACTATACTTTTAACAGATCGTAATTTAAATACATCATTTNTTGATCNTGNTGGAGGGGGAGATCCTATTCTTTATCAACATTTA
		</sequence>
		<sequence>
			<taxon idref="LEFIK142-10|JN270950|MM17717|Athrips_amoenella"/>
			ACTTTATATTTTATTTTTGGAATTTGGGCGGGAATAGTAGGAACTTCATTAAGTCTTTTAATTCGGGCCGAATTGGGGAATCCAGGATCTTTAATTGGAGATGATCAAATTTATAACACTATTGTTACAGCTCATGCTTTTATTATAATTTTTTTTATAGTTATACCAATCATAATTGGAGGATTCGGAAACTGATTAGTACCTTTAATATTGGGAGCTCCAGATATAGCATTCCCTCGAATAAATAATATAAGATTCTGACTATTACCCCCATCTCTTACTCTCTTAATTTCCAGAAGAATTGTAGAAAATGGAGCCGGTACTGGGTGAACAGTTTATCCTCCTTTATCTTCTAATATTGCTCATGGGGGTAGATCAGTTGATTTAGCAATTTTTTCTCTTCATTTAGCCGGTATTTCATCAATTTTAGGAGCAATTAATTTTATTACTACAATTATTAATATACGAATTAATGGTCTTTCCTTTGACCAAATACCTTTATTTGTCTGAGCTGTTGGAATTACCGCTCTTCTTCTTCTTTTATCCCTGCCTGTATTAGCGGGAGCTATTACTATACTTTTAACAGATCGTAATTTAAATACATCATTTTTTGATCCTGCTGGAGGGGGAGATCCTATTCTTTATCAACATTTA
		</sequence>
		<sequence>
			<taxon idref="LEFIK144-10|JN270951|MM17719|Neofriseria_singula"/>
			ACTTTATATTTTATTTTTGGAATTTGAGCAGGAATAGTTGGAACATCTCTTAGTTTACTAATTCGAGCTGAATTAGGAAATCCTGGGTCTTTAATTGGAGATGATCAAATTTATAATACTATTGTTACTGCCCATGCTTTTATTATAATTTTTTTTATAGTAATACCCATTATAATTGGAGGATTTGGAAATTGACTTGTACCTTTAATATTAGGAGCTCCTGATATAGCTTTCCCCCGAATAAATAATATAAGATTTTGACTTTTACCTCCCTCTCTTACATTACTAATTTCAAGTAGAATCGTAGAAAATGGAGCAGGAACAGGATGAACGGTTTACCCCCCCTTATCTTCTAATATTGCTCATGGAGGAAGATCAGTTGATTTAGCAATCTTTTCCTTACATTTAGCTGGTATTTCATCAATTTTAGGTGCTATTAATTTTATTACTACAATTATTAATATACGAGTTAATGGTTTATCCTTTGATCAAATACCTTTATTTGTATGAGCTGTAGGAATTACAGCATTATTATTATTATTATCTTTACCTGTACTAGCTGGAGCTATTACTATACTTTTAACTGATCGAAATTTAAATACATCTTTTTTTGATCCCGCAGGAGGAGGAGACCCAATTCTTTATCAACATTTA
		</sequence>
		<sequence>
			<taxon idref="LEFIK145-10|JN270952|MM17720|Neofriseria_singula"/>
			ACTTTATATTTTATTTTTGGAATTTGAGCAGGAATAGTTGGAACATCTCTTAGTTTACTAATTCGAGCTGAATTAGGAAATCCTGGATCTTTAATTGGAGATGATCAAATTTATAATACTATTGTTACTGCCCATGCTTTTATTATAATTTTTTTTATAGTAATACCCATTATAATTGGAGGATTTGGAAATTGACTTGTACCTTTAATATTAGGAGCTCCTGATATAGCTTTCCCCCGAATAAATAATATAAGATTTTGACTTTTACCCCCCTCTCTTACATTACTAATTTCAAGTAGAATCGTAGAAAATGGAGCAGGAACAGGATGAACGGTTTACCCCCCCTTATCTTCTAATATTGCTCATGGAGGAAGATCAGTTGATTTAGCAATCTTTTCCTTACATTTAGCTGGTATTTCATCAATTTTAGGTGCTATTAATTTTATTACTACAATTATTAATATACGAGTTAATGGTTTATCCTTTGATCAAATACCTTTATTTGTATGAGCTGTAGGAATTACAGCATTATTATTATTATTATCTTTACCTGTACTAGCTGGAGCTATTACTATACTTTTAACTGATCGAAATTTAAATACATCTTTTTTTGATCCCGCAGGAGGAGGAGACCCAATTCTTTATCAACATTTA
		</sequence>
		<sequence>
			<taxon idref="LEFIK151-10|JN270953|MM17726|Cosmardia_moritzella"/>
			ACTTTATATTTTATTTTTGGAATTTGAGCAGGAATAGTAGGTACGTCTTTAAGACTTTTAATTCGAGCTGAATTAGGAAATCCTGGATCTTTAATTGGAGATGATCAAATTTATAATACTATTGTTACAGCTCATGCTTTTATTATAATTTTTTTCATAGTTATACCTATTATAATTGGAGGATTTGGAAATTGATTAGTTCCATTAATACTAGGAGCACCTGATATAGCTTTCCCCCGAATAAATAATATAAGTTTTTGATTATTACCACCATCTCTTACACTTTTAATTTCGAGAAGAATTGTAGAAAATGGAGCAGGAACAGGATGAACTGTTTNCCCACCCCTATCTTCAAATATCGCTCATGGAGGAAGATCAGTTGATTTAGCTATTTTCTCATTACATTTAGCGGGTATTTCTTCAATTTTAGGAGCAATTAATTTTATTACTACCATTATTAATATACGAATTAATAATCTTTCATTTGATCAAATACCTTTATTTGTTTGAGCTGTAGGTATTACAGCTTTATTACTTCTATTATCTTTACCTGTTTTAGCTGGAGCAATTACAATATTACTTACAGATCGTAATTTAAATACATCATTCTTTGATCCTGCAGGAGGTGGAGATCCNATTCTATATCAACATTTA
		</sequence>
		<sequence>
			<taxon idref="LEFIK362-10|JF853997|MM17937|Scrobipalpa_murinella"/>
			ACTTTATATTTTATTTTAGGAATTTGAGCAGGAATAATTGGAACATCTTTAAGACTATTAATTCGAGCTGAATTAGGAAACCCTGGCTCTTTAATTGGAGATGATCAAATTTATAATACAATTGTTACAGCTCATGCTTTTATTATAATTTTTTTTATAGTTATACCCATTATAATTGGAGGATTTGGTAATTGATTAATCCCTCTTATATTAGGAGCTCCTGATATAGCTTTCCCCCGAATAAATAATATAAGATTTTGATTACTACCTCCTTCTCTTACTCTTTTAATCTCAAGAAGAGTAGTAGAAAATGGAGCTGGAACCGGATGAACAGTTTACCCCCCACTTTCATCTAATATTGCCCATAATGGAAGATCTGTTGATTTAGCTATTTTTTCCCTTCATTTAGCTGGAATCTCTTCTATTTTAGGAGCTATCAATTTTATTACCACTATTATTAATATACGAATTTTTGGAATATCATTTGATCAAATACCTTTATTCGTTTGAGCTGTAGGTATTACTGCTTTATTACTTCTTTTATCCCTTCCTGTTTTAGCTGGAGCTATTACTATATTATTAACAGATCGTAATTTAAATACATCTTTTTTTGACCCTGCTGGAGGGGGGGATCCAATTTTATATCAACATTTA
		</sequence>
		<sequence>
			<taxon idref="LEFIK658-10|JF854228|MM18233|Prolita_sexpunctella"/>
			ACTTTATATTTTATTTTTGGAATTTGAGCAGGAATAGTAGGAACATCTTTAAGTCTTTTAATTCGAGCTGAATTAGGAAATCCAGGTTCTTTAATTGGAGATGATCAAATTTATAATACTATTGTTACAGCTCATGCTTTTATTATAATTTTTTTTATAGTAATACCAATTATAATTGGTGGATTTGGAAACTGATTAGTTCCTTTAATATTAGGAGCTCCTGATATAGCTTTCCCTCGAATAAATAATATAAGTTTTTGACTTTTACCTCCATCTCTTACCCTTTTAATTTCAAGAAGAATTGTAGAAAATGGAGCAGGAACTGGATGAACTGTGTACCCCCCACTATCATCCAATATTGCCCATGGAGGAAGCTCTGTTGATTTAGCAATTTTTTCTCTTCATTTAGCTGGAATTTCATCAATTTTAGGAGCAATTAATTTTATTACAACAATTATTAATATACGAATTAATGGAATATCATTTGATCAAATACCTTTATTTATTTGAGCTGTAGGAATTACAGCTCTTCTTTTACTCCTTTCACTACCTGTTTTAGCTGGAGCAATTACCATATTATTAACAGATCGTAATTTAAATACTTCTTTTTTTGATCCTGCTGGAGGAGGAGATCCAATTCTTTATCAACATTTA
		</sequence>
		<sequence>
			<taxon idref="LEFIK659-10|JF854229|MM18234|Gnorimoschema_herbichii"/>
			ACTTTATATTTTATTTTTGGAATTTGAGCAGGAATAGTTGGAACATCTTTAAGATTATTAATTCGAGCTGAATTAGGAAATCCAGGATCTTTAATTGGAGATGACCAAATTTATAATACTATTGTAACAGCTCATGCTTTTATTATAATTTTTTTTATAGTTATACCTATTATAATTGGAGGATTTGGAAATTGATTAGTACCCTTAATATTAGGAGCTCCTGATATAGCATTCCCCCGAATAAATAACATAAGTTTTTGATTGTTACCTCCCTCTCTTACTTTACTTATTTCAAGTAGAATTGTAGAAAATGGAGCTGGAACTGGTTGAACTGTTTACCCCCCTTTATCTTCTAATATTGCACATGGAGGAAGTTCTGTAGATTTGGCTATTTTTTCATTACATTTAGCTGGTATTTCATCAATTTTAGGAGCTATTAATTTTATTACTACTATTATTAATATACGAATTAATGGGCTTTCATTTGATCAAATACCTCTATTTGTATGAGCTGTTGGAATTACAGCTCTTCTTCTTCTTCTATCACTACCAGTATTAGCTGGAGCTATTACTATATTATTGACTGATCGTAATTTAAATACATCATTTTTTGATCCTGCTGGAGGGGGTGACCCAATTTTATATCAACATTTA
		</sequence>
		<sequence>
			<taxon idref="LEFIK665-10|JF854234|MM18240|Chionodes_ignorantella"/>
			ACTTTATACTTTATTTTTGGAATTTGAGCAGGAATAGTAGGAACATCATTAAGTTTATTAATTCGGGCTGAATTAGGAAATCCTGGATCTTTAATTGGAGATGACCAAATTTATAACACTATTGTAACAGCCCATGCTTTTATTATAATTTTTTTTATGGTTATACCTATTATAATTGGAGGATTTGGAAATTGATTAGTACCTTTAATATTAGGAGCTCCTGATATAGCATTCCCCCGAATAAATAATATAAGTTTTTGACTTCTTCCCCCATCTCTTACCCTTTTAATTTCAAGAAGAATTGTAGAAAATGGGGCAGGAACTGGATGAACTGTTTATCCTCCTTTATCTTCTAATATCGCTCATGGAGGTAGATCAGTAGACCTAACAATTTTTTCCCTACACTTAGCGGGAATTTCCTCAATTTTAGGGGCAATTAATTTTATTACTACAATTATTAATATACGAATTAATAGAATATCATTTGACCAAATACCTTTATTTGTTTGAGCTGTTGGAATTACTGCTTTATTATTACTACTTTCTCTCCCTGTTTTAGCAGGGGCTATTACTATATTGCTAACAGATCGTAATTTAAATACATCATTTTTTGATCCTGCGGGGGGAGGAGATCCAATTTTATATCAACATTTA
		</sequence>
		<sequence>
			<taxon idref="LEFIK666-10|JF854235|MM18241|Scrobipalpa_artemisiella"/>
			ACTTTATATTTTATTTTTGGAATTTGAGCAGGAATAGTCGGTACTTCTTTAAGACTTTTAATTCGAGCTGAATTAGGAAATCCTGGATCATTAATTGGAGATGATCAAATTTATAATACAATTGTTACAGCTCATGCTTTTATTATAATTTTTTTTATAGTTATACCTATTATAATTGGAGGATTTGGTAATTGATTAGTCCCTCTTATATTAGGAGCTCCTGATATGGCTTTCCCCCGAATAAATAATATAAGATTTTGATTATTACCTCCCTCTCTTACTCTTTTAATTTCAAGAAGAGTAGTAGAAAATGGAGCAGGAACAGGATGAACAGTTTACCCACCTTTATCATCTAATATTGCTCATGGGGGATCATCTGTTGATTTAGCTATTTTTTCCCTTCATTTAGCTGGTATTTCTTCTATTTTAGGAGCTATTAATTTTATTACTACTATTATTAATATACGAGTTAATGGACTTTCTTTTGATCAAATACCATTATTTGTTTGAGCTGTAGGAATTACTGCTTTATTACTTCTTTTATCTCTTCCTGTTTTAGCTGGAGCTATTACTATATTATTAACAGATCGTAATTTAAATACATCATTTTTTGATCCTGCTGGAGGAGGAGACCCAATTTTATATCAACATTTA
		</sequence>
		<sequence>
			<taxon idref="LEFIJ093-10|JF853440|MM06571|Aroga_velocella"/>
			ACTTTATATTTTATCTTTGGAATTTGAGCAGGAATAGTAGGAACATCCTTAAGACTTTTAATTCGAGCAGAATTAGGAAATCCTGGATCTTTAATTGGAGATGATCAAATTTATAACACTATTGTTACAGCTCATGCTTTTATTATAATTTTTTTTATAGTTATACCTATTATAATTGGAGGATTTGGTAATTGATTAGTTCCATTAATATTAGGAGCCCCAGATATAGCTTTCCCACGAATAAATAATATAAGATTTTGACTTCTTCCCCCCTCTCTTACTTTATTAATTTCAAGAAGAATCGTAGAAAATGGAGCAGGAACAGGATGAACAGTTTACCCCCCACTTTCATCTAATATTGCACATGGAGGAAGTTCTGTAGATTTAGCTATTTTTTCCTTACATTTAGCGGGTATTTCTTCAATTTTAGGAGCAATTAATTTTATTACCACTATTATTAATATACGAATTAACGGTTTATCATTTGATCAAATACCTTTATTCGTTTGAGCAGTAGGAATTACTGCATTATTACTATTACTTTCCTTACCTGTATTAGCTGGAGCTATTACCATACTTTTAACTGATCGTAATTTAAATACATCATTTTTTGATCCAGCTGGAGGAGGAGACCCAATCTTATATCAACATTTA
		</sequence>
		<sequence>
			<taxon idref="LEFIJ142-10|MM09982|Chionodes_distinctella"/>
			ACTTTATATTTTATTTTTGGAATTTGAGCAGGAATAGTAGGAACATCATTAAGATTATTAATTCGGGCTGAATTAGGAAATCCTGGATCTTTAATTGGGGATGATCAAATTTATAATACTATCGTAACAGCTCATGCTTTTATTATAATTTTTTTTATAGTTATACCTATTATAATTGGAGGATTTGGAAATTGATTAGTCCCTTTAATATTAGGAGCTCCTGATATAGCTTTCCCCCGAATAAATAATATAAGCTTTTGACTTCTTCCCCCATCTCTTACTCTTTTAATTTCAAGAAGAATTGTAGAAAATGGAGCAGGAACAGGTTGAACCGTCTACCCCCCTCTATCTTCTAATATTGCTCATGGAGGAAGATCTGTAGATTTAGCAATTTTCTCTTTACACTTAGCTGGAATTTCATCAATTTTAGGAGCAATTAACTTTATTACAACAATTATTAATATACGAATTAATGGAATATCTTTTGATCAAATACCATTATTTGTTTGAGCTGTGGGAATTACTGCTTTACTTTTATTACTTTCCCTACCTGTTTTAGCTGGGGCTATTACTATATTATTAACAGATCGTAATTTAAATACATCATTTTTTGATCCTGCAGGAGGGGGAGATCCAATTTTATATCAACATTTA
		</sequence>
		<sequence>
			<taxon idref="LEFIJ235-10|MM13633|Chionodes_fumatella"/>
			ACTTTATATTTTATTTTTGGAATTTGAGCAGGAATAGTAGGAACATCATTAAGTTTATTAATTCGGGCTGAATTAGGAAATCCTGGATCTTTAATTGGAGATGATCAAATTTATAATACTATTGTAACAGCTCATGCTTTCATTATAATTTTTTTCATAGTTATACCTATTATAATTGGGGGATTTGGAAATTGATTAGTACCTTTAATATTAGGAGCCCCTGATATAGCATTCCCTCGAATAAATAATATAAGTTTTTGACTTCTTCCCCCATCCCTTACACTTTTAATTTCAAGAAGAATTGTAGAAAATGGAGCAGGAACAGGATGAACTGTTTACCCACCATTATCTTCTAATATTGCCCATGGAGGGAGATCAGTAGATTTAGCAATTTTTTCTTTACATTTAGCGGGAATTTCTTCAATTTTAGGAGCAATTAATTTTATTACCACAATTATTAATATACGAATTAATGGAATATCATTTGATCAAATACCTTTATTTGTTTGAGCTGTTGGAATTACTGCTTTATTATTATTACTTTCTCTTCCTGTTTTAGCAGGAGCTATTACTATATTATTAACAGATCGTAATTTAAATACATCATTTTTTGACCCTGCAGGAGGAGGAGATCCAATTTTATACCAACATTTA
		</sequence>
		<sequence>
			<taxon idref="LEFIJ373-10|JF853560|MM15974|Carpatolechia_notatella"/>
			ACTTTATATTTTATTTTTGGAATTTGAGCAGGAATAGTAGGAACATCTTTAAGATTACTAATTCGAGCAGAATTAGGAAATCCAGGATCTTTAATTGGAGATGATCAAATTTATAACACTATTGTCACAGCTCATGCTTTTATTATAATTTTTTTTATAGTTATACCTATTATAATTGGAGGATTTGGAAATTGATTAGTTCCTTTAATATTAGGAGCACCTGATATAGCTTTCCCACGAATAAATAATATAAGATTTTGACTTTTACCCCCTTCTCTTACTTTATTAATTTCTAGTAGAATCGTAGAAAATGGAGCAGGAACTGGATGAACAGTTTATCCTCCTTTATCTTCTAATATTGCTCATGGAGGAAGATCAGTTGACTTAGCAATTTTTTCTTTACACTTAGCTGGAATTTCTTCCATTTTAGGAGCTATTAATTTTATTACAACTATTATTAATATAAAAATTAATGGTTTACCATTTGATCAAATACCATTATTTGTTTGAGCAGTAGGTATTACAGCTTTATTATTACTTTTATCTTTACCAGTTTTAGCAGGTGCTATTACTATATTATTGACAGATCGTAACTTAAATACATCTTTCTTTGATCCAGCTGGAGGAGGAGATCCAATTCTTTATCAACATTTA
		</sequence>
		<sequence>
			<taxon idref="LEFIJ627-10|JF853725|MM17252|Chionodes_fumatella"/>
			ACTTTATATTTTATTTTTGGAATTTGAGCAGGAATAGTAGGAACATCATTAAGTTTATTAATTCGGGCTGAATTAGGGAATCCTGGATCTTTAATTGGAGATGATCAAATTTATAATACTATTGTAACAGCTCATGCTTTCATTATAATTTTTTTCATAGTTATACCTATTATAATTGGAGGATTTGGAAATTGATTAGTACCTTTAATATTAGGAGCCCCTGATATAGCATTCCCTCGAATAAATAATATAAGTTTTTGACTTCTTCCCCCATCCCTTACACTTTTAATTTCAAGAAGAATTGTAGAAAATGGAGCAGGAACAGGATGAACTGTTTACCCACCATTATCTTCTAATATTGCCCATGGAGGGAGATCAGTAGATTTAGCAATTTTTTCTTTACATTTAGCGGGAATTTCTTCAATTTTAGGAGCAATTAATTTTATTACCACAATTATTAATATACGAATTAATGGAATATCATTTGATCAAATACCTTTATTTGTTTGAGCTGTTGGAATTACTGCTTTATTATTATTACTTTCTCTTCCTGTTTTAGCAGGAGCTATTACTATATTATTAACAGATCGTAATTTAAATACATCATTTTTTGACCCTGCAGGAGGAGGAGATCCAATTTTATATCAACATTTA
		</sequence>
		<sequence>
			<taxon idref="LEFIJ650-10|JF853745|MM17275|Scrobipalpa_acuminatella"/>
			ACTTTATATTTTATTTTTGGAATTTGATCAGGTTTAGTAGGAACATCATTAAGATTATTAATTCGAGCTGAATTAGGAAACCCCGGTTCATTAATTAGAGATGATCAAATCTATAATACAATCGTTACAGCTCATGCTTTTATTATAATTTTTTTCATAGTTATACCTATTATAATTGGAGGATTCGGTAATTGATTAATTCCCCTTATATTAGGAGCCCCCGATATAGCTTTCCCCCGAATAAATAACATAAGATTTTGATTATTACCCCCCTCTCTTACTCTTTTAATCTCAAGAAGAGTAGTAGAAAATGGAGCAGGAACTGGATGAACAGTTTACCCACCCCTTTCATCCAATATTGCCCATAGCGGAAGATCTGTTGATTTAGCTATTTTTTCCCTTCATTTAGCCGGAATTTCTTCTATTTTAGGAGCTATTAATTTTATCACCACCATTATTAATATACGAATTAATAGACTTTCATTTGACCAAATACCATTATTTGTTTGAGCTGTAGGAATTACAGCATTATTACTTCTTTTATCCCTTCCTGTTTTAGCTGGAGCTATTACTATATTATTAACAGATCGTAATTTAAATACATCATTTTTTGACCCTGCTGGAGGTGGAGATCCAATTTTATATCAACATTTA
		</sequence>
		<sequence>
			<taxon idref="LEFIJ672-10|JF853760|MM17297|Scrobipalpa_obsoletella"/>
			ACTTTATATTTTATTTTTGGAATTTGAGCTGGAATAGTTGGTACATCTTTAAGACTTTTAATTCGAGCTGAATTAGGGAATCCTGGTTCATTAATTGGAAATGATCAAATTTATAATACAATTGTTACAGCCCATGCTTTTATTATAATTTTTTTTATAGTTATACCTATTATAATTGGAGGATTTGGTAATTGATTAGTTCCTCTTATATTAGGAGCCCCAGATATAGCTTTCCCCCGAATAAATAATATAAGATTTTGATTATTACCCCCTTCTCTTACTCTTTTAATTTCAAGAAGAGTAGTAGAAAATGGAGCAGGAACTGGATGAACAGTTTATCCCCCTCTTTCATCTAATATTGCCCATGGTGGAAGATCTGTTGATTTAGCTATTTTTTCCCTTCATTTAGCTGGAATTTCTTCTATTTTAGGAGCTATTAATTTTATTACTACTATTATTAATATACGAATTAATGGACTCTCATTTGATCAAATACCCTTATTTGTTTGAGCTGTAGGTATTACTGCTCTATTACTTCTTTTATCTCTTCCTGTTTTAGCTGGAGCTATTACTATATTATTAACAGATCGTAATTTAAATACATCATTTTTTGATCCAGCTGGAGGGGGAGATCCAATTTTATATCAACATTTA
		</sequence>
		<sequence>
			<taxon idref="LEFIJ686-10|JF853772|MM17311|Scrobipalpa_atriplicella"/>
			ACTTTATATTTTATTTTTGGAATTTGAGCAGGTATAGTTGGTACATCTTTAAGACTTTTAATTCGAGCCGAATTAGGGAATCCTGGCTCATTAATTGGAGATGATCAAATTTATAATACAATTGTTACAGCTCATGCTTTTATTATAATTTTTTTTATAGTTATACCTATTATAATTGGGGGATTTGGTAATTGACTAATCCCTCTTATATTAGGAGCTCCCGATATAGCTTTCCCCCGAATAAATAATATAAGATTTTGATTATTACCTCCTTCACTTACTCTTTTAATCTCAAGAAGAGTAGTAGAAAATGGAGCTGGAACTGGATGAACAGTTTACCCGCCTCTTTCATCTAATATCGCCCATGGGGGAAGATCTGTAGATTTAGCTATTTTTTCTCTTCATTTAGCTGGAATTTCTTCTATTTTAGGAGCTATTAATTTTATTACTACTATTATTAATATACGAATTAATGGACTTTCTTTTGATCAAATACCCTTATTTGTCTGAGCTGTAGGTATTACTGCTTTATTACTTCTTTTATCTCTTCCTGTTTTAGCTGGAGCTATTACCATACTATTAACAGATCGTAATTTAAATACTTCATTCTTTGACCCTGCTGGAGGTGGAGACCCAATTTTATATCAACATTTA
		</sequence>
		<sequence>
			<taxon idref="LEFIJ706-10|JF853782|MM17331|Chionodes_ignorantella"/>
			ACTTTATACTTTATTTTTGGAATTTGAGCAGGAATAGTAGGAACATCATTAAGTTTATTAATTCGGGCTGAATTAGGAAATCCTGGATCTTTAATTGGAGATGACCAAATTTATAACACTATTGTAACAGCCCATGCTTTTATTATAATTTTTTTTATGGTTATACCTATTATAATTGGAGGATTTGGAAATTGATTAGTACCTTTAATATTAGGAGCTCCTGATATAGCATTCCCCCGAATAAATAATATAAGTTTTTGACTTCTTCCCCCATCTCTTACCCTTTTAATTTCAAGAAGAATTGTAGAAAATGGGGCAGGAACTGGATGAACTGTTTATCCTCCTTTATCTTCTAATATCGCTCATGGAGGTAGATCAGTAGACCTAACAATTTTTTCCCTACACTTAGCGGGAATTTCCTCAATTTTAGGGGCAATTAATTTTATTACTACAATTATTAATATACGAATTAATGGAATATCATTTGACCAAATACCTTTATTTGTTTGAGCTGTTGGAATTACTGCTTTATTATTACTACTTTCTCTCCCTGTTTTAGCAGGGGCTATTACTATATTGCTAACAGATCGTAATTTAAATACATCATTTTTTGATCCTGCGGGGGGAGGAGATCCAATTTTATATCAACATTTA
		</sequence>
		<sequence>
			<taxon idref="LEFIJ771-10|JF853812|MM17396|Gelechia_hippophaella"/>
			ACACTATATTTTATTTTTGGAATTTGGGCAGGAATAGTTGGAACATCACTAAGTCTTTTAATTCGAGCTGAATTAGGAAACCCCGGATCTTTAATTGGAGATGATCAAATTTATAATACTATTGTTACAGCTCATGCTTTTATTATGATTTTTTTTATAGTTATACCTATTATAATTGGAGGATTTGGAAATTGATTAATTCCATTAATATTAGGAGCCCCAGATATAGCTTTCCCCCGAATAAATAATATAAGATTTTGACTCTTGCCCCCCTCTTTAACTCTCTTAATTTCTAGAAGAATCGTAGAAAATGGAGCAGGAACAGGTTGAACAGTTTACCCCCCCCTTTCTTCTAACATTGCCCATGGTGGAAGATCAGTAGACTTAGCAATCTTTTCCCTCCATTTAGCTGGAATTTCTTCCATCTTAGGAGCAATTAATTTTATCACAACTATTATTAATATAAAAATTAATGGATTAACCTTTGATCAAATACCCCTATTTGTTTGAGCAGTAGGTATTACCGCTTTACTTTTACTTCTTTCTCTTCCTGTATTAGCAGGAGCTATTACAATATTATTAACCGATCGTAATTTAAATACCTCATTTTTTGACCCTGCGGGAGGTGGAGATCCAATTTTATATCAACATTTA
		</sequence>
		<sequence>
			<taxon idref="LEFIJ772-10|JF853813|MM17397|Chionodes_tragicella"/>
			ACTTTATATTTTATTTTTGGAATTTGGGCAGGAATAGTAGGTACATCATTAAGTTTATTAATTCGAGCTGAATTGGGGAATCCTGGATCTTTAATTGGCGATGATCAAATTTATAATACTATTGTAACAGCTCATGCTTTTATTATAATTTTTTTTATAGTTATACCCATTATAATTGGAGGATTTGGAAATTGATTAGTACCCTTAATACTTGGAGCCCCTGATATAGCTTTCCCCCGAATAAATAATATAAGTTTCTGGCTTCTTCCCCCCTCTATCACTCTTTTAATCTCAAGAAGAATTGTAGAAACTGGAGCAGGAACAGGATGAACTGTTTATCCCCCCCTATCTTCCAATATTGCCCACGGAGGGAGATCTGTTGACTTAGCAATCTTTTCCCTGCATTTAGCGGGAATTTCCTCAATTTTGGGAGCAATTAATTTTATCACTACAATCATTAATATAAAAATTAATGGTTTGTCATTTGATCAAATACCTTTATTTGTTTGAGCTGTTGGAATTACTGCTCTATTATTATTACTTTCTCTTCCTGTTCTAGCTGGAGCTATCACCATACTATTAACAGATCGTAATCTAAATACATCATTTTTTGACCCAGCAGGTGGGGGAGATCCAATTTTATATCAACATTTA
		</sequence>
		<sequence>
			<taxon idref="LEFIJ776-10|JF853817|MM17401|Caryocolum_cauligenella"/>
			ACTTTATATTTTATTTTTGGAATTTGAGCAGGTATAGTAGGTACATCTTTAAGACTTCTAATTCGAACTGAATTAGGTAACCCCGGATCTCTAATTGGAGATGACCAAATTTATAACACTATTGTTACAGCTCATGCTTTTATTATAATTTTTTTTATAGTTATACCTATCATAATTGGAGGATTTGGAAATTGATTAGTACCATTAATACTAGGAGCCCCCGATATAGCTTTCCCCCGAATAAATAATATAAGTTTTTGATTACTACCTCCCTCTCTTACATTACTAATTTCAAGAAGAATTGTAGAAAATGGAGCTGGAACAGGATGAACTGTTTATCCTCCCTTATCTTCTAACATTGCTCATGGTGGAAGATCTGTAGATTTAGCTATTTTTTCTTTACACTTAGCTGGTATTTCTTCAATTTTAGGAGCAATCAATTTTATCACTACCATTATCAATATACGAATTAATAATATATCATTTGATCAAATACCTTTATTTGTTTGAGCTGTAGGTATTACAGCACTATTACTTCTTTTATCTCTTCCAGTATTAGCTGGAGCTATTACTATGCTACTAACAGATCGTAATTTAAATACATCTTTTTTTGACCCTGCAGGAGGGGGGGATCCTATTTTATACCAACATTTA
		</sequence>
		<sequence>
			<taxon idref="LEFIJ779-10|JF853820|MM17404|Caryocolum_schleichi"/>
			ACTTTATACTTTATTTTTGGGATTTGAGCAGGAATAATAGGAACATCTTTAAGCCTTTTAATTCGAGCTGAATTAGGTAACCCTGGATCTTTAATTGGAGATGACCAAATTTATAATACTATTGTAACAGCTCATGCTTTTATTATAATTTTTTTTATAGTTATACCTATTATAATTGGAGGATTTGGAAATTGATTAATCCCATTAATATTAGGAGCTCCTGATATAGCCTTCCCTCGAATAAATAATATAAGTTTTTGATTGTTACCCCCCTCTCTTACACTTTTAATTTCAAGAAGAATCGTAGAAAATGGAGCAGGAACGGGATGAACTGTTTACCCTCCTTTATCCTCTAATATTGCTCATGGTGGTAGTTCTGTGGATCTAGCTATTTTCTCTTTACATTTAGCAGGTATTTCTTCAATTTTAGGAGCAATTAATTTTATTACTACTATTATCAACATGCGAATTAATAATCTTTCATTTGATCAAATACCTTTATTTGTTTGAGCTGTAGGAATTACAGCATTATTACTTTTATTATCTCTTCCTGTTTTAGCTGGAGCAATTACTATATTATTAACTGATCGTAATTTAAATACATCTTTTTTTGACCCTGCAGGAGGAGGAGATCCTATTCTCTATCAACATTTA
		</sequence>
		<sequence>
			<taxon idref="LEFIL211-10|JF854533|MM19211|Scrobipalpa_bryophiloides"/>
			ACTTTATATTTTATTTTTGGAATTTGAGCAGGAATAATTGGAACATCTTTAAGACTTTTAATTCGAGCTGAATTAGGAACCCCCGGCTCATTAATTGGTGATGATCAAATTTATAATACTATTGTTACAGCTCATGCTTTTATTATAATTTTTTTTATAGTTATACCTATTATAATTGGAGGATTTGGTAATTGATTAGTTCCTCTTATATTAGGAGCCCCTGATATAGCTTTCCCCCGAATAAATAATATAAGATTTTGACTATTACCCCCTTCTCTTACTCTTTTAATTTCAAGAAGAGTAGTAGAAAATGGAGCAGGAACTGGATGAACAGTTTACCCACCTCTTTCATCTAACATTGCTCATGGAGGAAGATCTGTTGATTTAGCTATCTTTTCACTACATTTAGCGGGTATTTCTTCTATTTTAGGAGCTATTAATTTTATTACTACTATCATTAATATACGAATTAATGGCCTTTCTTTTGATCAAATACCTTTATTTGTTTGAGCAGTAGGAATTACAGCTTTATTACTTCTTCTATCTCTTCCTGTTTTAGCTGGAGCTATTACTATATTATTAACAGATCGTAATTTAAATACATCATTTTTTGACCCTGCAGGAGGAGGAGACCCAATTTTATATCAACATTTA
		</sequence>
		<sequence>
			<taxon idref="LEFIL212-10|JF854534|MM19212|Scrobipalpa_bryophiloides"/>
			ACTTTATATTTTATTTTTGGAATTTGAGCAGGAATAATTGGAACATCTTTAAGACTTTTAATTCGAGCTGAATTAGGAACCCCCGGCTCATTAATTGGAGATGATCAAATTTATAATACTATTGTTACAGCTCATGCTTTTATTATAATTTTTTTTATGGTTATACCTATTATAATTGGAGGATTTGGTAATTGATTAGTTCCTCTTATATTAGGAGCCCCTGATATAGCTTTCCCCCGAATAAATAATATAAGATTTTGATTATTACCCCCTTCTCTTACTCTTTTAATTTCGAGAAGAGTAGTAGAAAATGGAGCAGGAACTGGATGAACAGTTTACCCACCCCTTTCATCTAATATTGCTCATGGAGGAAGATCTGTTGATTTAGCTATTTTTTCTTTACATTTAGCGGGTATTTCTTCTATTTTAGGAGCTATTAATTTTATTACTACTATTATTAATATACGAATTAATGGACTTTCTTTTGATCAAATACCTTTATTTGTCTGAGCAGTAGGAATTACAGCTTTATTACTTCTTTTATCTCTTCCTGTTTTAGCTGGAGCTATTACTATATTATTAACAGATCGTAATTTAAACACATCATTTTTTGATCCAGCAGGAGGTGGAGACCCAATTTTATATCAACATTTA
		</sequence>
		<sequence>
			<taxon idref="LEFIL231-10|JF854542|MM19231|Pseudotelphusa_scalella"/>
			ACTTTATATTTTATTTTTGGAATTTGAGCAGGTATAATTGGAACATCTTTAAGTTTATTAATTCGAGCAGAATTAGGAAATCCTGGATCTTTAATTGGAGATGACCAAATTTATAATACTATTGTTACAGCTCATGCTTTTATTATAATTTTTTTTATAGTTATACCAATTATAATTGGTGGATTTGGAAATTGACTAGTTCCTTTAATATTAGGGGCCCCTGATATAGCTTTCCCACGAATAAATAATATAAGATTTTGACTTTTACCCCCCTCACTTACATTATTAATCTCAAGAAGAATTGTAGAAAATGGAGCAGGAACTGGTTGAACAGTTTATCCACCTTTATCTTCTAATATTGCCCATGGAGGTAGATCAGTAGATTTAGCAATTTTTTCTTTACATTTAGCTGGAATTTCCTCTATTTTAGGAGCAATTAATTTTATTACCACTATTATTAATATAAAAATTAATGGACTATCCTTTGATCAAATACCATTATTTGTTTGAGCAGTAGGAATTACTGCTTTATTATTACTTTTATCTTTACCAGTTTTAGCTGGGGCTATTACTATACTTTTAACAGATCGTAATTTAAATACATCATTTTTTGATCCCGCAGGAGGAGGAGATCCTATTTTATACCAACATTTA
		</sequence>
		<sequence>
			<taxon idref="LEFIL286-10|JN270954|MM19286|Caryocolum_blandulella"/>
			ACTTTATATTTTATTTTTGGAATTTGAGCAGGAATAGTAGGAACATCTTTAAGACTTTTAATTCGAGCTGAATTAGGTAATCCTGGCTCTTTAATTGGAGATGATCAAATTTATAATACTATTGTTACAGCTCATGCTTTTATTATAATTTTTTTTATAGTTATACCTATTATAATTGGTGGATTTGGAAATTGATTAGTACCACTAATATTAGGAGCCCCTGATATAGCTTTCCCCCGAATAAATAATATAAGTTTTTGATTATTACCCCCCTCTCTTACACTATTAATTTCAAGTAGAATTGTAGAAAATGGAGCAGGAACAGGATGAACTGTATACCCCCCCTTATCCTCTAATATTGCCCATGGTGGAAGATCTGTAGATTTAGCTATTTTTTCTTTACATTTAGCTGGAATTTCATCAATTTTAGGAGCAATTAATTTTATTACCACTATTATTAATATACGAATTAACAATCTTTCATTTGATCAAATACCTCTATTTGTTTGAGCTGTAGGTATTACAGCATTATTACTTCTTTTATCTTTACCTGTTTTAGCTGGAGCAATTACTATACTATTAACGGACCGTAATTTAAATACATCTTTTTTTGATCCTGCGGGAGGTGGAGACCCTATTCTTTATCAACATTTA
		</sequence>
		<sequence>
			<taxon idref="LEFIL343-10|JN270957|MM18653|Chionodes_fumatella"/>
			ACTTTATATTTTATTTTTGGAATTTGAGCAGGAATAGTAGGAACATCATTAAGTTTATTAATTCGGGCTGAATTAGGGAATCCTGGATCTTTAATTGGAGATGATCAAATTTATAATACTATTGTAACAGCTCATGCTTTCATTATAATTTTTTTCATAGTTATACCTATTATAATTGGAGGATTTGGAAATTGATTAGTACCTTTAATATTAGGAGCCCCTGATATAGCATTCCCTCGAATAAATAATATAAGTTTTTGACTTCTTCCCCCATCCCTTACACTTTTAATTTCAAGAAGAATTGTAGAAAATGGAGCAGGAACAGGATGAACTGTTTACCCACCATTATCTTCTAATATTGCCCATGGAGGGAGATCAGTAGATTTAGCAATTTTTTCTTTACATTTAGCGGGGATTTCTTCAATTTTAGGAGCAATTAATTTTATTACCACAATTATTAATATACGAATTAATGGAATATCATTTGATCAAATACCTTTATTTGTTTGAGCTGTTGGAATTACTGCTTTATTATTATTACTTTCTCTTCCTGTTTTAGCAGGAGCTATTACTATATTATTAACAGATCGTAATTTAAATACATCATTTTTTGACCCTGCAGGAGGAGGAGATCCAATTTTATATCAACATTTA
		</sequence>
		<sequence>
			<taxon idref="LEFIL530-10|JF854642|MM18828|Neofriseria_peliella"/>
			ACTTTATATTTTATTTTTGGAATTTGAGCAGGAATAGTTGGAACATCTCTTAGTTTATTAATTCGAGCTGAATTAGGAAACCCTGGATCTTTAATTGGAGATGATCAAATTTATAATACTATTGTTACAGCTCATGCTTTTATTATAATTTTTTTTATGGTAATACCTATTATAATTGGAGGATTTGGAAATTGACTTGTACCTTTAATATTAGGAGCCCCAGATATAGCTTTCCCCCGAATAAATAATATAAGATTTTGACTTTTACCTCCCTCTCTTACTTTACTAATTTCAAGTAGAATTGTAGAAAATGGAGCAGGAACAGGATGAACAGTTTACCCCCCTTTATCTTCTAATATTGCTCATGGAGGAAGATCAGTTGATTTAGCAATCTTTTCTTTACATTTAGCAGGTATTTCATCAATTTTAGGAGCTATTAATTTTATTACTACAATTATTAATATACGAGTTAATGGTTTATCGTTTGATCAAATACCTTTATTTGTATGAGCAGTAGGAATTACTGCATTATTACTATTACTATCTTTACCTGTATTAGCCGGAGCTATTACTATACTTTTAACTGATCGAAATTTAAACACATCTTTTTTTGATCCAGCAGGAGGAGGAGACCCTATTCTTTATCAACATTTA
		</sequence>
		<sequence>
			<taxon idref="LEFIL552-10|JF854655|MM18850|Caryocolum_schleichi"/>
			ACTTTATACTTTATTTTTGGGATTTGAGCAGGAATAATAGGAACATCTTTAAGCCTTTTAATTCGAGCTGAATTAGGTAGCCCTGGATCTTTAATTGGAGATGACCAAATTTATAATACTATTGTAACAGCTCATGCTTTTATTATAATTTTTTTTATAGTTATACCTATTATAATTGGAGGATTTGGAAATTGATTAATCCCATTAATATTAGGAGCTCCTGATATAGCCTTCCCTCGAATAAATAATATAAGTTTTTGATTGTTACCCCCCTCTCTTACACTTTTAATTTCAAGAAGAATCGTAGAAAATGGAGCAGGAACGGGATGAACTGTTTACCCTCCTTTATCCTCTAATATTGCTCATGGTGGTAGTTCTGTGGATCTAGCTATTTTCTCTTTACATTTAGCAGGTATTTCTTCAATTTTAGGAGCAATTAATTTTATTACTACTATTATCAACATGCGAATTAGTAATCTTTCATTTGATCAAATACCTTTATTTGTTTGAGCTGTAGGAATTACAGCATTATTACTTTTATTATCTCTTCCTGTTTTAGCTGGAGCAATTACTATATTATTAACTGATCGTAATTTAAATACATCTTTTTTTGACCCTGCAGGAGGAGGAGATCCTATTCTCTATCAACATTTA
		</sequence>
		<sequence>
			<taxon idref="LEFIL643-10|MM18941|Carpatolechia_decorella"/>
			ACTTTATATTTTATTTTTGGTATTTGAGCTGGAATAGTAGGAACGTCTTTAAGATTATTAATTCGAGCAGAATTAGGAAATCCAGGATCTTTAATTGGAGATGATCAAATTTATAATACTATTGTCACAGCACATGCTTTTATTATAATTTTTTTTATAGTTATACCTATTATAATTGGAGGATTCGGAAATTGATTAGTTCCCTTAATATTAGGAGCACCAGATATAGCTTTCCCACGAATAAATAATATAAGATTTTGACTTTTACCTCCTTCTCTTACTTTATTAATTTCAAGAAGAATTGTAGAAAACGGGGCAGGAACAGGATGAACAGTTTATCCACCTTTATCTTCTAATATTGCTCATGGAGGAAGATCAGTTGATTTAGCAATTTTTTCTTTACATTTAGCAGGAATTTCTTCTATTTTAGGAGCTATTAATTTTATTACAACTATTATTAATATAAAAATTAATGGTTTATCCTTCGATCAAATACCTTTATTTGTTTGAGCAGTAGGAATTACAGCATTATTATTACTTTTATCTTTACCTGTATTAGCTGGAGCTATTACTATATTATTAACAGATCGTAATTTAAATACATCTTTCTTTGATCCTGCAGGAGGAGGAGATCCAATTTTATATCAACATTTA
		</sequence>
		<sequence>
			<taxon idref="LEFIL677-10|MM18975|Pseudotelphusa_scalella"/>
			ACTTTATATTTTATTTTTGGAATTTGAGCAGGTATAATTGGAACATCTTTAAGTTTATTAATTCGAGCAGAATTAGGAAATCCTGGATCTTTAATTGGAGATGACCAAATTTATAATACTATTGTTACAGCTCATGCTTTTATTATAATTTTTTTTATAGTTATACCAATTATAATTGGTGGATTTGGAAATTGACTAGTTCCTTTAATATTAGGGGCCCCTGATATAGCTTTCCCACGAATAAATAATATAAGATTTTGACTTTTACCCCCCTCACTTACATTATTAATCTCAAGAAGAATTGTAGAAAATGGAGCAGGAACTGGTTGAACAGTTTATCCACCTTTATCTTCTAATATTGCCCATGGAGGTAGATCAGTAGATTTAGCAATTTTTTCTTTACATTTAGCTGGAATTTCCTCTATTTTAGGAGCAATTAATTTTATTACCACTATTATTAATATAAAAATTAATGGATTATCCTTTGATCAAATACCATTATTTGTTTGAGCAGTAGGAATTACTGCTTTATTATTACTTTTATCTTTACCAGTTTTAGCTGGGGCTATTACTATACTTTTAACAGATCGTAATTTAAATACATCATTTTTTGATCCCGCAGGAGGAGGAGATCCTATTTTATACCAACATTTA
		</sequence>
		<sequence>
			<taxon idref="LEFIL705-10|JF854695|MM05724|Caryocolum_junctella"/>
			ACTTTATATTTTATTTTTGGAATTTGAGCAGGAATAGTAGGTACATCCTTAAGACTTTTAATTCGGGCTGAATTAGGTAATCCTGGATCTTTAATTGGAGATGATCAAATTTATAATACTATTGTTACAGCTCACGCTTTTATTATAATTTTTTTTATAGTTATACCTATTATAATTGGAGGATTTGGAAATTGATTAGTTCCATTAATATTAGGAGCTCCTGATATAGCTTTCCCTCGAATAAATAATATAAGTTTTTGATTATTACCCCCCTCTCTTACTCTTTTAATTTCAAGAAGAATTGTAGAAAATGGAGCAGGAACAGGATGAACAGTATACCCCCCCTTATCTTCTAATATTGCCCATGGTGGTAGATCTGTAGATTTAGCTATTTTTTCTTTACATTTAGCTGGAATTTCATCAATTTTAGGAGCAATTAATTTTATTACAACTATTATTAACATACGAATTAATAATCTTTCATTTGATCAAATACCCCTATTTGTTTGAGCTGTAGGTATTACAGCATTATTACTTCTTTTATCATTACCTGTTTTAGCTGGAGCAATTACTATATTATTAACAGATCGTAATTTAAATACATCATTTTTTGACCCAGCTGGAGGAGGAGATCCTATTCTTTATCAACATTTA
		</sequence>
		<sequence>
			<taxon idref="LEEUA184-11|MM19592|Caryocolum_blandulella"/>
			ACTTTATATTTTATTTTTGGAATTTGAGCAGGAATAGTAGGAACATCTTTAAGACTTTTAATTCGAGCTGAATTAGGTAATCCTGGCTCTTTAATTGGAGATGATCAAATTTATAATACTATTGTTACAGCTCATGCTTTTATTATAATTTTTTTTATAGTTATACCTATTATAATTGGTGGATTTGGAAATTGATTAGTACCACTAATATTAGGAGCCCCTGATATAGCTTTCCCCCGAATAAATAATATAAGTTTTTGATTATTACCCCCCTCTCTTACACTATTAATTTCAAGTAGAATTGTAGAAAATGGAGCAGGAACAGGATGAACTGTATACCCCCCCTTATCCTCTAATATTGCCCATGGTGGAAGATCTGTAGATTTAGCTATTTTTTCTTTACATTTAGCTGGAATTTCATCAATTTTAGGAGCAATTAATTTTATTACTACTATTATTAATATACGAATTAACAATCTTTCATTTGATCAAATACCTCTATTTGTTTGAGCTGTAGGTATTACAGCATTATTACTTCTTTTATCTTTACCTGTTTTAGCTGGAGCAATTACCATACTATTAACGGATCGTAATTTAAATACATCTTTTTTTGATCCTGCGGGAGGTGGAGACCCTATTCTTTATCAACATTTA
		</sequence>
		<sequence>
			<taxon idref="LEEUA308-11|JN270929|MM19716|Pseudotelphusa_paripunctella"/>
			ACTTTATATTTTATTTTTGGAATTTGAGCAGGTATAGTTGGAACATCTTTAAGTTTATTAATTCGAGCAGAATTAGGAAATCCTGGATCTTTAATTGGTGATGATCAAATTTATAATACTATTGTTACAGCTCATGCTTTTATTATAATTTTTTTTATAGTTATACCTATTATAATTGGAGGATTTGGAAATTGATTAGTTCCCCTAATACTTGGAGCCCCAGATATAGCTTTCCCCCGAATAAATAATATGAGATTTTGACTTTTACCCCCCTCACTTACATTATTAATTTCAAGAAGAATTGTAGAAAATGGAGCAGGAACTGGTTGAACAGTTTATCCACCTTTATCTTCTAATATTGCTCATGGAGGAAGATCAGTAGATTTAGCAATTTTTTCATTACATTTAGCTGGAATTTCTTCTATTTTAGGAGCAATTAATTTTATTACTACTATTATTAATATAAAAATCAATGGTTTATCTTTTGATCAAATACCTTTATTTGTTTGATCAGTAGGAATTACTGCTTTATTATTACTTTTATCTTTACCAGTTTTAGCTGGAGCTATTACTATACTTTTAACAGATCGTAATTTAAATACATCATTTTTTGATCCAGCAGGAGGAGGAGATCCAATTTTATATCAACATTTA
		</sequence>
		<sequence>
			<taxon idref="LEEUA445-11|JN270942|MM19853|Chionodes_nubilella"/>
			ACTTTATATTTTATTTTTGGAATTTGAGCAGGGATAGTAGGAACATCATTAAGATTATTAATTCGGGCTGAATTAGGAAATCCTGGATCTTTAATTGGAGACGATCAAATTTATAATACTATTGTAACAGCTCATGCTTTTATTATAATTTTTTTTATGGTTATACCTATTATAATTGGAGGATTTGGAAATTGACTAGTCCCTTTAATATTAGGAGCACCTGATATAGCTTTTCCCCGAATAAATAATATAAGTTTTTGACTTCTTCCCCCCTCCCTTACTCTTTTAATTTCAAGAAGAATTGTGGAAAATGGAGCAGGAACAGGATGAACTGTCTATCCTCCTTTATCCTCTAATATTGCACATGGAGGAAGATCTGTAGATTTAGCAATTTTTTCATTACATTTAGCAGGAATTTCTTCAATTTTAGGGGCAATTAATTTTATTACTACAATTATTAATATACGAATCAATGGTTTATCTTTTGATCAAATACCTTTATTCGTTTGATCTGTAGGTATTACTGCTTTATTATTACTACTTTCTCTTCCTGTTTTAGCTGGGGCTATTACTATATTACTAACAGATCGAAATTTAAATACATCATTTTTTGATCCTGCCGGAGGGGGAGATCCAATTTTATATCAACATTTA
		</sequence>
		<sequence>
			<taxon idref="LEFII250-11|MM19900|Scrobipalpa_proclivella"/>
			ACTTTATATTTTATTTTAGGAATTTGAGCGGGAATAATTGGAACATCCTTAAGACTTTTAATTCGAGCTGAATTAGGAACCCCCGGCTCATTAATTGGAGACGATCAAATTTATAATACTATTGTTACAGCCCATGCTTTTATTATAATTTTTTTTATAGTTATACCCATTATAATTGGAGGATTTGGTAATTGATTAGTGCCTTTAATACTTGGAGCTCCTGATATGGCTTTCCCCCGAATAAATAATATAAGATTTTGATTATTACCTCCCTCTCTCACTCTTTTAATTTCAAGAAGAGTAGTAGAAAACGGGGCAGGAACTGGATGAACAGTTTATCCACCTCTTTCATCAAATATTGCCCATGGAGGAAGATCTGTTGATTTAGCTATTTTTTCTTTACATTTAGCGGGAATTTCTTCTATTTTAGGAGCTATTAATTTTATTACCACTATCATCAACATACGAATTAATGGTCTTTCTTTTGACCAAATACCTTTATTTGTTTGAGCAGTAGGTATTACAGCTTTATTACTATTATTATCTCTCCCAGTATTAGCCGGAGCAATTACTATATTATTAACAGACCGTAATTTAAATACATCATTTTTTGATCCTGCTGGAGGAGGAGATCCATTTTTATACCAACATTTA
		</sequence>
		<sequence>
			<taxon idref="LEEUA601-11|MM20660|Scrobipalpa_pauperella"/>
			ACTTTATATTTTATTTTTGGAATTTGAGCAGGAATAATTGGAACATCTTTAAGACTTTTAATTCGAGCTGAACTAGGAACCCCCAGCTCATTAATTGGAGATGATCAAATTTATAACACAATTGTTACAGCTCATGCTTTCATTATAATTTTTTTTATAGTTATACCTATTATAATTGGAGGATTTGGTAATTGATTAGTTCCTCTTATATTAGGAGCCCCTGATATAGCTTTCCCCCGAATAAATAATATAAGATTTTGATTGCTTCCTCCCTCTATTACTCTTTTAATTTCAAGAAGATTGGTAGAAAATGGAGCTGGAACTGGATGAACAGTTTACCCCCCTCTTTCATCTAACATTGCTCATAGAGGAAGATCTGTAGATTTAGCTATTTTTTCTCTTCATTTAGCTGGAATTTCTTCTATTTTAGGAGCTATTAATTTTATTACTACTATTATTAACATACGAATTAATGGAATTTATTTTGATCAAATACCTTTATTTGTTTGAGCTGTAGGAATTACCGCCCTATTACTTCTTTTATCTCTTCCTGTTTTAGCGGGAGCCATTACTATATTATTAACAGATCGTAATTTAAATACATCATTTTTTGACCCTGCTGGAGGTGGAGATCCAATTTTATATCAACATTTA
		</sequence>
		<sequence>
			<taxon idref="LEEUA602-11|MM20661|Cosmardia_moritzella"/>
			ACTTTATATTTTATTTTTGGAATTTGAGCAGGAATAGTAGGTACATCTTTAAGACTTTTAATTCGAGCTGAATTAGGAAATCCTGGATCTTTAATTGGAGATGATCAAATTTATAATACTATTGTTACAGCTCATGCTTTTATTATAATTTTTTTCATAGTTATGCCTATTATAATTGGAGGATTTGGAAATTGATTAGTTCCATTAATATTAGGAGCACCTGATATAGCTTTCCCTCGAATAAATAATATAAGTTTTTGATTATTACCACCATCTCTTACACTTTTAATTTCGAGAAGAATTGTAGAAAATGGAGCAGGAACAGGATGAACTGTTTACCCACCCCTATCTTCAAATATCGCTCATGGAGGAAGATCAGTTGATTTAGCTATTTTCTCATTACATTTAGCAGGTATTTCTTCAATTTTAGGAGCAATTAATTTTATTACTACCATTATTAATATACGAATTAATAATCTTTCATTTGATCAAATACCTTTATTTGTTTGAGCTGTAGGTATTACAGCTTTATTACTTCTATTATCTTTACCTGTTTTAGCTGGAGCAATTACAATATTACTTACAGATCGTAATTTAAATACATCATTCTTTGATCCTGCNGGAGGTGGAGATCCTATTCTCTATCAACATTTA
		</sequence>
		<sequence>
			<taxon idref="LEFIJ957-11|MM21197|Scrobipalpula_diffluella"/>
			ACTTTATATTTTATTTTTGGAATTTGAGCAGGAATAGTAGGAACATCTCTTAGACTTCTAATTCGTGCTGAATTAGGAAACCCCGGGTCTTTAATTGGAGATGATCAAATTTATAATACTATTGTTACAGCTCATGCTTTTATTATAATTTTTTTTATAGTAATACCTATTATAATTGGTGGATTTGGTAATTGATTAGTTCCACTAATATTGGGGGCCCCTGATATAGCTTTCCCTCGAATAAATAATATAAGTTTCTGATTATTACCACCCTCTCTTATTCTTTTAATTTCAAGAAGAATTGTAGAAAATGGAGCAGGAACTGGTTGAACTGTTTATCCCCCCTTATCTTCTAATATTGCCCATAGTGGAAGCTCTGTAGATTTAGCTATTTTTTCCCTACATTTAGCTGGAATTTCATCAATTTTAGGTGCTATTAATTTTATTACTACTATTATTAATATGCGAATTAATAGACTTTCTTTTGATCAAATACCTTTATTTGTTTGAGCTGTAGGTATTACAGCTTTACTTCTTCTTTTATCCCTGCCTGTTCTAGCTGGAGCTATTACAATATTATTGACAGATCGTAATTTAAATACCTCATTTTTTGATCCTGCTGGAGGGGGAGACCCAATTTTGTATCAACATTTA
		</sequence>
	</alignment>

	<!-- The unique patterns for codon position 1                                -->

	<!-- The unique patterns from 1 to end every 3                               -->
	<!-- npatterns=69                                                            -->
	<patterns id="CP1.patterns" from="1" every="3">
		<alignment idref="alignment"/>
	</patterns>

	<!-- The unique patterns for codon position 2                                -->

	<!-- The unique patterns from 2 to end every 3                               -->
	<!-- npatterns=18                                                            -->
	<patterns id="CP2.patterns" from="2" every="3">
		<alignment idref="alignment"/>
	</patterns>

	<!-- The unique patterns for codon position 3                                -->

	<!-- The unique patterns from 3 to end every 3                               -->
	<!-- npatterns=211                                                           -->
	<patterns id="CP3.patterns" from="3" every="3">
		<alignment idref="alignment"/>
	</patterns>

	<!-- A prior on the distribution node heights defined given                  -->
	<!-- a Yule speciation process (a pure birth process).                       -->
	<yuleModel id="yule" units="substitutions">
		<birthRate>
			<parameter id="yule.birthRate" value="770.0" lower="0.0"/>
		</birthRate>
	</yuleModel>

	<!-- This is a simple constant population size coalescent model              -->
	<!-- that is used to generate an initial tree for the chain.                 -->
	<constantSize id="initialDemo" units="substitutions">
		<populationSize>
			<parameter id="initialDemo.popSize" value="100.0"/>
		</populationSize>
	</constantSize>

	<!-- Generate a random starting tree under the coalescent process            -->
	<coalescentTree id="startingTree" rootHeight="0.1">
		<taxa idref="taxa"/>
		<constantSize idref="initialDemo"/>
	</coalescentTree>

	<!-- Generate a tree model                                                   -->
	<treeModel id="treeModel">
		<coalescentTree idref="startingTree"/>
		<rootHeight>
			<parameter id="treeModel.rootHeight"/>
		</rootHeight>
		<nodeHeights internalNodes="true">
			<parameter id="treeModel.internalNodeHeights"/>
		</nodeHeights>
		<nodeHeights internalNodes="true" rootNode="true">
			<parameter id="treeModel.allInternalNodeHeights"/>
		</nodeHeights>
	</treeModel>

	<!-- Generate a speciation likelihood for Yule or Birth Death                -->
	<speciationLikelihood id="speciation">
		<model>
			<yuleModel idref="yule"/>
		</model>
		<speciesTree>
			<treeModel idref="treeModel"/>
		</speciesTree>
	</speciationLikelihood>

	<!-- The uncorrelated relaxed clock (Drummond, Ho, Phillips & Rambaut (2006) PLoS Biology 4, e88 )-->
	<discretizedBranchRates id="branchRates">
		<treeModel idref="treeModel"/>
		<distribution>
			<logNormalDistributionModel meanInRealSpace="true">
				<mean>
					<parameter id="ucld.mean" value="1.0" lower="0.0"/>
				</mean>
				<stdev>
					<parameter id="ucld.stdev" value="0.3333333333333333" lower="0.0"/>
				</stdev>
			</logNormalDistributionModel>
		</distribution>
		<rateCategories>
			<parameter id="branchRates.categories"/>
		</rateCategories>
	</discretizedBranchRates>
	<rateStatistic id="meanRate" name="meanRate" mode="mean" internal="true" external="true">
		<treeModel idref="treeModel"/>
		<discretizedBranchRates idref="branchRates"/>
	</rateStatistic>
	<rateStatistic id="coefficientOfVariation" name="coefficientOfVariation" mode="coefficientOfVariation" internal="true" external="true">
		<treeModel idref="treeModel"/>
		<discretizedBranchRates idref="branchRates"/>
	</rateStatistic>
	<rateCovarianceStatistic id="covariance" name="covariance">
		<treeModel idref="treeModel"/>
		<discretizedBranchRates idref="branchRates"/>
	</rateCovarianceStatistic>

	<!-- The general time reversible (GTR) substitution model                    -->
	<gtrModel id="CP1.gtr">
		<frequencies>
			<frequencyModel dataType="nucleotide">
				<patterns idref="CP1.patterns"/>
				<frequencies>
					<parameter id="CP1.frequencies" dimension="4"/>
				</frequencies>
			</frequencyModel>
		</frequencies>
		<rateAC>
			<parameter id="CP1.ac" value="1.0" lower="0.0"/>
		</rateAC>
		<rateAG>
			<parameter id="CP1.ag" value="1.0" lower="0.0"/>
		</rateAG>
		<rateAT>
			<parameter id="CP1.at" value="1.0" lower="0.0"/>
		</rateAT>
		<rateCG>
			<parameter id="CP1.cg" value="1.0" lower="0.0"/>
		</rateCG>
		<rateGT>
			<parameter id="CP1.gt" value="1.0" lower="0.0"/>
		</rateGT>
	</gtrModel>

	<!-- The general time reversible (GTR) substitution model                    -->
	<gtrModel id="CP2.gtr">
		<frequencies>
			<frequencyModel dataType="nucleotide">
				<patterns idref="CP2.patterns"/>
				<frequencies>
					<parameter id="CP2.frequencies" dimension="4"/>
				</frequencies>
			</frequencyModel>
		</frequencies>
		<rateAC>
			<parameter id="CP2.ac" value="1.0" lower="0.0"/>
		</rateAC>
		<rateAG>
			<parameter id="CP2.ag" value="1.0" lower="0.0"/>
		</rateAG>
		<rateAT>
			<parameter id="CP2.at" value="1.0" lower="0.0"/>
		</rateAT>
		<rateCG>
			<parameter id="CP2.cg" value="1.0" lower="0.0"/>
		</rateCG>
		<rateGT>
			<parameter id="CP2.gt" value="1.0" lower="0.0"/>
		</rateGT>
	</gtrModel>

	<!-- The general time reversible (GTR) substitution model                    -->
	<gtrModel id="CP3.gtr">
		<frequencies>
			<frequencyModel dataType="nucleotide">
				<patterns idref="CP3.patterns"/>
				<frequencies>
					<parameter id="CP3.frequencies" dimension="4"/>
				</frequencies>
			</frequencyModel>
		</frequencies>
		<rateAC>
			<parameter id="CP3.ac" value="1.0" lower="0.0"/>
		</rateAC>
		<rateAG>
			<parameter id="CP3.ag" value="1.0" lower="0.0"/>
		</rateAG>
		<rateAT>
			<parameter id="CP3.at" value="1.0" lower="0.0"/>
		</rateAT>
		<rateCG>
			<parameter id="CP3.cg" value="1.0" lower="0.0"/>
		</rateCG>
		<rateGT>
			<parameter id="CP3.gt" value="1.0" lower="0.0"/>
		</rateGT>
	</gtrModel>

	<!-- site model                                                              -->
	<siteModel id="CP1.siteModel">
		<substitutionModel>
			<gtrModel idref="CP1.gtr"/>
		</substitutionModel>
		<relativeRate>
			<parameter id="CP1.mu" value="1.0" lower="0.0"/>
		</relativeRate>
		<gammaShape gammaCategories="4">
			<parameter id="CP1.alpha" value="0.5" lower="0.0"/>
		</gammaShape>
		<proportionInvariant>
			<parameter id="CP1.pInv" value="0.5" lower="0.0" upper="1.0"/>
		</proportionInvariant>
	</siteModel>

	<!-- site model                                                              -->
	<siteModel id="CP2.siteModel">
		<substitutionModel>
			<gtrModel idref="CP2.gtr"/>
		</substitutionModel>
		<relativeRate>
			<parameter id="CP2.mu" value="1.0" lower="0.0"/>
		</relativeRate>
		<gammaShape gammaCategories="4">
			<parameter id="CP2.alpha" value="0.5" lower="0.0"/>
		</gammaShape>
		<proportionInvariant>
			<parameter id="CP2.pInv" value="0.5" lower="0.0" upper="1.0"/>
		</proportionInvariant>
	</siteModel>

	<!-- site model                                                              -->
	<siteModel id="CP3.siteModel">
		<substitutionModel>
			<gtrModel idref="CP3.gtr"/>
		</substitutionModel>
		<relativeRate>
			<parameter id="CP3.mu" value="1.0" lower="0.0"/>
		</relativeRate>
		<gammaShape gammaCategories="4">
			<parameter id="CP3.alpha" value="0.5" lower="0.0"/>
		</gammaShape>
		<proportionInvariant>
			<parameter id="CP3.pInv" value="0.5" lower="0.0" upper="1.0"/>
		</proportionInvariant>
	</siteModel>

	<compoundParameter id="allMus">
		<parameter idref="CP1.mu"/>
		<parameter idref="CP2.mu"/>
		<parameter idref="CP3.mu"/>
	</compoundParameter>

	<!-- Likelihood for tree given sequence data                                 -->
	<treeLikelihood id="CP1.treeLikelihood" useAmbiguities="false">
		<patterns idref="CP1.patterns"/>
		<treeModel idref="treeModel"/>
		<siteModel idref="CP1.siteModel"/>
		<discretizedBranchRates idref="branchRates"/>
	</treeLikelihood>

	<!-- Likelihood for tree given sequence data                                 -->
	<treeLikelihood id="CP2.treeLikelihood" useAmbiguities="false">
		<patterns idref="CP2.patterns"/>
		<treeModel idref="treeModel"/>
		<siteModel idref="CP2.siteModel"/>
		<discretizedBranchRates idref="branchRates"/>
	</treeLikelihood>

	<!-- Likelihood for tree given sequence data                                 -->
	<treeLikelihood id="CP3.treeLikelihood" useAmbiguities="false">
		<patterns idref="CP3.patterns"/>
		<treeModel idref="treeModel"/>
		<siteModel idref="CP3.siteModel"/>
		<discretizedBranchRates idref="branchRates"/>
	</treeLikelihood>

	<!-- Define operators                                                        -->
	<operators id="operators">
		<scaleOperator scaleFactor="0.75" weight="0.1">
			<parameter idref="CP1.ac"/>
		</scaleOperator>
		<scaleOperator scaleFactor="0.75" weight="0.1">
			<parameter idref="CP1.ag"/>
		</scaleOperator>
		<scaleOperator scaleFactor="0.75" weight="0.1">
			<parameter idref="CP1.at"/>
		</scaleOperator>
		<scaleOperator scaleFactor="0.75" weight="0.1">
			<parameter idref="CP1.cg"/>
		</scaleOperator>
		<scaleOperator scaleFactor="0.75" weight="0.1">
			<parameter idref="CP1.gt"/>
		</scaleOperator>
		<scaleOperator scaleFactor="0.75" weight="0.1">
			<parameter idref="CP2.ac"/>
		</scaleOperator>
		<scaleOperator scaleFactor="0.75" weight="0.1">
			<parameter idref="CP2.ag"/>
		</scaleOperator>
		<scaleOperator scaleFactor="0.75" weight="0.1">
			<parameter idref="CP2.at"/>
		</scaleOperator>
		<scaleOperator scaleFactor="0.75" weight="0.1">
			<parameter idref="CP2.cg"/>
		</scaleOperator>
		<scaleOperator scaleFactor="0.75" weight="0.1">
			<parameter idref="CP2.gt"/>
		</scaleOperator>
		<scaleOperator scaleFactor="0.75" weight="0.1">
			<parameter idref="CP3.ac"/>
		</scaleOperator>
		<scaleOperator scaleFactor="0.75" weight="0.1">
			<parameter idref="CP3.ag"/>
		</scaleOperator>
		<scaleOperator scaleFactor="0.75" weight="0.1">
			<parameter idref="CP3.at"/>
		</scaleOperator>
		<scaleOperator scaleFactor="0.75" weight="0.1">
			<parameter idref="CP3.cg"/>
		</scaleOperator>
		<scaleOperator scaleFactor="0.75" weight="0.1">
			<parameter idref="CP3.gt"/>
		</scaleOperator>
		<scaleOperator scaleFactor="0.75" weight="0.1">
			<parameter idref="CP1.alpha"/>
		</scaleOperator>
		<scaleOperator scaleFactor="0.75" weight="0.1">
			<parameter idref="CP2.alpha"/>
		</scaleOperator>
		<scaleOperator scaleFactor="0.75" weight="0.1">
			<parameter idref="CP3.alpha"/>
		</scaleOperator>
		<scaleOperator scaleFactor="0.75" weight="0.1">
			<parameter idref="CP1.pInv"/>
		</scaleOperator>
		<scaleOperator scaleFactor="0.75" weight="0.1">
			<parameter idref="CP2.pInv"/>
		</scaleOperator>
		<scaleOperator scaleFactor="0.75" weight="0.1">
			<parameter idref="CP3.pInv"/>
		</scaleOperator>
		<deltaExchange delta="0.75" parameterWeights="218 218 218" weight="3">
			<parameter idref="allMus"/>
		</deltaExchange>
		<scaleOperator scaleFactor="0.75" weight="3">
			<parameter idref="ucld.mean"/>
		</scaleOperator>
		<scaleOperator scaleFactor="0.75" weight="3">
			<parameter idref="ucld.stdev"/>
		</scaleOperator>
		<subtreeSlide size="0.01" gaussian="true" weight="15">
			<treeModel idref="treeModel"/>
		</subtreeSlide>
		<narrowExchange weight="15">
			<treeModel idref="treeModel"/>
		</narrowExchange>
		<wideExchange weight="3">
			<treeModel idref="treeModel"/>
		</wideExchange>
		<wilsonBalding weight="3">
			<treeModel idref="treeModel"/>
		</wilsonBalding>
		<scaleOperator scaleFactor="0.75" weight="3">
			<parameter idref="treeModel.rootHeight"/>
		</scaleOperator>
		<uniformOperator weight="30">
			<parameter idref="treeModel.internalNodeHeights"/>
		</uniformOperator>
		<scaleOperator scaleFactor="0.75" weight="3">
			<parameter idref="yule.birthRate"/>
		</scaleOperator>
		<upDownOperator scaleFactor="0.75" weight="3">
			<up>
				<parameter idref="ucld.mean"/>
			</up>
			<down>
				<parameter idref="treeModel.allInternalNodeHeights"/>
			</down>
		</upDownOperator>
		<swapOperator size="1" weight="10" autoOptimize="false">
			<parameter idref="branchRates.categories"/>
		</swapOperator>
		<uniformIntegerOperator weight="10">
			<parameter idref="branchRates.categories"/>
		</uniformIntegerOperator>
	</operators>

	<!-- Define MCMC                                                             -->
	<mcmc id="mcmc" chainLength="40000000" autoOptimize="true" operatorAnalysis="Gel_Fin_relax_yule4.ops">
		<posterior id="posterior">
			<prior id="prior">
				<gammaPrior shape="0.05" scale="10.0" offset="0.0">
					<parameter idref="CP1.ac"/>
				</gammaPrior>
				<gammaPrior shape="0.05" scale="20.0" offset="0.0">
					<parameter idref="CP1.ag"/>
				</gammaPrior>
				<gammaPrior shape="0.05" scale="10.0" offset="0.0">
					<parameter idref="CP1.at"/>
				</gammaPrior>
				<gammaPrior shape="0.05" scale="10.0" offset="0.0">
					<parameter idref="CP1.cg"/>
				</gammaPrior>
				<gammaPrior shape="0.05" scale="10.0" offset="0.0">
					<parameter idref="CP1.gt"/>
				</gammaPrior>
				<gammaPrior shape="0.05" scale="10.0" offset="0.0">
					<parameter idref="CP2.ac"/>
				</gammaPrior>
				<gammaPrior shape="0.05" scale="20.0" offset="0.0">
					<parameter idref="CP2.ag"/>
				</gammaPrior>
				<gammaPrior shape="0.05" scale="10.0" offset="0.0">
					<parameter idref="CP2.at"/>
				</gammaPrior>
				<gammaPrior shape="0.05" scale="10.0" offset="0.0">
					<parameter idref="CP2.cg"/>
				</gammaPrior>
				<gammaPrior shape="0.05" scale="10.0" offset="0.0">
					<parameter idref="CP2.gt"/>
				</gammaPrior>
				<gammaPrior shape="0.05" scale="10.0" offset="0.0">
					<parameter idref="CP3.ac"/>
				</gammaPrior>
				<gammaPrior shape="0.05" scale="20.0" offset="0.0">
					<parameter idref="CP3.ag"/>
				</gammaPrior>
				<gammaPrior shape="0.05" scale="10.0" offset="0.0">
					<parameter idref="CP3.at"/>
				</gammaPrior>
				<gammaPrior shape="0.05" scale="10.0" offset="0.0">
					<parameter idref="CP3.cg"/>
				</gammaPrior>
				<gammaPrior shape="0.05" scale="10.0" offset="0.0">
					<parameter idref="CP3.gt"/>
				</gammaPrior>

				<!-- Improper uniform prior: CP1.mu                                          -->

				<!-- Improper uniform prior: CP2.mu                                          -->

				<!-- Improper uniform prior: CP3.mu                                          -->
				<exponentialPrior mean="0.5" offset="0.0">
					<parameter idref="CP1.alpha"/>
				</exponentialPrior>
				<exponentialPrior mean="0.5" offset="0.0">
					<parameter idref="CP2.alpha"/>
				</exponentialPrior>
				<exponentialPrior mean="0.5" offset="0.0">
					<parameter idref="CP3.alpha"/>
				</exponentialPrior>
				<uniformPrior lower="0.0" upper="1.0">
					<parameter idref="CP1.pInv"/>
				</uniformPrior>
				<uniformPrior lower="0.0" upper="1.0">
					<parameter idref="CP2.pInv"/>
				</uniformPrior>
				<uniformPrior lower="0.0" upper="1.0">
					<parameter idref="CP3.pInv"/>
				</uniformPrior>
				<exponentialPrior mean="0.3333333333333333" offset="0.0">
					<parameter idref="ucld.stdev"/>
				</exponentialPrior>
				<uniformPrior lower="0.0" upper="10.0">
					<parameter idref="ucld.mean"/>
				</uniformPrior>
				<uniformPrior lower="0.0" upper="1.0E100">
					<parameter idref="yule.birthRate"/>
				</uniformPrior>
				<speciationLikelihood idref="speciation"/>
			</prior>
			<likelihood id="likelihood">
				<treeLikelihood idref="CP1.treeLikelihood"/>
				<treeLikelihood idref="CP2.treeLikelihood"/>
				<treeLikelihood idref="CP3.treeLikelihood"/>
			</likelihood>
		</posterior>
		<operators idref="operators"/>

		<!-- write log to screen                                                     -->
		<log id="screenLog" logEvery="4000">
			<column label="Posterior" dp="4" width="12">
				<posterior idref="posterior"/>
			</column>
			<column label="Prior" dp="4" width="12">
				<prior idref="prior"/>
			</column>
			<column label="Likelihood" dp="4" width="12">
				<likelihood idref="likelihood"/>
			</column>
			<column label="rootHeight" sf="6" width="12">
				<parameter idref="treeModel.rootHeight"/>
			</column>
			<column label="ucld.mean" sf="6" width="12">
				<parameter idref="ucld.mean"/>
			</column>
		</log>

		<!-- write log to file                                                       -->
		<log id="fileLog" logEvery="4000" fileName="Gel_Fin_relax_yule4.log" overwrite="false">
			<posterior idref="posterior"/>
			<prior idref="prior"/>
			<likelihood idref="likelihood"/>
			<parameter idref="treeModel.rootHeight"/>
			<parameter idref="yule.birthRate"/>
			<parameter idref="CP1.ac"/>
			<parameter idref="CP1.ag"/>
			<parameter idref="CP1.at"/>
			<parameter idref="CP1.cg"/>
			<parameter idref="CP1.gt"/>
			<parameter idref="CP2.ac"/>
			<parameter idref="CP2.ag"/>
			<parameter idref="CP2.at"/>
			<parameter idref="CP2.cg"/>
			<parameter idref="CP2.gt"/>
			<parameter idref="CP3.ac"/>
			<parameter idref="CP3.ag"/>
			<parameter idref="CP3.at"/>
			<parameter idref="CP3.cg"/>
			<parameter idref="CP3.gt"/>
			<parameter idref="CP1.alpha"/>
			<parameter idref="CP2.alpha"/>
			<parameter idref="CP3.alpha"/>
			<parameter idref="CP1.pInv"/>
			<parameter idref="CP2.pInv"/>
			<parameter idref="CP3.pInv"/>
			<compoundParameter idref="allMus"/>
			<parameter idref="ucld.mean"/>
			<parameter idref="ucld.stdev"/>
			<rateStatistic idref="meanRate"/>
			<rateStatistic idref="coefficientOfVariation"/>
			<rateCovarianceStatistic idref="covariance"/>
			<treeLikelihood idref="CP1.treeLikelihood"/>
			<treeLikelihood idref="CP2.treeLikelihood"/>
			<treeLikelihood idref="CP3.treeLikelihood"/>
			<speciationLikelihood idref="speciation"/>
		</log>

		<!-- write tree log to file                                                  -->
		<logTree id="treeFileLog" logEvery="4000" nexusFormat="true" fileName="Gel_Fin_relax_yule4.trees" sortTranslationTable="true">
			<treeModel idref="treeModel"/>
			<discretizedBranchRates idref="branchRates"/>
			<posterior idref="posterior"/>
		</logTree>
	</mcmc>
	<report>
		<property name="timer">
			<mcmc idref="mcmc"/>
		</property>
	</report>
</beast>
