# Supplementary material for: Delineating Species with DNA Barcodes: A Case of Taxon Dependent Method Performance in Moths
Source: PLoS One. 2015 Apr 7;10(4):e0122481. doi: 10.1371/journal.pone.0122481 (PMC4406103; doi:10.1371/journal.pone.0122481)
Supplement: S4 Appendix — (XML) [file pone.0122481.s008.xml]

<?xml version="1.0" standalone="yes"?>

<!-- Generated by BEAUTi v1.7.1                                              -->
<!--       by Alexei J. Drummond, Andrew Rambaut and Marc A. Suchard         -->
<!--       Department of Computer Science, University of Auckland and        -->
<!--       Institute of Evolutionary Biology, University of Edinburgh        -->
<!--       David Geffen School of Medicine, University of California, Los Angeles-->
<!--       http://beast.bio.ed.ac.uk/                                        -->
<beast>

	<!-- The list of taxa to be analysed (can also include dates/ages).          -->
	<!-- ntax=178                                                                -->
	<taxa id="taxa">
		<taxon id="ANICH749-10|HQ948514|10ANIC-04746|Elachista_flavicilia|COI-5P"/>
		<taxon id="ANICH669-10|HQ948439|10ANIC-04666|Elachista_patersoniae|COI-5P"/>
		<taxon id="ANICH479-10|HQ948310|10ANIC-04476|Elachista_spongicola|COI-5P"/>
		<taxon id="ANICH712-10|HQ948480|10ANIC-04709|Elachista_catagma|COI-5P"/>
		<taxon id="ANICH683-10|HQ948452|10ANIC-04680|Elachista_magidina|COI-5P"/>
		<taxon id="ELACA1158-11|MM16921|Elachista_filiphila|COI-5P"/>
		<taxon id="ANICH701-10|HQ948469|10ANIC-04698|Elachista_bidens|COI-5P"/>
		<taxon id="ANICH514-10|HQ948341|10ANIC-04511|Elachista_toryna|COI-5P"/>
		<taxon id="ANICH523-10|HQ948349|10ANIC-04520|Elachista_coalita|COI-5P"/>
		<taxon id="ANICH962-10|HQ948659|10ANIC-04959|Elachista_cyanea|COI-5P"/>
		<taxon id="ANICH970-10|HQ948664|10ANIC-04967|Elachista_averta|COI-5P"/>
		<taxon id="ANICH710-10|HQ948478|10ANIC-04707|Elachista_cylistica|COI-5P"/>
		<taxon id="ANICH559-10|HQ948368|10ANIC-04556|Elachista_velox|COI-5P"/>
		<taxon id="ANICH493-10|HQ948324|10ANIC-04490|Elachista_carcharota|COI-5P"/>
		<taxon id="ANICH805-10|HQ948562|10ANIC-04802|Elachista_synethes|COI-5P"/>
		<taxon id="ANICH703-10|HQ948471|10ANIC-04700|Elachista_mundula|COI-5P"/>
		<taxon id="ELACA1148-11|MM16911|Elachista_litharga|COI-5P"/>
		<taxon id="ANICH738-10|HQ948503|10ANIC-04735|Elachista_nodosae|COI-5P"/>
		<taxon id="ANICH714-10|HQ948481|10ANIC-04711|Elachista_cycotis|COI-5P"/>
		<taxon id="ANICH830-10|HQ948584|10ANIC-04827|Elachista_flammula|COI-5P"/>
		<taxon id="ANICH499-10|HQ948330|10ANIC-04496|Elachista_stictifica|COI-5P"/>
		<taxon id="ANICH755-10|HQ948520|10ANIC-04752|Elachista_illota|COI-5P"/>
		<taxon id="ANICH520-10|HQ948346|10ANIC-04517|Elachista_coalita|COI-5P"/>
		<taxon id="ELACA1145-11|MM16908|Elachista_aepsera|COI-5P"/>
		<taxon id="ANICH529-10|HQ948353|10ANIC-04526|Elachista_corbicula|COI-5P"/>
		<taxon id="ANICH944-10|HQ948644|10ANIC-04941|Elachista_epartica|COI-5P"/>
		<taxon id="ANICH490-10|HQ948321|10ANIC-04487|Elachista_gladiatrix|COI-5P"/>
		<taxon id="ANICH471-10|HQ948305|10ANIC-04468|Elachista_gladiograpta|COI-5P"/>
		<taxon id="ANICH753-10|HQ948518|10ANIC-04750|Elachista_discina|COI-5P"/>
		<taxon id="ANICH807-10|HQ948564|10ANIC-04804|Elachista_synethes|COI-5P"/>
		<taxon id="ANICH678-10|HQ948447|10ANIC-04675|Elachista_gerasmia|COI-5P"/>
		<taxon id="ANICH772-10|HQ948535|10ANIC-04769|Elachista_asperae|COI-5P"/>
		<taxon id="ANICH485-10|HQ948316|10ANIC-04482|Elachista_sarota|COI-5P"/>
		<taxon id="ANICH829-10|HQ948583|10ANIC-04826|Elachista_flammula|COI-5P"/>
		<taxon id="ANICH826-10|HQ948581|10ANIC-04823|Elachista_evexa|COI-5P"/>
		<taxon id="ANICH711-10|HQ948479|10ANIC-04708|Elachista_catagma|COI-5P"/>
		<taxon id="ANICH788-10|HQ948547|10ANIC-04785|Elachista_platina|COI-5P"/>
		<taxon id="ELACA1156-11|MM16919|Elachista_anolba|COI-5P"/>
		<taxon id="ANICH818-10|HQ948574|10ANIC-04815|Elachista_physalodes|COI-5P"/>
		<taxon id="ANICH715-10|HQ948482|10ANIC-04712|Elachista_cycotis|COI-5P"/>
		<taxon id="ANICH794-10|HQ948552|10ANIC-04791|Elachista_ophthalma|COI-5P"/>
		<taxon id="ANICH666-10|HQ948436|10ANIC-04663|Elachista_patersoniae|COI-5P"/>
		<taxon id="ANICH734-10|HQ948499|10ANIC-04731|Elachista_diligens|COI-5P"/>
		<taxon id="ANICH495-10|HQ948326|10ANIC-04492|Elachista_floccella|COI-5P"/>
		<taxon id="ANICH798-10|HQ948555|10ANIC-04795|Elachista_strenua|COI-5P"/>
		<taxon id="ANICH694-10|HQ948463|10ANIC-04691|Elachista_ophelma|COI-5P"/>
		<taxon id="ELACA1171-11|MM16934|Elachista_etorella|COI-5P"/>
		<taxon id="ANICH706-10|HQ948474|10ANIC-04703|Elachista_etorella|COI-5P"/>
		<taxon id="ANICH691-10|HQ948460|10ANIC-04688|Elachista_velutina|COI-5P"/>
		<taxon id="ANICH953-10|HQ948651|10ANIC-04950|Elachista_polliae|COI-5P"/>
		<taxon id="ANICH812-10|HQ948568|10ANIC-04809|Elachista_peridiola|COI-5P"/>
		<taxon id="ANICH508-10|HQ948339|10ANIC-04505|Elachista_catarata|COI-5P"/>
		<taxon id="ANICH482-10|HQ948313|10ANIC-04479|Elachista_effusi|COI-5P"/>
		<taxon id="ANICH806-10|HQ948563|10ANIC-04803|Elachista_velox|COI-5P"/>
		<taxon id="ANICH743-10|HQ948508|10ANIC-04740|Elachista_nodosae|COI-5P"/>
		<taxon id="ANICH720-10|HQ948486|10ANIC-04717|Elachista_cynopa|COI-5P"/>
		<taxon id="ELACA1149-11|MM16912|Elachista_litharga|COI-5P"/>
		<taxon id="ANICH507-10|HQ948338|10ANIC-04504|Elachista_catarata|COI-5P"/>
		<taxon id="ANICH696-10|HQ948465|10ANIC-04693|Elachista_ophelma|COI-5P"/>
		<taxon id="ANICH718-10|HQ948485|10ANIC-04715|Elachista_cynopa|COI-5P"/>
		<taxon id="ANICH660-10|HQ948430|10ANIC-04657|Elachista_delira|COI-5P"/>
		<taxon id="ANICH811-10|HQ948567|10ANIC-04808|Elachista_phascola|COI-5P"/>
		<taxon id="ANICH732-10|HQ948497|10ANIC-04729|Elachista_toralis|COI-5P"/>
		<taxon id="ELACA1168-11|MM16931|Elachista_etorella|COI-5P"/>
		<taxon id="ANICH799-10|HQ948556|10ANIC-04796|Elachista_strenua|COI-5P"/>
		<taxon id="ANICH726-10|HQ948492|10ANIC-04723|Elachista_paragauda|COI-5P"/>
		<taxon id="ANICH723-10|HQ948489|10ANIC-04720|Elachista_paryphoea|COI-5P"/>
		<taxon id="ANICH846-10|HQ948594|10ANIC-04843|Elachista_fucosa|COI-5P"/>
		<taxon id="ANICH974-10|HQ948668|10ANIC-04971|Elachista_sp._ANICLK4|COI-5P"/>
		<taxon id="ANICH756-10|HQ948521|10ANIC-04753|Elachista_illota|COI-5P"/>
		<taxon id="ANICH752-10|HQ948517|10ANIC-04749|Elachista_discina|COI-5P"/>
		<taxon id="ANICH946-10|HQ948645|10ANIC-04943|Elachista_glomerella|COI-5P"/>
		<taxon id="ANICH747-10|HQ948512|10ANIC-04744|Elachista_flavicilia|COI-5P"/>
		<taxon id="ANICH483-10|HQ948314|10ANIC-04480|Elachista_effusi|COI-5P"/>
		<taxon id="ANICH675-10|HQ948444|10ANIC-04672|Elachista_gerasmia|COI-5P"/>
		<taxon id="ANICH721-10|HQ948487|10ANIC-04718|Elachista_paryphoea|COI-5P"/>
		<taxon id="ANICH786-10|HQ948546|10ANIC-04783|Elachista_micalis|COI-5P"/>
		<taxon id="ANICH497-10|HQ948328|10ANIC-04494|Elachista_lachnella|COI-5P"/>
		<taxon id="ANICH519-10|HQ948345|10ANIC-04516|Elachista_filiphila|COI-5P"/>
		<taxon id="ANICH837-10|HQ948590|10ANIC-04834|Elachista_velox|COI-5P"/>
		<taxon id="ANICH551-10|HQ948362|10ANIC-04548|Elachista_dieropa|COI-5P"/>
		<taxon id="ANICH716-10|HQ948483|10ANIC-04713|Elachista_cycotis|COI-5P"/>
		<taxon id="ANICH672-10|HQ948441|10ANIC-04669|Elachista_eriodes|COI-5P"/>
		<taxon id="ANICH504-10|HQ948335|10ANIC-04501|Elachista_discina|COI-5P"/>
		<taxon id="ANICH764-10|HQ948528|10ANIC-04761|Elachista_ruscella|COI-5P"/>
		<taxon id="ANICH539-10|HQ948358|10ANIC-04536|Elachista_aluta|COI-5P"/>
		<taxon id="ANICH661-10|HQ948431|10ANIC-04658|Elachista_delira|COI-5P"/>
		<taxon id="ANICH800-10|HQ948557|10ANIC-04797|Elachista_strenua|COI-5P"/>
		<taxon id="ANICH780-10|HQ948541|10ANIC-04777|Elachista_crocospila|COI-5P"/>
		<taxon id="ANICH792-10|HQ948550|10ANIC-04789|Elachista_seductilis|COI-5P"/>
		<taxon id="ANICH761-10|HQ948525|10ANIC-04758|Elachista_platysma|COI-5P"/>
		<taxon id="ANICH727-10|HQ948493|10ANIC-04724|Elachista_paragauda|COI-5P"/>
		<taxon id="ANICH481-10|HQ948312|10ANIC-04478|Elachista_effusi|COI-5P"/>
		<taxon id="ANICH484-10|HQ948315|10ANIC-04481|Elachista_sarota|COI-5P"/>
		<taxon id="ANICH557-10|HQ948367|10ANIC-04554|Elachista_zophosema|COI-5P"/>
		<taxon id="ANICH815-10|HQ948571|10ANIC-04812|Elachista_peridiola|COI-5P"/>
		<taxon id="ANICH492-10|HQ948323|10ANIC-04489|Elachista_carcharota|COI-5P"/>
		<taxon id="ANICH959-10|HQ948656|10ANIC-04956|Elachista_levipes|COI-5P"/>
		<taxon id="ANICH810-10|HQ948566|10ANIC-04807|Elachista_phascola|COI-5P"/>
		<taxon id="ELACA1174-11|MM16937|Elachista_etorella|COI-5P"/>
		<taxon id="ANICH717-10|HQ948484|10ANIC-04714|Elachista_cynopa|COI-5P"/>
		<taxon id="ANICH767-10|HQ948530|10ANIC-04764|Elachista_patania|COI-5P"/>
		<taxon id="ANICH845-10|HQ948593|10ANIC-04842|Elachista_sp._ANICLK6|COI-5P"/>
		<taxon id="ANICH973-10|HQ948667|10ANIC-04970|Elachista_illota|COI-5P"/>
		<taxon id="ANICH724-10|HQ948490|10ANIC-04721|Elachista_spathacea|COI-5P"/>
		<taxon id="ANICH954-10|HQ948652|10ANIC-04951|Elachista_polliae|COI-5P"/>
		<taxon id="ANICH947-10|HQ948646|10ANIC-04944|Elachista_ignicolor|COI-5P"/>
		<taxon id="ANICH699-10|HQ948467|10ANIC-04696|Elachista_crenatella|COI-5P"/>
		<taxon id="ANICH474-10|HQ948307|10ANIC-04471|Perittia_daleris|COI-5P"/>
		<taxon id="ANICH785-10|HQ948545|10ANIC-04782|Elachista_habrella|COI-5P"/>
		<taxon id="ANICH554-10|HQ948365|10ANIC-04551|Elachista_elaphria|COI-5P"/>
		<taxon id="ANICH708-10|HQ948476|10ANIC-04705|Elachista_faberella|COI-5P"/>
		<taxon id="ELACA1163-11|MM16926|Elachista_nr._ophthalma|COI-5P"/>
		<taxon id="ANICH963-10|HQ948660|10ANIC-04960|Elachista_cyanea|COI-5P"/>
		<taxon id="ANICH494-10|HQ948325|10ANIC-04491|Elachista_floccella|COI-5P"/>
		<taxon id="ANICH503-10|HQ948334|10ANIC-04500|Elachista_discina|COI-5P"/>
		<taxon id="ANICH533-10|HQ948356|10ANIC-04530|Elachista_pharetra|COI-5P"/>
		<taxon id="ANICH739-10|HQ948504|10ANIC-04736|Elachista_nodosae|COI-5P"/>
		<taxon id="ANICH681-10|HQ948450|10ANIC-04678|Elachista_crumilla|COI-5P"/>
		<taxon id="ANICH670-10|HQ948440|10ANIC-04667|Elachista_sp._ANIC1|COI-5P"/>
		<taxon id="ANICH750-10|HQ948515|10ANIC-04747|Elachista_flavicilia|COI-5P"/>
		<taxon id="ANICH793-10|HQ948551|10ANIC-04790|Elachista_seductilis|COI-5P"/>
		<taxon id="ELACA1161-11|MM16924|Elachista_spongicola|COI-5P"/>
		<taxon id="ANICH667-10|HQ948437|10ANIC-04664|Elachista_patersoniae|COI-5P"/>
		<taxon id="ANICH746-10|HQ948511|10ANIC-04743|Elachista_nodosae|COI-5P"/>
		<taxon id="ANICH825-10|HQ948580|10ANIC-04822|Elachista_evexa|COI-5P"/>
		<taxon id="ANICH967-10|HQ948663|10ANIC-04964|Elachista_levipes|COI-5P"/>
		<taxon id="ANICH822-10|HQ948577|10ANIC-04819|Elachista_menura|COI-5P"/>
		<taxon id="ANICH473-10|HQ948306|10ANIC-04470|Perittia_daleris|COI-5P"/>
		<taxon id="ANICH513-10|HQ948340|10ANIC-04510|Elachista_ligula|COI-5P"/>
		<taxon id="ANICH760-10|HQ948524|10ANIC-04757|Elachista_melanthes|COI-5P"/>
		<taxon id="ANICH960-10|HQ948657|10ANIC-04957|Elachista_scitula|COI-5P"/>
		<taxon id="ANICH684-10|HQ948453|10ANIC-04681|Elachista_magidina|COI-5P"/>
		<taxon id="ANICH966-10|HQ948662|10ANIC-04963|Elachista_sp._ANICLK1|COI-5P"/>
		<taxon id="ANICH972-10|HQ948666|10ANIC-04969|Elachista_melanthes|COI-5P"/>
		<taxon id="ANICH781-10|HQ948542|10ANIC-04778|Elachista_protensa|COI-5P"/>
		<taxon id="ANICH725-10|HQ948491|10ANIC-04722|Elachista_spathacea|COI-5P"/>
		<taxon id="ANICH751-10|HQ948516|10ANIC-04748|Elachista_discina|COI-5P"/>
		<taxon id="ANICH540-10|HQ948359|10ANIC-04537|Elachista_spinodora|COI-5P"/>
		<taxon id="ANICH664-10|HQ948434|10ANIC-04661|Elachista_etorella|COI-5P"/>
		<taxon id="ANICH836-10|HQ948589|10ANIC-04833|Elachista_cycotis|COI-5P"/>
		<taxon id="ANICH776-10|HQ948539|10ANIC-04773|Elachista_sapphirella|COI-5P"/>
		<taxon id="ANICH948-10|HQ948647|10ANIC-04945|Elachista_ignicolor|COI-5P"/>
		<taxon id="ANICH828-10|HQ948582|10ANIC-04825|Elachista_chilotera|COI-5P"/>
		<taxon id="ANICH700-10|HQ948468|10ANIC-04697|Elachista_crenatella|COI-5P"/>
		<taxon id="ANICH518-10|HQ948344|10ANIC-04515|Elachista_merista|COI-5P"/>
		<taxon id="ANICH820-10|HQ948575|10ANIC-04817|Elachista_campsella|COI-5P"/>
		<taxon id="ANICH774-10|HQ948537|10ANIC-04771|Elachista_ictera|COI-5P"/>
		<taxon id="ANICH538-10|HQ948357|10ANIC-04535|Elachista_euthema|COI-5P"/>
		<taxon id="ANICH562-10|HQ948370|10ANIC-04559|Elachista_cerebrosella|COI-5P"/>
		<taxon id="ANICH842-10|HQ948592|10ANIC-04839|Elachista_sphaerella|COI-5P"/>
		<taxon id="ANICH680-10|HQ948449|10ANIC-04677|Elachista_crumilla|COI-5P"/>
		<taxon id="ANICH501-10|HQ948332|10ANIC-04498|Elachista_averta|COI-5P"/>
		<taxon id="ANICH524-10|HQ948350|10ANIC-04521|Elachista_aposematica|COI-5P"/>
		<taxon id="ELACA1144-11|MM16907|Elachista_gemadella|COI-5P"/>
		<taxon id="ANICH515-10|HQ948342|10ANIC-04512|Elachista_toryna|COI-5P"/>
		<taxon id="ANICH957-10|HQ948654|10ANIC-04954|Elachista_levipes|COI-5P"/>
		<taxon id="ELACA1159-11|MM16922|Elachista_crenatella|COI-5P"/>
		<taxon id="ANICH502-10|HQ948333|10ANIC-04499|Elachista_discina|COI-5P"/>
		<taxon id="ELACA1172-11|MM16935|Elachista_etorella|COI-5P"/>
		<taxon id="ELACA1170-11|MM16933|Elachista_etorella|COI-5P"/>
		<taxon id="ANICH754-10|HQ948519|10ANIC-04751|Elachista_illota|COI-5P"/>
		<taxon id="ANICH679-10|HQ948448|10ANIC-04676|Elachista_gerasmia|COI-5P"/>
		<taxon id="ANICH770-10|HQ948533|10ANIC-04767|Elachista_mutarata|COI-5P"/>
		<taxon id="ANICH773-10|HQ948536|10ANIC-04770|Elachista_asperae|COI-5P"/>
		<taxon id="ANICH705-10|HQ948473|10ANIC-04702|Elachista_etorella|COI-5P"/>
		<taxon id="ANICH952-10|HQ948650|10ANIC-04949|Elachista_nielsencommelinae|COI-5P"/>
		<taxon id="ELACA1162-11|MM16925|Elachista_alacera|COI-5P"/>
		<taxon id="ANICH769-10|HQ948532|10ANIC-04766|Elachista_mutarata|COI-5P"/>
		<taxon id="ANICH731-10|HQ948496|10ANIC-04728|Elachista_toralis|COI-5P"/>
		<taxon id="ANICH834-10|HQ948588|10ANIC-04831|Elachista_sp._ANICLK3|COI-5P"/>
		<taxon id="ANICH526-10|HQ948351|10ANIC-04523|Elachista_opima|COI-5P"/>
		<taxon id="ANICH687-10|HQ948456|10ANIC-04684|Elachista_magidina|COI-5P"/>
		<taxon id="ELACA1153-11|MM16916|Elachista_melanthes|COI-5P"/>
		<taxon id="ELACA1152-11|MM16915|Elachista_stictifica|COI-5P"/>
		<taxon id="ANICH808-10|JF840434|10ANIC-04805|Elachista_synethes|COI-5P"/>
		<taxon id="ANICH763-10|HQ948527|10ANIC-04760|Elachista_platysma|COI-5P"/>
		<taxon id="ANICH833-10|HQ948587|10ANIC-04830|Elachista_cerebrosella|COI-5P"/>
	</taxa>

	<!-- The sequence alignment (each sequence refers to a taxon above).         -->
	<!-- ntax=178 nchar=654                                                      -->
	<alignment id="alignment" dataType="nucleotide">
		<sequence>
			<taxon idref="ANICH749-10|HQ948514|10ANIC-04746|Elachista_flavicilia|COI-5P"/>
			ACATTATATTTTATTTTTGGTATTTGAGCAGGAATAGTAGGAACATCATTAAGTTTATTAATTCGAGCTGAATTAGGAAACCCCGGATCATTAATTGGAAATGACCAAATTTATAATACTATTGTTACAGCTCATGCATTTATTATAATTTTTTTTATAGTTATACCCATTATAATTGGAGGGTTTGGAAATTGATTAGTACCTTTAATATTAGGAGCCCCAGATATAGCCTTCCCCCGAATAAATAATATAAGATTTTGGTTATTACCCCCCTCTCTCACCTTACTAATTTCAAGTAGAATTGTTGAAACCGGAGCAGGAACTGGATGAACAGTATACCCCCCACTTTCATCTAATATTGCTCATGGAGGAAGTTCAGTAGATTTAGCTATTTTCTCTCTTCACTTAGCTGGAATTTCTTCTATTTTAGGAGCTATTAATTTTATTACAACTATTATTAATATACGACTTAATAATATAATATTTGATCAAATACCATTATTTGTTTGAGCAGTTGGTATTACAGCATTATTACTATTACTTTCTCTACCTGTATTAGCTGGAGCTATTACAATATTATTAACAGATCGAAATTTAAATACTTCATTTTTTGATCCTGCTGGTGGGGGAGATCCAATTCTTTATCAACACTTA
		</sequence>
		<sequence>
			<taxon idref="ANICH669-10|HQ948439|10ANIC-04666|Elachista_patersoniae|COI-5P"/>
			ACATTATATTTTATTTTTGGTATTTGAGCAGGAATATTAGGAACATCTTTAAGATTATTAATTCGAGCTGAATTAGGAAATCCTGGATCTTTAATTGGTAATGATCAAATTTATAATACTATTGTAACAGCTCATGCATTTATTATAATTTTTTTCATAGTTATACCAATTATAATTGGAGGATTTGGAAATTGATTAGTTCCTTTAATACTAGGAGCCCCAGATATAGCATTTCCACGAATAAATAACATAAGATTTTGATTATTACCTCCTTCTCTTACTCTTTTAATTTCAAGAAGAATTGTAGAAAATGGAGCAGGAACTGGATGAACAGTTTATCCCCCACTTTCATCTAATATTGCCCATGGAGGAAGTTCTGTCGATTTAACTATTTTTTCTCTTCATTTAGCTGGAATTTCTTCAATCTTAGGTGCTATTAATTTCATTACTACTATTATTAATATACGACTTAATAATATAATATTTGATCAAATACCTTTATTTGTTTGAGCTGTAGGTATTACTACACTATTATTATTATTATCTTTACCTGTATTAGCAGGAGCTATTACAATATTATTAACAGATCGAAATTTAAATACTTCATTTTTTGATCCTGCTGGAGGAGGTGATCCTATTCTTTATCAACATTTA
		</sequence>
		<sequence>
			<taxon idref="ANICH479-10|HQ948310|10ANIC-04476|Elachista_spongicola|COI-5P"/>
			ACATTATATTTTATTTTTGGTATTTGAGCAGGAATAATAGGAACATCCCTAAGATTATTAATTCGAGCTGAATTAGGGAATCCAGGATCATTAATTGGTAATGATCAAATTTATAATACTATTGTTACAGCTCATGCATTTATCATAATTTTCTTTATAGTTATGCCAATTATAATTGGAGGATTTGGAAACTGATTAGTTCCATTAATATTAGGAGCTCCTGATATAGCCTTCCCCCGAATAAATAATATAAGATTCTGATTACTACCCCCATCTCTTACCCTTCTAACTTCAAGTAGAATTGTAGAAAATGGAGCAGGAACTGGATGAACAGTTTACCCCCCACTTTCATCCAATATTGCCCATAGAGGAAGCTCTGTTGACTTAGCTATTTTTTCCCTACATTTAGCGGGTATTTCTTCTATTTTAGGAGCTATTAATTTTATTACAACTATTATTAATATACGCCTTAATAATATAATATTTGACCAAATACCTTTATTTGTTTGAGCAGTAGGTATTACTGCTCTTTTATTATTACTTTCATTACCTGTATTAGCGGGTGCAATTACAATATTATTAACGGATCGAAATTTAAACACCTCTTTTTTTGACCCCGCTGGAGGAGGTGATCCAATTCTTTACCAACACCTA
		</sequence>
		<sequence>
			<taxon idref="ANICH712-10|HQ948480|10ANIC-04709|Elachista_catagma|COI-5P"/>
			ACTTTATATTTTATTTTTGGTATTTGAGCAGGAATAGTAGGAACCTCATTAAGTTTATTAATTCGAGCTGAATTAGGAAATCCTGGATCACTAATTGGAAATGATCAAATTTATAATACTATTGTCACAGCTCATGCATTTATTATAATTTTTTTTATGGTTATACCTATTATAATTGGAGGATTCGGAAATTGATTAGTACCTTTAATATTAGGAGCCCCAGATATAGCTTTCCCTCGAATAAATAATATAAGATTCTGATTATTACCCCCATCTCTTACTTTACTAATTTCAAGCAGAATTGTAGAAAATGGAGCAGGAACTGGATGAACAGTTTACCCCCCCCTTTCATCTAACATTGCCCATGGAGGAAGATCAGTAGATTTAGCCATTTTTTCCCTGCATTTAGCTGGAATTTCTTCTATCTTAGGAGCTATTAATTTTATTACAACTATTATTAACATGCGACTTAATAATATAATATTTGATCAAATACCATTATTTGTTTGAGCAGTTGGTATTACAGCACTATTATTACTACTTTCTCTACCTGTATTAGCAGGGGCAATTACAATATTATTAACAGATCGAAACTTAAATACTTCATTTTTTGACCCAGCTGGTGGGGGAGACCCAATTCTTTACCAACATTTA
		</sequence>
		<sequence>
			<taxon idref="ANICH683-10|HQ948452|10ANIC-04680|Elachista_magidina|COI-5P"/>
			ACATTATATTTTATTTTTGGTATTTGAGCAGGAATAGTAGGAACTTCATTAAGTTTATTAATTCGAGCTGAATTAGGAAATCCTGGATCACTAATTGGAAATGATCAAATTTATAATACTATTGTAACAGCTCATGCATTTATTATAATCTTTTTTATAGTTATACCTATTATAATTGGAGGATTTGGTAATTGATTAGTTCCATTAATACTAGGAGCTCCAGATATAGCTTTCCCCCGAATAAATAATATAAGATTCTGATTACTACCCCCCTCCCTCACTCTACTAATTTCAAGTAGAATTGTAGAAAATGGAGCAGGAACAGGATGAACAGTTTACCCCCCACTTTCATCTAATATTGCCCATGGAGGAAGATCCGTAGATTTAGCTATTTTTTCCCTTCACCTAGCTGGAATTTCTTCTATTTTAGGAGCTATTAATTTTATTACTACTATTATTAATATACGACTTAATAATATAATATTTGATCAAATACCACTATTTGTTTGAGCTGTTGGTATTACAGCATTATTATTATTACTTTCTCTTCCTGTTTTAGCTGGAGCTATCACAATACTATTAACAGATCGAAATTTAAATACTTCTTTTTTTGATCCTGCTGGAGGAGGAGATCCAATTCTTTACCAACATTTA
		</sequence>
		<sequence>
			<taxon idref="ELACA1158-11|MM16921|Elachista_filiphila|COI-5P"/>
			ACATTATATTTTATTTTTGGTATTTGAGCAGGATTAGTAGGAACATCACTAAGTTTATTAATTCGAGCTGAATTAGGAAATCCAGGATCATTAATTGGTAATGATCAAATTTATAATACAATTGTTACAGCCCATGCATTTATTATAATTTTTTTTATAGTTATACCTATTATAATTGGAGGATTTGGAAATTGATTAGTGCCATTAATATTAGGAGCTCCAGATATAGCTTTCCCCCGAATAAATAATATAAGATTTTGATTATTACCCCCCTCTCTTACTCTTTTAATCTCAAGAAGAATTGTAGAAAATGGAGCAGGAACTGGATGAACAGTTTATCCCCCCCTTTCATCTAATATTGCTCATGGAGGAAGATCTGTAGATTTAGCTATCTTTTCTCTTCATTTAGCTGGAATTTCTTCTATTCTAGGAGCTATTAATTTTATTACAACTATTATTAATATACGACTTAATAATATAATATTTGATCAAATACCTTTATTTGTATGAGCTGTAGGAATTACAGCTTTATTATTATTACTTTCTCTTCCTGTATTAGCTGGAGCAATTACAATATTATTAACAGATCGAAATTTAAATACTTCATTTTTTGATCCTGCAGGAGGAGGAGACCCAATTCTTTATCAGCATTTA
		</sequence>
		<sequence>
			<taxon idref="ANICH701-10|HQ948469|10ANIC-04698|Elachista_bidens|COI-5P"/>
			ACATTATATTTTATTTTTGGTATTTGAGCAGGAATAGTAGGAACATCTTTAAGTTTATTAATTCGAGCTGAATTAGGAAATCCAGGATCATTAATTGGAAATGATCAAATTTATAATACTATTGTTACAGCCCATGCATTTATTATAATTTTTTTTATAGTTATACCTATTATAATTGGAGGATTTGGAAATTGATTAGTACCTTTAATATTAGGAGCCCCAGATATAGCTTTTCCTCGAATAAATAATATAAGATTTTGATTATTACCTCCTTCCCTTACTTTACTAATCTCAAGTAGAATTGTAGAAAATGGAGCAGGAACTGGATGAACAGTTTACCCCCCACTTTCATCTAACATTGCCCATGGAGGAAGATCAGTAGATTTAGCTATTTTTTCTCTTCATTTAGCTGGAATTTCTTCTATTTTAGGAGCTATTAATTTTATTACAACTATTATTAATATACGACTTAATAACTTAATATTTGATCAAATACCATTATTTGTTTGAGCAGTTGGTATTACAGCATTATTATTATTACTTTCATTACCAGTATTAGCAGGAGCAATTACAATATTATTAACAGATCGAAATTTAAATACTTCATTCTTTGATCCTGCTGGTGGGGGAGATCCAATTCTTTACCAACACTTA
		</sequence>
		<sequence>
			<taxon idref="ANICH514-10|HQ948341|10ANIC-04511|Elachista_toryna|COI-5P"/>
			ACATTATATTTTATCTTTGGTATTTGAGCAGGAATAATAGGAACATCTTTAAGATTATTAATTCGAGCTGAATTAGGAAACCCAGGATCATTAATTGGTAATGATCAAATTTATAATACTATTGTTACAGCTCATGCATTTATTATAATTTTTTTTATAGTTATACCAATTATAATTGGAGGATTTGGTAATTGATTAATTCCATTAATATTAGGAGCCCCTGATATAGCTTTTCCTCGAATAAATAATATAAGATTCTGACTACTTCCCCCATCTCTTACCCTTCTAATTTCAAGTAGAATTGTAGAAAGTGGAGCAGGAACTGGATGAACAGTTTACCCCCCCCTTTCATCCAACATTGCTCATAGAGGAAGTTCCGTCGACTTAGCTATTTTTTCCCTTCATTTAGCTGGAATTTCTTCTATTTTAGGAGCTATTAATTTTATTACAACTATTATTAATATACGACTTAATAATATAATATTTGATCAAATACCTTTATTTGTTTGAGCTGTAGGTATTACTGCATTATTATTATTATTATCCTTACCTGTATTAGCGGGGGCAATCACAATATTATTAACAGATCGAAATCTTAATACTTCATTTTTCGATCCAGCTGGAGGAGGAGATCCAATTCTTTATCAACATCTA
		</sequence>
		<sequence>
			<taxon idref="ANICH523-10|HQ948349|10ANIC-04520|Elachista_coalita|COI-5P"/>
			ACTTTATATTTTATTTTTGGAATTTGAGCAGGATTAGTAGGAACATCTTTAAGCTTATTAATTCGAGCTGAATTAGGTAACCCAGGATCTTTAATTGGCAATGATCAAATTTATAATACTATTGTAACAGCCCATGCATTTATTATAATTTTCTTTATAGTAATACCTATTATAATTGGAGGATTTGGAAATTGATTAGTACCCCTTATATTAGGTGCTCCAGATATAGCTTTCCCGCGAATAAATAATATAAGATTTTGACTATTACCTCCATCATTAACCCTTTTAATCTCAAGAAGAATTGTAGAAAATGGTGCAGGAACTGGATGAACAGTTTACCCCCCACTTTCATCTAATATTGCACATGGTGGTAGATCAGTTGACTTAGCAATCTTCTCACTTCATCTAGCTGGAATTTCTTCTATTTTAGGAGCTATTAATTTTATTACAACTATTATTAATATACGACTCAATAATATAATATTTGATCAAATACCTCTTTTCGTATGAGCAGTAGGAATTACAGCTCTTTTATTACTTTTATCTCTCCCAGTATTAGCTGGAGCTATTACAATGTTATTAACTGACCGAAATCTTAATACTTCCTTCTTTGACCCAGCTGGGGGAGGAGATCCTATTCTTTACCAACATTTA
		</sequence>
		<sequence>
			<taxon idref="ANICH962-10|HQ948659|10ANIC-04959|Elachista_cyanea|COI-5P"/>
			ACATTATATTTTATTTTTGGTATTTGAGCTGGATTAATAGGAACTTCATTAAGACTTCTAATTCGAGCTGAATTAGGTAATCCCGGGTCTTTAATTGGAAATGATCAAATTTATAATACTATTGTTACAGCTCATGCATTTATTATAATTTTTTTTATAGTTATACCTATTATAATTGGAGGATTTGGAAATTGATTAATTCCATTAATATTAGGAGCACCAGATATAGCTTTCCCTCGAATAAATAATATAAGATTTTGATTACTCCCCCCATCCCTAACCCTATTAATTTCAAGAAGAACTGTAGAAAATGGTGCTGGAACAGGATGAACGGTATATCCCCCCCTTTCATCTAATATTGCCCATGGTGGTAGTTCAGTAGATTTAGCTATTTTTTCTTTACATTTAGCCGGAATTTCCTCTATTCTGGGAGCTATTAATTTTATCACAACAATTATTAATATACGAATTAATAATATAATATTTGATCAAATACCTTTATTTGTTTGAGCAGTAGGAATTACAGCATTATTATTATTGCTTTCTCTCCCTGTTTTAGCTGGAGCTATTACTATACTATTAACTGACCGTAATTTAAATACATCATTCTTCGACCCTGCTGGAGGAGGAGACCCTATTTTATATCAACATTTA
		</sequence>
		<sequence>
			<taxon idref="ANICH970-10|HQ948664|10ANIC-04967|Elachista_averta|COI-5P"/>
			ACATTATATTTTATTTTTGGTATTTGAGCAGGATTAGTAGGAACATCATTAAGTTTATTAATTCGAGCTGAGCTAGGTAATCCAGGATCATTAATTGGCAATGATCAAATTTATAATACTATTGTTACAGCCCATGCATTTATTATAATTTTTTTTATAGTTATGCCTATTATAATTGGAGGATTTGGAAATTGATTAGTCCCATTAATATTAGGAGCTCCGGATATAGCTTTCCCCCGAATAAATAATATAAGATTTTGACTTTTACCTCCCTCTCTTACTTTATTAATTTCAAGTAGAGTTGTAGAAAATGGAGCAGGAACTGGATGAACAGTTTATCCCCCCCTTTCATCTAATATTGCTCATGGAGGAAGATCAGTAGATCTAGCTATTTTTTCCCTACATCTAGCTGGAATTTCATCTATTTTAGGAGCTATTAATTTTATTACAACTATTATTAATATACGACTTAATAATATAATATTTGATCAAATACCATTATTTGTTTGAGCAGTCGGTATTACAGCTTTATTATTATTACTTTCCTTACCTGTATTAGCTGGAGCTATTACAATATTATTAACAGATCGAAATTTAAATACCTCATTTTTTGATCCCGCAGGAGGAGGAGATCCAATTTTATATCAACACTTA
		</sequence>
		<sequence>
			<taxon idref="ANICH710-10|HQ948478|10ANIC-04707|Elachista_cylistica|COI-5P"/>
			ACATTATATTTTATTTTTGGTATTTGAGCAGGAATAATAGGAACATCTCTAAGATTATTAATTCGAGCTGAATTAGGAAATCCAGGATCATTAATTGGTAATGATCAAATTTATAATACTATTGTTACAGCTCATGCATTTATCATAATTTTTTTTATAGTTATGCCAATTATAATTGGAGGATTTGGAAATTGATTAGTTCCATTAATATTAGGAGCCCCAGATATAGCCTTCCCCCGAATAAATAATATAAGATTTTGATTACTACCCCCATCTCTTACCCTTCTAATTTCAAGTAGAATTGTAGAAAATGGAGCAGGAACTGGATGAACAGTTTACCCCCCACTTTCATCCAATATTGCCCATAGAGGAAGCTCTGTTGACTTAACTATTTTCTCCTTACATTTAGCAGGTATTTCTTCTATTTTAGGAGCTATTAATTTTATTACAACTATTATTAATATACGCCTTAATAATATAATATTTGATCAAATACCTTTATTTGTTTGAGCAGTAGGTATTACTGCACTTTTATTATTACTTTCATTACCTGTATTAGCAGGAGCAATTACAATATTATTAACAGATCGAAATTTAAACACCTCATTTTTTGACCCTGCTGGAGGAGGTGACCCAATTCTTTACCAACATTTA
		</sequence>
		<sequence>
			<taxon idref="ANICH559-10|HQ948368|10ANIC-04556|Elachista_velox|COI-5P"/>
			ACATTATATTTTATTTTTGGAATTTGAGCAGGAATAGTAGGAACATCTTTAAGTCTTTTAATTCGTGCTGAATTAGGAAATCCAGGTTCATTAATTGGAAATGATCAAATTTATAATACTATTGTAACAGCTCATGCATTTATTATAATTTTTTTCATAGTTATACCTATTATAATTGGAGGATTTGGTAATTGATTAGTTCCTTTAATATTAGGTGCCCCTGATATAGCTTTCCCCCGTATAAATAATATAAGATTTTGATTATTACCCCCCTCATTAACTCTTCTAATTTCGAGAAGAGTTGTAGAAAACGGAGCAGGAACAGGATGAACAGTTTATCCCCCACTTTCATCTAATATCGCCCATAGAGGCAGCTCTGTAGATTTAGCTATTTTTTCCCTTCATTTAGCTGGAATTTCTTCTATTTTAGGGGCAATTAATTTTATTACAACAATTATTAACATACGTCTTAATAATTTAATATTTGATCAAATACCATTATTTGTTTGAGCTGTTAGTATTACAGCATTATTATTATTATTATCTTTACCTGTATTAGCTGGAGCTATTACTATATTATTAACTGATCGTAATTTAAATACATCATTCTTTGACCCAGCAGGGGGAGGAGATCCTATTCTTTATCAACATTTA
		</sequence>
		<sequence>
			<taxon idref="ANICH493-10|HQ948324|10ANIC-04490|Elachista_carcharota|COI-5P"/>
			ACATTATATTTTATTTTTGGTATTTGAGCAGGAATAGTAGGAACATCTTTAAGATTATTAATTCGAGCTGAATTAGGAAATCCCGGATCATTAATTGGAAACGATCAAATTTATAATACTATTGTTACAGCTCATGCATTCATTATAATTTTTTTTATAGTTATACCTATTATAATTGGAGGATTTGGAAATTGATTAGTACCTTTAATATTAGGAGCCCCAGATATGGCTTTCCCCCGAATAAATAATATAAGATTTTGATTATTGCCTCCCTCTCTTACTTTATTAATTTCAAGTAGAATTGTAGAAAATGGAGCAGGAACAGGATGAACAGTTTACCCCCCACTTTCATCTAATATTGCCCATGGAGGAAGATCAGTAGATTTAGCTATTTTTTCTCTCCATTTAGCTGGAATCTCTTCTATTTTAGGAGCTATTAACTTTATTACAACTATTATTAATATACGACTTAATAACATAATATTTGATCAAATACCTTTATTTGTTTGAGCAGTTGGTATTACAGCATTGTTATTATTACTTTCATTACCTGTTTTAGCTGGAGCTATTACAATATTATTAACAGATCGAAATCTAAATACTTCATTTTTTGACCCTGCTGGAGGAGGAGACCCAATTCTTTATCAACATTTA
		</sequence>
		<sequence>
			<taxon idref="ANICH805-10|HQ948562|10ANIC-04802|Elachista_synethes|COI-5P"/>
			ACATTATATTTTATTTTTGGAATTTGAGCAGGAATAGTAGGAACATCTTTAAGTCTTTTAATTCGTGCTGAATTAGGAAATCCAGGGTCATTAATTGGTAATGACCAAATTTATAATACTATTGTTACAGCCCATGCATTTATTATAATTTTTTTTATAGTTATACCTATTATAATTGGAGGATTTGGTAATTGATTAGTTCCTTTAATATTAGGAGCTCCTGATATAGCTTTCCCCCGTATAAATAATATAAGATTTTGATTATTACCCCCTTCTTTAACTCTTTTAATTTCAAGTAGAGTTGTAGAAAATGGAGCAGGAACAGGATGAACAGTTTACCCCCCACTTTCATCCAATATTGCTCATAGAGGAAGATCTGTGGACTTAGCTATTTTTTCTCTCCATTTAGCAGGTATTTCTTCAATTTTAGGAGCAATTAATTTTATTACAACAATTATTAATATACGTCTTAATAATTTAATATTTGATCAAATACCATTATTTGTATGAGCTGTTGGTATTACAGCATTATTATTGTTATTATCTTTACCTGTATTAGCTGGAGCTATTACTATATTATTAACTGATCGTAATTTAAACACATCATTCTTTGACCCAGCAGGAGGAGGAGATCCTATTCTTTATCAACATTTA
		</sequence>
		<sequence>
			<taxon idref="ANICH703-10|HQ948471|10ANIC-04700|Elachista_mundula|COI-5P"/>
			ACATTATATTTTATTTTTGGTATTTGAGCAGGAATAGTAGGAACATCTTTAAGATTACTAATTCGAGCTGAATTAGGAAATCCTGGATCATTAATTGGTAATGATCAAATTTATAATACTATTGTTACAGCCCATGCATTTATTATAATTTTTTTTATAGTTATACCAATTATAATTGGAGGATTTGGAAATTGATTAGTTCCATTAATATTAGGAGCCCCCGATATAGCTTTCCCCCGAATAAATAATATAAGATTTTGACTATTACCTCCTTCTCTTACTCTTTTAATTTCCAGAAGAATTGTAGAAAATGGAGCAGGAACTGGATGAACAGTTTACCCCCCCCTTTCATCTAATATTGCCCATGGAGGAAGATCTGTTGACTTAGCTATTTTTTCTTTACATTTAGCTGGGATTTCTTCTATTTTAGGAGCTATTAATTTTATTACAACAATTATTAATATACGATTAAATAATATAATATTTGATCAAATACCTTTATTTGTTTGAGCTGTAGGTATTACAGCACTTTTATTACTTCTTTCTTTACCTGTTTTAGCTGGAGCTATTACAATATTATTAACAGATCGAAATTTAAATACTTCATTTTTTGACCCTGCTGGAGGAGGAGATCCTATTTTATATCAACATTTA
		</sequence>
		<sequence>
			<taxon idref="ELACA1148-11|MM16911|Elachista_litharga|COI-5P"/>
			ACATTATATTTTATTTTTGGAATTTGAGCAGGAATAGTAGGAACATCTTTAAGTCTTTTAATTCGTGCTGAATTAGGAAATCCTGGATCATTAATTGGAAATGATCAAATTTATAATACTATTGTAACAGCTCATGCATTTATTATAATTTTTTTTATAGTTATACCTATTATAATTGGAGGATTTGGTAATTGATTAGTTCCTTTAATATTAGGTGCCCCTGATATAGCCTTTCCCCGTATAAACAATATAAGATTTTGATTATTACCTCCTTCATTAACTCTTTTAATTTCGAGAAGAGTTGTAGAAAATGGAGCAGGAACAGGATGAACAGTTTACCCCCCACTTTCATCTAATATTGCTCATAGAGGTAGCTCTGTAGATTTAGCTATTTTTTCCCTTCATTTAGCTGGAATTTCTTCCATTTTAGGAGCAATTAATTTTATTACAACAATTATTAATATACGTCTTAATAATTTAATATTTGACCAAATACCATTATTTGTTTGAGCTGTTGGTATTACAGCATTATTATTATTATTATCTTTACCTGTATTAGCTGGAGCTATTACTATATTATTAACTGATCGTAATTTAAATACATCCTTCTTTGACCCAGCAGGAGGAGGAGATCCTATTCTTTATCAACATTTA
		</sequence>
		<sequence>
			<taxon idref="ANICH738-10|HQ948503|10ANIC-04735|Elachista_nodosae|COI-5P"/>
			ACTTTATATTTTATTTTTGGTATCTGAGCAGGAATAGTAGGAACCTCATTAAGATTATTAATTCGAGCTGAATTAGGGAATCCTGGATCATTAATTGGTAATGATCAAATCTATAATACTATTGTTACAGCTCATGCATTTATTATAATTTTTTTTATAGTTATACCTATTATAATTGGAGGATTTGGAAATTGATTAGTACCCTTAATACTAGGAGCCCCAGATATAGCTTTCCCTCGAATAAATAATATAAGATTCTGATTATTACCTCCTTCTCTCACTTTACTAATTTCAAGTAGAATTGTAGAAAATGGAGCAGGAACTGGATGAACAGTTTACCCCCCACTTTCATCTAACATTGCCCATGGAGGAAGATCAGTAGATCTAGCTATTTTTTCCCTTCATTTGGCCGGAATTTCTTCTATTTTAGGAGCCATTAATTTTATTACAACTATTATTAACATACGACTTAATAATATAATATTTGATCAAATACCATTATTTATTTGAGCAGTTGGTATTACAGCATTATTATTATTACTTTCTTTACCTGTATTAGCAGGAGCAATTACAATATTATTAACAGATCGAAACTTAAATACTTCCTTCTTTGATCCTGCTGGTGGAGGAGACCCAATTCTTTATCAACATTTA
		</sequence>
		<sequence>
			<taxon idref="ANICH714-10|HQ948481|10ANIC-04711|Elachista_cycotis|COI-5P"/>
			ACATTATATTTTATTTTCGGAATTTGAGCAGGAATAGTAGGAACATCTTTAAGTCTTTTAATTCGTGCTGAATTAGGAAATCCCGGCTCATTAATTGGAAATGATCAAATTTATAATACTATTGTAACAGCTCATGCATTTATTATAATTTTTTTCATAGTTATACCTATTATAATTGGAGGATTTGGTAATTGATTAGTACCTTTAATATTAGGTGCCCCTGATATAGCTTTCCCCCGTATAAATAATATAAGATTTTGATTATTACCCCCTTCACTAACTCTTTTAATTTCGAGAAGAGTTGTAGAAAATGGAGCAGGAACAGGATGAACAGTTTATCCCCCACTTTCATCTAATATTGCCCATAGAGGTAGCTCTGTAGATTTAGCTATTTTTTCCCTTCATTTAGCTGGAATTTCTTCTATTTTAGGGGCAATTAATTTTATTACAACAATTATTAATATACGTCTTAATAATTTAATATTTGATCAAATACCATTATTTGTTTGAGCTGTTGGTATTACAGCATTATTATTATTATTATCTTTACCTGTATTAGCGGGAGCTATTACTATATTATTAACTGATCGTAATTTAAATACATCATTTTTTGACCCAGCAGGGGGAGGAGACCCTATTCTTTACCAACATTTA
		</sequence>
		<sequence>
			<taxon idref="ANICH830-10|HQ948584|10ANIC-04827|Elachista_flammula|COI-5P"/>
			ACATTATATTTTATTTTTGGAATTTGAGCAGGTATAGTAGGAACATCTTTAAGATTATTAATTCGAGCTGAACTTGGTAATCCAGGATCATTAATTGGAAATGATCAAATTTATAATACTATTGTAACAGCTCATGCATTTATTATAATTTTTTTTATGGTAATACCAATTATAATTGGAGGATTTGGAAATTGATTAGTACCTCTTATATTAGGAGCTCCAGATATAGCTTTCCCCCGAATAAATAATATGAGATTTTGACTACTCCCCCCCTCTCTTACCCTCTTAATTTCAAGAAGAATCGTAGAAAATGGGGCAGGAACTGGATGAACAGTTTATCCACCCCTTTCATCTAACATTGCCCATGGAGGTAGATCTGTAGATTTAGCTATTTTTTCCCTTCATTTAGCTGGTATTTCATCAATTTTAGGAGCTATTAACTTTATTACAACTATTATTAATATACGACTTAATAATATAATATTTGATCAAATACCTTTATTTGTTTGAGCTGTAGGAATTACCGCTCTATTATTATTATTATCTTTACCTGTATTAGCAGGTGCTATTACAATATTACTTACAGATCGAAATTTAAATACTTCATTTTTTGATCCAGCTGGGGGAGGAGATCCAATTTTATATCAACATTTA
		</sequence>
		<sequence>
			<taxon idref="ANICH499-10|HQ948330|10ANIC-04496|Elachista_stictifica|COI-5P"/>
			ACCTTATATTTTATTTTTGGTATCTGAGCAGGAATAGTAGGAACCTCATTAAGTTTATTAATTCGAGCTGAGTTAGGAAATCCTGGATCATTAATTGGAAATGATCAAATTTATAATACTATTGTTACAGCTCATGCATTTATTATAATTTTCTTTATAGTTATGCCTATTATAATTGGAGGATTCGGAAATTGATTAGTACCTTTAATATTAGGAGCTCCAGATATAGCTTTCCCCCGAATAAATAATATAAGATTTTGATTATTACCTCCATCTCTTACTTTATTAATTTCAAGTAGAATTGTAGAAAATGGAGCAGGAACTGGATGAACAGTTTACCCCCCACTTTCATCTAATATTGCCCATGGTGGAAGATCAGTAGATCTAGCTATTTTTTCCCTTCATTTAGCTGGAATTTCTTCTATTTTAGGAGCTATTAATTTTATTACAACTATTATTAATATACGACTTAATAATATAATATTCGATCAAATACCATTATTTATTTGAGCAGTTGGTATTACAGCACTATTATTACTACTTTCATTACCTGTATTAGCAGGAGCAATTACAATATTATTAACAGATCGAAATTTAAATACTTCATTCTTCGACCCAGCTGGAGGAGGAGACCCAATTCTTTACCAACATTTA
		</sequence>
		<sequence>
			<taxon idref="ANICH755-10|HQ948520|10ANIC-04752|Elachista_illota|COI-5P"/>
			ACATTATATTTTATTTTTGGTATTTGAGCAGGAATAGTAGGAACATCATTAAGTTTATTAATTCGAGCTGAATTAGGAAATCCTGGATCATTAATCGGAAATGATCAAATTTATAATACTATTGTTACAGCCCATGCATTTATTATAATTTTTTTTATAGTTATACCTATTATAATTGGAGGATTTGGAAATTGATTAGTACCTTTAATATTAGGAGCCCCAGATATAGCTTTCCCCCGAATAAATAACATAAGATTCTGATTATTACCCCCCTCTCTTACTCTATTAATTTCAAGTAGAATTGTAGAAAATGGAGCAGGAACTGGATGAACAGTTTACCCCCCACTTTCATCTAATATTGCCCATGGAGGAAGATCAGTTGATTTAGCTATTTTTTCATTACATTTAGCTGGAATTTCTTCTATTTTAGGAGCTATTAATTTTATTACAACTATTATTAATATACGACTTAATAATATAATATTTGATCAAATACCATTATTTGTTTGAGCAGTTGGTATTACAGCTTTATTATTGCTACTTTCTTTACCAGTATTAGCTGGTGCAATTACAATATTATTAACAGATCGAAATTTAAATACTTCATTTTTTGATCCTGCTGGAGGAGGAGATCCAATTCTTTACCAACATTTA
		</sequence>
		<sequence>
			<taxon idref="ANICH520-10|HQ948346|10ANIC-04517|Elachista_coalita|COI-5P"/>
			ACTTTATATTTTATTTTTGGAATTTGAGCAGGATTAGTAGGAACATCTTTAAGCTTATTAATTCGAGCTGAATTAGGTAACCCAGGATCTTTAATTGGCAATGATCAAATTTATAATACTATTGTAACAGCCCATGCATTTATTATAATTTTCTTTATAGTAATACCTATTATAATTGGAGGATTTGGAAATTGATTAGTACCCCTTATATTAGGTGCTCCAGATATAGCTTTCCCGCGAATAAATAATATAAGATTTTGACTATTACCTCCATCATTAACCCTTTTAATCTCAAGAAGAATTGTAGAAAATGGTGCAGGAACTGGATGAACAGTTTACCCCCCACTTTCATCTAATATTGCACATGGTGGTAGATCAGTTGACTTAGCAATCTTCTCACTTCATCTAGCTGGAATTTCTTCTATTTTAGGAGCTATTAATTTTATTACAACTATTATTAATATACGACTCAATAATATAATATTTGATCAAATACCTCTTTTCGTATGAGCAGTAGGAATTACAGCTCTTTTATTACTTTTATCTCTCCCAGTATTAGCTGGAGCTATTACAATATTATTAACTGACCGAAATCTTAATACTTCCTTCTTTGACCCAGCTGGGGGAGGAGATCCTATTCTTTACCAACATTTA
		</sequence>
		<sequence>
			<taxon idref="ELACA1145-11|MM16908|Elachista_aepsera|COI-5P"/>
			ACATTATATTTTATTTTTGGAATTTGAGCAGGAATAGTAGGAACATCATTAAGTCTTTTAATTCGTGCTGAATTAGGAAACCCAGGATCATTAATTGGGAATGATCAAATTTACAATACTATTGTAACAGCTCATGCATTTATTATAATTTTTTTTATAGTTATACCTATTATAATTGGAGGATTTGGTAATTGATTAGTTCCTTTAATATTAGGTGCTCCTGATATAGCTTTCCCCCGTATAAATAATATAAGATTTTGACTATTACCCCCTTCATTAACTCTTTTAATTTCGAGAAGAGTTGTAGAAAACGGAGCAGGAACAGGATGAACAGTTTATCCCCCACTTTCATCTAATATTGCTCACAGAGGTAGATCTGTAGATTTAGCTATTTTTTCCCTTCACTTAGCTGGAATTTCTTCTATTCTAGGAGCAATTAATTTTATTACTACAATTATTAATATACGTCTTAATAATTTAATATTTGACCAAATACCATTATTTGTCTGAGCTGTTGGTATTACAGCATTATTATTATTATTATCCTTACCTGTATTAGCTGGAGCTATTACTATATTATTAACTGATCGTAATTTAAATACATCATTTTTTGATCCAGCAGGAGGAGGAGATCCTATTCTTTATCAACATTTA
		</sequence>
		<sequence>
			<taxon idref="ANICH529-10|HQ948353|10ANIC-04526|Elachista_corbicula|COI-5P"/>
			ACATTATATTTTATTTTTGGTATTTGAGCAGGAATAGTAGGAACATCATTAAGATTATTAATTCGAGCTGAATTAGGAAATCCTGGATCATTAATTGGTAATGATCAAATTTATAATACTATTGTAACAGCTCATGCATTTATTATAATTTTTTTTATAGTTATACCAATTATAATTGGAGGATTTGGAAATTGATTAGTACCTTTAATATTAGGAGCCCCTGATATAGCATTCCCCCGAATAAATAATATAAGATTTTGATTATTACCTCCCTCTCTTACTCTTTTAATTTCAAGAAGAATTGTAGAAAATGGAGCAGGAACTGGATGAACTGTGTACCCCCCACTTTCATCTAATATTGCTCATGGAGGAAGTTCTGTAGACTTAGCTATTTTCTCTCTTCATCTAGCTGGAATTTCCTCTATTTTAGGAGCTATTAATTTTATTACAACTATTATTAATATACGACTTAATAATATAATATTTGATCAAATACCCCTATTTGTTTGAGCAGTAGGAATTACAGCTCTTTTACTATTACTTTCCTTACCTGTATTAGCAGGAGCTATTACTATATTATTAACTGATCGAAATTTAAATACCTCATTTTTTGACCCTGCAGGAGGAGGTGATCCTATTCTTTATCAACATTTA
		</sequence>
		<sequence>
			<taxon idref="ANICH944-10|HQ948644|10ANIC-04941|Elachista_epartica|COI-5P"/>
			ACATTATATTTTATTTTTGGTATTTGAGCAGGAATAGTTGGAACATCATTAAGATTATTAATTCGAGCTGAATTAGGAAATCCTGGATCTTTAATTGGCAATGATCAAATTTATAATACTATTGTAACAGCCCATGCTTTTATTATAATTTTCTTTATAGTTATACCAATTATAATCGGAGGATTTGGAAATTGATTAGTTCCATTAATATTAGGAGCCCCAGATATAGCTTTTCCACGAATAAATAATATAAGATTTTGATTATTACCCCCCTCACTTACTCTTTTAATTTCAAGTAGAATTGTAGAAAATGGAGCAGGAACTGGATGAACAGTTTACCCCCCCCTGTCATCTAATATTGCTCATAGAGGAAGATCTGTCGATTTAGCTATTTTTTCATTACATTTGGCAGGTATTTCTTCTATTTTAGGAGCTATTAATTTTATCACAACTATTATTAATATACGACTTAATAATATAATATTTGATCAAATACCCCTATTTGTATGGGCAGTAGGTATTACTGCACTCTTATTATTACTTTCTTTACCTGTATTAGCGGGAGCTATTACAATATTATTAACAGATCGAAATTTAAATACCTCATTTTTTGATCCAGCTGGAGGAGGTGATCCAATTCTTTATCAACACTTA
		</sequence>
		<sequence>
			<taxon idref="ANICH490-10|HQ948321|10ANIC-04487|Elachista_gladiatrix|COI-5P"/>
			ACATTATATTTTATTTTTGGTATTTGAGCAGGAATAATAGGAACATCCCTAAGATTATTAATTCGAGCTGAATTAGGGAATCCAGGATCATTAATTGGTAATGATCAAATTTATAATACTATTGTTACAGCCCATGCATTTATCATAATTTTCTTTATAGTTATGCCAATTATAATTGGAGGATTTGGAAACTGATTAGTTCCATTAATATTAGGGGCTCCTGATATAGCCTTCCCCCGAATAAATAATATAAGATTCTGATTACTACCCCCATCTCTTACCCTTCTAACTTCAAGTAGAATTGTAGAAAATGGAGCAGGAACTGGATGAACAGTTTACCCCCCACTTTCATCCAATATTGCCCATAGAGGAAGCTCTGTTGACTTAGCTATTTTCTCCTTACATTTAGCGGGTATTTCTTCTATTTTAGGAGCTATTAATTTTATTACAACTATTATTAATATACGCCTTAATAATATAATATTTGACCAAATACCTTTATTTGTTTGAGCAGTAGGTATTACTGCTCTTTTATTATTACTTTCATTACCTGTATTAGCGGGTGCAATTACAATATTATTAACGGATCGAAATTTAAACACCTCTTTTTTTGACCCCGCTGGAGGAGGTGATCCAATTCTTTACCAACACCTA
		</sequence>
		<sequence>
			<taxon idref="ANICH471-10|HQ948305|10ANIC-04468|Elachista_gladiograpta|COI-5P"/>
			ACATTATATTTTATTTTTGGTATTTGAGCAGGAATAATAGGAACATCCCTAAGATTATTAATTCGAGCTGAATTAGGAAATCCAGGATCATTAATTGGTAATGATCAAATTTATAATACTATTGTTACAGCTCATGCATTTATCATAATTTTCTTTATAGTTATGCCAATTATAATTGGAGGATTTGGAAACTGATTAGTTCCATTAATATTAGGAGCTCCTGATATAGCCTTCCCCCGAATAAATAATATAAGATTCTGATTACTACCCCCATCTCTTACCCTTCTAACTTCAAGTAGAATTGTAGAAAATGGAGCAGGAACTGGATGAACAGTTTACCCCCCACTTTCATCCAATATTGCCCATAGAGGAAGCTCTGTTGACTTAGCTATTTTCTCCTTACATTTAGCGGGTATTTCTTCTATTTTAGGAGCTATTAACTTTATTACAACTATTATTAATATACGCCTTAATAATATAATATTTGACCAAATACCTTTATTTGTTTGAGCAGTAGGTATTACTGCTCTTTTATTATTACTTTCATTACCTGTATTAGCGGGTGCAATTACAATATTATTAACGGATCGAAATTTAAACACCTCTTTTTTTGACCCCGCTGGAGGAGGTGATCCAATTCTTTACCAACACCTA
		</sequence>
		<sequence>
			<taxon idref="ANICH753-10|HQ948518|10ANIC-04750|Elachista_discina|COI-5P"/>
			ACCTTATATTTTATTTTTGGTATCTGAGCAGGAATAGTAGGAACCTCATTAAGTTTATTAATTCGAGCTGAATTAGGNAATCCTGGATCATTAATTGGGAATGATCAAATTTATAATACTATTGTTACAGCTCATGCATTTATTATAATTTTCTTTATAGTTATACCTATTATAATTGGAGGATTCGGAAATTGATTAGTACCTTTAATATTAGGAGCCCCAGATATAGCTTTCCCCCGAATAAATAATATAAGATTTTGATTATTACCCCCATCTCTTACTTTACTAATTTCGAGTAGAATTGTAGAAAATGGAGCAGGAACTGGATGAACAGTTTACCCCCCACTTTCATCTAATATTGCCCATGGTGGAAGATCAGTAGATTTAGCTATTTTTTCCCTTCATTTAGCTGGAATTTCTTCTATTTTAGGAGCTATTAATTTTATTACAACTATTATTAATATACGACTTAATAATATAATATTTGATCAAATACCATTATTTGTTTGAGCAGTTGGCATTACAGCACTATTATTACTACTTTCTCTACCTGTATTAGCAGGAGCAATTACAATATTATTAACAGATCGAAACTTAAATACTTCATTCTTTGACCCAGCTGGTGGGGGAGATCCAATTCTTTATCAACATTTA
		</sequence>
		<sequence>
			<taxon idref="ANICH807-10|HQ948564|10ANIC-04804|Elachista_synethes|COI-5P"/>
			ACATTATATTTTATTTTTGGAATTTGAGCAGGAATAGTAGGAACATCTTTAAGTCTTTTAATTCGTGCTGAATTAGGAAATCCAGGGTCATTAATTGGTAATGACCAAATTTATAATACTATTGTTACAGCCCATGCATTTATTATAATTTTTTTTATAGTTATACCTATTATAATTGGAGGATTTGGTAATTGATTAGTTCCTTTAATATTAGGAGCTCCTGATATAGCTTTCCCCCGTATAAATAATATAAGATTTTGATTATTACCCCCTTCTTTAACTCTTTTAATTTCAAGTAGAGTTGTAGAAAATGGAGCAGGAACAGGATGAACAGTTTACCCCCCACTTTCATCCAATATTGCTCATAGAGGAAGATCTGTAGACTTAGCTATTTTTTCTCTCCATTTAGCAGGTATTTCTTCAATTTTAGGAGCAATTAATTTTATTACAACAATTATTAATATACGTCTTAATAATTTAATATTTGATCAAATACCATTATTTGTATGAGCTGTTGGTATTACAGCATTATTATTGTTATTATCTTTACCTGTATTAGCTGGAGCTATTACTATATTATTAACTGATCGTAATTTAAACACATCATTCTTTGACCCAGCAGGAGGAGGAGATCCTATTCTTTATCAACATTTA
		</sequence>
		<sequence>
			<taxon idref="ANICH678-10|HQ948447|10ANIC-04675|Elachista_gerasmia|COI-5P"/>
			ACATTATATTTTATTTTTGGTATTTGAGCAGGAATAGTAGGAACATCATTAAGATTATTAATTCGAGCTGAATTAGGAAATCCTGGATCACTAATTGGTAATGATCAAATTTATAATACTATTGTAACAGCACATGCATTTATTATAATTTTTTTTATAGTTATGCCAATTATAATTGGAGGATTTGGAAATTGATTAGTACCAATTATATTAGGAGCCCCCGATATAGCTTTCCCCCGAATAAATAACATAAGATTTTGATTACTCCCACCCTCTCTTACATTATTAATCTCAAGTAGAATTGTAGAAAATGGAGCAGGAACTGGATGAACAGTTTATCCCCCACTTTCATCTAATATTGCCCATGGAGGAAGTTCAGTTGATTTAGCTATCTTTTCTTTACATTTAGCTGGTATTTCATCTATTTTAGGGGCAATTAATTTTATTACAACTATTATTAATATGCGACTTAATAATATAATATTTGATCAAATACCCCTATTTGTTTGAGCTGTTGGAATTACTGCATTACTTTTATTACTTTCTTTACCTGTATTAGCAGGAGCAATTACAATATTATTAACAGATCGAAATTTAAATACATCATTTTTTGATCCTGCTGGAGGAGGAGATCCTATTTTATACCAACATTTA
		</sequence>
		<sequence>
			<taxon idref="ANICH772-10|HQ948535|10ANIC-04769|Elachista_asperae|COI-5P"/>
			ACTTTATATTTTTTATTTGGTATTTGAGCAGGAATAGTGGGAACTTCTTTAAGACTATTAATTCGAGCTGAATTAGGTAACCCTGGATCATTAATTGGTAATGATCAAATTTATAATACTATTGTCACAGCTCATGCTTTTATTATAATTTTTTTTATGGTTATACCAATTATAATTGGAGGATTTGGAAATTGATTAGTACCTTTAATATTAGGAGCCCCAGATATAGCTTTCCCTCGAATAAATAATATAAGATTTTGATTACTACCACCCTCTCTTATATTATTAATTTCAAGAAGAATTGTAGAAAATGGAGCAGGAACTGGATGAACAGTTTATCCTCCTTTATCATCCAATATTGCTCATGGAGGAAGTTCTGTTGATTTAGCTATTTTTTCCTTACATCTAGCTGGAATTTCATCTATTTTAGGAGCTATTAATTTTATTACAACTATTATTAATATACGATTAAATAATATAATATTTGATCAAATACCTTTATTTGTATGAGCAGTAGGTATTACTGCTCTTCTTTTATTACTTTCCCTACCAGTATTAGCAGGTGCAATTACTATACTTTTAACAGATCGAAATTTAAATACTTCTTTTTTTGATCCAGCAGGAGGAGGTGATCCTATCCTATATCAACATTTA
		</sequence>
		<sequence>
			<taxon idref="ANICH485-10|HQ948316|10ANIC-04482|Elachista_sarota|COI-5P"/>
			ACTTTATATTTTATTTTTGGAATTTGAGCCGGAATAGTAGGAACTTCATTAAGTTTATTAATTCGAGCTGAATTAGGAAATCCCGGATCATTAATTGGAAATGATCAAATTTATAATACTATTGTTACAGCACATGCATTTATTATAATTTTTTTTATAGTTATACCTATTATAATTGGAGGATTCGGAAATTGATTAGTGCCTTTAATATTAGGAGCTCCAGATATAGCTTTCCCTCGAATAAATAATATAAGATTTTGACTATTACCTCCTTCTCTTACCTTATTAATTTCAAGTAGAATTGTAGAAAATGGAGCAGGAACCGGATGAACAGTTTACCCCCCACTTTCATCTAATATTGCCCATGGAGGAAGATCAGTAGATTTAGCTATTTTTTCCCTTCATTTAGCTGGAATTTCTTCTATTTTAGGTGCTATTAATTTTATTACAACTATTATTAATATACGACTTAATAATATAATATTTGATCAAATACCTTTATTTGTTTGAGCAGTTGGTATTACAGCACTATTATTATTACTTTCTTTACCTGTATTAGCAGGAGCAATTACAATATTATTAACAGATCGAAACTTAAATACTTCATTTTTTGACCCTGCTGGTGGGGGAGACCCAATCCTCTATCAACATTTA
		</sequence>
		<sequence>
			<taxon idref="ANICH829-10|HQ948583|10ANIC-04826|Elachista_flammula|COI-5P"/>
			ACATTATATTTTATTTTTGGAATTTGAGCAGGTATAGTAGGAACATCTTTAAGATTATTAATTCGAGCTGAACTTGGTAATCCAGGATCATTAATTGGAAATGATCAAATTTATAATACTATTGTAACAGCTCATGCATTTATTATAATTTTTTTTATAGTAATACCAATTATAATTGGAGGATTTGGAAATTGATTAGTACCTCTTATATTAGGAGCTCCAGATATAGCTTTCCCCCGAATAAATAATATGAGATTTTGACTACTCCCCCCCTCTCTTACCCTCTTAATTTCAAGAAGAATCGTAGAAAATGGGGCAGGAACTGGATGAACAGTTTATCCACCCCTTTCATCTAACATTGCCCATGGAGGTAGATCTGTAGATTTAGCTATTTTTTCCCTTCATTTAGCTGGTATTTCATCAATTTTAGGAGCTATTAACTTTATTACAACTATTATTAATATACGACTTAATAATATAATATTTGATCAAATACCTTTATTTGTCTGAGCTGTAGGAATTACCGCTCTATTATTATTATTATCTTTACCTGTATTAGCAGGTGCTATTACAATATTACTTACAGATCGAAATTTAAATACTTCATTTTTTGATCCAGCTGGGGGAGGAGATCCAATTTTATATCAACATTTA
		</sequence>
		<sequence>
			<taxon idref="ANICH826-10|HQ948581|10ANIC-04823|Elachista_evexa|COI-5P"/>
			ACATTATATTTTATTTTTGGAATTTGAGCAGGTATAGTAGGAACTTCCTTAAGTTTATTAATTCGAATAGAATTAGGAAACCCAGGGTCTCTAATTGGTAATGATCAAATTTATAATACTATTGTAACAGCCCATGCATTTATTATAATTTTTTTTATAGTAATACCTATTATAATTGGAGGATTCGGAAACTGATTAGTACCTTTAATATTAGGAGCTCCTGATATAGCTTTCCCACGAATAAATAATATAAGATTTTGATTATTACCCCCCTCTTTAACTCTCTTAATCTCAAGAAGAATCGTAGAAAATGGAGCAGGTACAGGATGAACAGTTTACCCCCCACTTTCATCTAACATCGCCCATGGAGGAAGTTCTGTTGATTTAGCTATTTTTTCCCTACATTTAGCTGGAATTTCTTCTATTTTAGGAGCTATTAATTTTATTACTACTATTATTAATATACGATTAAATAATATAATATTTGATCAAATACCTTTATTTGTTTGAGCAGTAGGTATTACTGCTTTACTTTTATTACTTTCCTTACCAGTATTAGCAGGTGCTATTACAATATTATTAACTGATCGAAATCTTAACACTTCATTTTTTGATCCAGCCGGAGGAGGAGATCCTATTTTATATCAACACTTA
		</sequence>
		<sequence>
			<taxon idref="ANICH711-10|HQ948479|10ANIC-04708|Elachista_catagma|COI-5P"/>
			ACCTTATATTTTATTTTTGGTATTTGAGCAGGAATAGTAGGAACCTCATTAAGTTTATTAATTCGAGCTGAATTAGGAAATCCTGGATCACTAATTGGAAATGATCAAATTTATAATACTATTGTCACAGCTCATGCATTTATTATAATTTTTTTTATGGTTATACCTATTATAATTGGAGGATTCGGAAATTGATTAGTACCTTTAATATTAGGAGCCCCAGATATAGCTTTCCCTCGAATAAATAATATAAGATTCTGATTATTACCCCCATCTCTTACTTTACTAATTTCAAGCAGAATTGTAGAAAATGGAGCAGGAACTGGATGAACAGTTTACCCCCCCCTTTCATCTAACATTGCCCATGGAGGAAGATCAGTAGATTTAGCCATTTTTTCCCTGCATTTAGCTGGAATTTCTTCTATTTTAGGAGCTATTAATTTTATTACAACTATTATTAACATGCGACTTAATAATATAATATTTGATCAAATACCATTATTTGTTTGAGCAGTTGGTATTACAGCACTATTATTACTACTTTCTCTACCTGTATTAGCAGGGGCAATTACAATATTATTAACAGATCGAAACTTAAATACTTCATTTTTTGACCCAGCTGGTGGGGGAGACCCAATTCTTTACCAACATTTA
		</sequence>
		<sequence>
			<taxon idref="ANICH788-10|HQ948547|10ANIC-04785|Elachista_platina|COI-5P"/>
			ACATTATATTTTATTTTTGGAATTTGAGCAGGAATAGTAGGAACTTCTTTAAGTTTATTAATTCGAGCTGAATTAGGAAATCCAGGATCATTAATTGGGAATGATCAAATTTATAATACAATTGTCACTGCCCATGCATTTATTATAATTTTTTTTATAGTTATACCTATTATAATTGGGGGATTTGGAAATTGACTGGTACCTTTAATATTAGGGGCACCTGATATAGCTTTCCCCCGAATAAATAATATAAGATTTTGATTATTACCCCCCTCTTTAACTCTCTTAATCTCAAGAAGAATTGTAGAAAATGGAGCAGGAACTGGATGAACAGTGTACCCCCCACTTTCATCTAATATTGCACATAGAGGAAGATCTGTTGACTTAGCTATTTTTTCATTACATTTAGCGGGTATTTCTTCTATTTTAGGTGCAATTAATTTTATTACAACTATTATTAATATACGCCTTAATAATTTAATATTTGATCAAATACCCCTATTCGTTTGAGCTGTAGGAATTACAGCATTATTATTATTACTTTCACTTCCAGTATTAGCTGGGGCTATCACAATATTATTAACTGATCGTAATTTAAATACATCATTTTTTGACCCTGCTGGAGGGGGAGACCCTATTTTATACCAACATTTA
		</sequence>
		<sequence>
			<taxon idref="ELACA1156-11|MM16919|Elachista_anolba|COI-5P"/>
			ACATTATATTTTATTTTTGGTATTTGAGCAGGATTAGTAGGAACATCATTAAGTTTATTAATTCGAGCTGAGCTAGGTAATCCAGGATCATTAATTGGCAATGATCAAATTTATAATACTATTGTTACAGCCCATGCATTTATTATAATTTTTTTTATAGTTATGCCTATTATAATTGGAGGATTTGGAAATTGATTAGTCCCATTAATATTAGGAGCTCCGGATATAGCTTTCCCCCGAATAAATAATATAAGATTTTGACTTTTACCTCCCTCTCTTGCTTTATTAATTTCAAGTAGAGTTGTAGAAAATGGAGCAGGAACTGGATGAACAGTTTATCCCCCCCTTTCATCTAATATTGCTCATGGAGGAAGATCAGTAGATCTAGCTATTTTTTCCCTTCATCTAGCTGGAATTTCATCTATTTTAGGAGCTATTAATTTTATTACAACTATTATTAATATACGACTTAATAATATAATATTTGATCAAATACCATTATTTGTTTGAGCAGTCGGTATTACAGCTTTATTATTATTACTTTCCTTACCTGTATTAGCTGGAGCTATTACAATATTATTAACAGATCGAAATTTAAATACCTCATTTTTTGATCCTGCAGGAGGAGGAGATCCAATTTTATATCAACACTTA
		</sequence>
		<sequence>
			<taxon idref="ANICH818-10|HQ948574|10ANIC-04815|Elachista_physalodes|COI-5P"/>
			ACATTATATTTTATTTTTGGTATTTGAGCAGGAATAGTAGGAACATCATTAAGATTATTAATTCGAGCTGAATTAGGAAATCCTGGATCACTAATTGGTAACGATCAAATTTATAATACTATTGTAACAGCACATGCATTTATTATAATTTTTTTTATAGTTATGCCAATTATAATTGGAGGATTTGGAAATTGATTAGTACCAATTATATTAGGAGCACCCGATATAGCTTTCCCCCGAATAAATAACATAAGATTTTGATTACTACCACCCTCTCTTACATTATTAATTTCAAGTAGAATTGTAGAAAATGGAGCAGGAACTGGATGAACAGTTTATCCCCCACTTTCATCTAATATTGCCCATGGAGGAAGTTCAGTTGATTTAGCTATTTTTTCTTTACATTTAGCTGGTATTTCATCTATTTTAGGAGCAATTAACTTTATTACAACTATTATTAATATGCGACTTAATAATATAATATTTGATCAAATACCCCTATTTGTTTGAGCTGTTGGAATTACTGCATTACTATTATTACTTTCTTTACCTGTATTAGCAGGAGCAATTACAATATTATTAACAGATCGAAATTTAAATACATCATTTTTTGATCCTGCTGGAGGAGGAGATCCTATTTTATACCAACATTTA
		</sequence>
		<sequence>
			<taxon idref="ANICH715-10|HQ948482|10ANIC-04712|Elachista_cycotis|COI-5P"/>
			ACATTATATTTTATTTTCGGAATTTGAGCAGGAATAGTAGGAACATCTTTAAGTCTTTTAATTCGTGCTGAATTAGGAAATCCCGGCTCATTAATTGGAAATGATCAAATTTATAATACTATTGTAACAGCTCATGCATTTATTATAATTTTTTTCATAGTTATACCTATTATAATTGGAGGATTTGGTAATTGATTAGTGCCTTTAATATTAGGTGCCCCTGATATAGCTTTCCCCCGTATAAATAATATAAGATTTTGATTATTACCCCCTTCACTAACTCTTTTAATTTCGAGAAGAGTTGTAGAAAATGGAGCAGGAACAGGATGAACAGTTTATCCCCCACTTTCATCTAATATTGCCCATAGAGGTAGCTCTGTAGATTTAGCTATTTTTTCCCTTCATTTAGCTGGAATTTCTTCTATTTTAGGGGCAATTAATTTTATTACAACAATTATTAATATACGTCTTAATAATTTAATATTTGATCAAATACCATTATTTGTTTGAGCTGTTGGTATTACAGCATTATTATTATTATTATCTTTACCTGTATTAGCGGGAGCTATTACTATATTATTAACTGATCGTAATTTAAATACATCATTTTTTGACCCAGCAGGGGGAGGAGACCCTATTCTTTACCAACATTTA
		</sequence>
		<sequence>
			<taxon idref="ANICH794-10|HQ948552|10ANIC-04791|Elachista_ophthalma|COI-5P"/>
			ACATTATACTTTATTTTTGGAATTTGAGCAGGAATAGTAGGAACTTCATTAAGATTATTAATTCGAGCTGAATTAGGTAATCCAGGATCCTTAATTGGAAATGATCAAATTTATAACACTATTGTAACAGCTCATGCATTTATTATAATTTTTTTTATAGTAATACCTATTATAATTGGAGGATTTGGAAATTGATTAATTCCACTAATATTAGGAGCACCAGATATAGCTTTTCCACGAATAAATAATATAAGATTTTGGCTACTCCCCCCATCTCTTATTTTATTAATTTCAAGAAGACTTGTAGAAAATGGAGCAGGAACCGGATGAACAGTTTACCCCCCACTTTCATCTAACATTGCTCATAGTGGTAGATCCGTTGATTTAGCTATTTTTTCCCTTCATTTAGCTGGAATTTCATCTATTTTAGGAGCTATTAATTTTATTACAACTATTATTAATATACGTCTTAATAATATAAAATTCGATCAAATACCTTTATTTGTTTGAGCTGTAGGAATCACAGCTGTTTTACTATTAATTTCTTTACCTGTACTAGCAGGTGCTATTACAATACTATTAACAGATCGAAATTTAAATACTTCATTTTTTGACCCTGCTGGAGGAGGAGATCCAATTTTATACCAACATTTA
		</sequence>
		<sequence>
			<taxon idref="ANICH666-10|HQ948436|10ANIC-04663|Elachista_patersoniae|COI-5P"/>
			ACATTATATTTTATTTTTGGTATTTGAGCAGGAATATTAGGAACATCTTTAAGATTATTAATTCGAGCTGAATTAGGAAATCCTGGATCTTTAATTGGTAATGATCAAATTTATAATACTATTGTAACAGCTCATGCATTTATTATAATTTTTTTCATAGTTATACCAATTATAATTGGAGGATTTGGAAATTGATTAGTTCCTTTAATACTAGGAGCCCCAGATATAGCATTTCCACGAATAAATAACATAAGATTTTGATTATTACCTCCTTCTCTTACTCTTTTAATTTCAAGAAGAATTGTAGAAAATGGAGCAGGAACTGGATGAACAGTTTATCCCCCACTTTCATCTAATATTGCCCATGGAGGAAGTTCTGTCGATTTAACTATTTTTTCTCTTCATTTAGCTGGAATTTCTTCAATCTTAGGTGCTATTAATTTCATTACTACTATTATTAATATACGACTTAATAATATAATATTTGATCAAATACCTTTATTTGTTTGAGCTGTAGGTATTACTGCACTATTATTATTATTATCTTTACCTGTATTAGCAGGAGCTATTACAATATTATTAACAGATCGAAATTTAAATACTTCATTTTTTGATCCTGCTGGAGGAGGTGATCCTATTCTTTATCAACATTTA
		</sequence>
		<sequence>
			<taxon idref="ANICH734-10|HQ948499|10ANIC-04731|Elachista_diligens|COI-5P"/>
			ACATTATATTTTATTTTTGGAATTTGAGCAGGAATAGTAGGAACATCATTAAGTCTTTTAATTCGTGCTGAATTAGGAAACCCCGGATCATTAATTGGAAATGATCAAATTTATAATACTATTGTAACAGCTCATGCATTTATTATAATTTTTTTTATAGTTATACCTATCATAATTGGAGGATTTGGTAATTGATTAGTTCCTTTAATATTAGGTGCTCCTGATATAGCTTTCCCCCGTATAAATAATATAAGATTTTGATTATTACCTCCTTCATTAACTCTTTTAATTTCGAGAAGAGTTGTAGAAAATGGAGCAGGTACAGGATGAACAGTTTATCCCCCACTTTCATCTAATATTGCCCATAGAGGTAGATCTGTAGATTTAGCTATTTTTTCCCTTCACTTAGCTGGAATTTCTTCTATTTTAGGAGCAATTAATTTTATTACTACAATTATTAATATACGTCTTAATAATTTAATATTTGACCAAATACCATTATTTGTTTGAGCTGTTGGTATTACAGCATTATTATTATTATTATCTTTACCTGTATTAGCGGGAGCTATTACTATATTATTAACTGATCGTAATTTAAATACATCATTCTTTGACCCAGCGGGAGGAGGAGATCCTATTCTTTATCAACATTTA
		</sequence>
		<sequence>
			<taxon idref="ANICH495-10|HQ948326|10ANIC-04492|Elachista_floccella|COI-5P"/>
			ACATTATATTTTATTTTTGGTATTTGAGCAGGGATAGTAGGAACTTCATTGAGTTTATTAATTCGAGCTGAATTAGGAAATCCTGGATCACTAATTGGAAATGATCAAATTTATAATACTATTGTAACAGCTCATGCATTTATTATAATTTTTTTTATAGTTATACCCATTATAATTGGAGGATTTGGTAATTGATTAGTTCCATTAATACTAGGAGCTCCGGATATAGCTTTCCCCCGAATAAATAATATAAGATTCTGATTACTACCCCCCTCTCTTACTCTACTAATTTCAAGTAGAATTGTAGAAAATGGAGCAGGAACAGGATGAACAGTTTACCCCCCACTTTCATCTAACATTGCCCATGGAGGAAGCTCTGTAGATCTAGCTATTTTTTCTCTTCATTTAGCTGGAATTTCTTCTATTTTAGGAGCTATTAATTTTATTACCACTATTATTAATATACGACTTAATAATATAATATTTGATCAAATACCACTATTTGTTTGAGCTGTTGGTATTACAGCATTATTATTATTACTTTCTCTTCCTGTATTAGCTGGGGCTATCACAATACTATTAACAGATCGAAATTTAAATACTTCTTTTTTTGATCCTGCTGGAGGAGGAGATCCAATTCTTTATCAACATTTA
		</sequence>
		<sequence>
			<taxon idref="ANICH798-10|HQ948555|10ANIC-04795|Elachista_strenua|COI-5P"/>
			ACATTATATTTTATTTTTGGAATTTGAGCAGGAATAGTAGGAACATCTTTAAGTCTTTTAATTCGTGCTGAATTAGGAAATCCAGGATCATTAATCGGTAATGATCAAATTTATAATACTATTGTTACAGCTCATGCATTTATTATAATTTTTTTTATAGTTATACCTATTATAATTGGAGGATTTGGAAATTGATTAGTTCCTTTAATATTAGGTGCCCCTGATATAGCTTTCCCCCGTATAAATAATATAAGATTTTGATTATTACCTCCTTCTTTAACTCTTTTAATTTCAAGAAGAGTTGTAGAAAATGGAGCAGGTACAGGATGAACAGTTTACCCCCCACTTTCATCTAATATTGCTCACAGAGGTAGATCTGTAGACTTAGCTATTTTTTCCCTTCATTTAGCTGGTATTTCCTCAATTTTAGGAGCAATTAATTTTATTACAACAATTATTAATATACGTCTTAATAATTTAATATTTGACCAAATACCATTATTTGTTTGAGCTGTTGGTATTACAGCATTATTACTATTACTATCATTACCTGTATTAGCCGGAGCTATTACTATACTATTAACTGATCGTAATTTAAATACATCATTTTTTGACCCAGCTGGAGGAGGAGACCCTATTCTTTATCAACATTTA
		</sequence>
		<sequence>
			<taxon idref="ANICH694-10|HQ948463|10ANIC-04691|Elachista_ophelma|COI-5P"/>
			ACCTTATATTTTATTTTTGGTATNTGAGCAGGAATAGTAGGAACCTCATTAAGTTTATTAATTCGAGCTGAATTAGGAAATCCTGGATCACTAATTGGAAATGATCAAATTTATAATACTATTGTCACAGCTCATGCATTTATTATAATTTTTTTTATGGTTATACCTATTATAATTGGGGGATTCGGAAATTGATTAGTACCTTTAATATTAGGAGCCCCAGATATAGCTTTCCCTCGAATAAATAATATAAGATTCTGATTATTACCCCCATCTCTTACTTTACTAATTTCAAGCAGAATNGTAGAAAATGGAGCAGGAACTGGATGAACAGTTTACCCCCCCCTTTCATCTAACATTGCCCATGGAGGAAGATCAGTAGATTTAGCCATTTTTTCCCTGCATTTAGCTGGAATTTCTTCTATCTTAGGAGCTATTAATTTTATTACAACTATTATTAACATGCGACTTAATAATATAATATTTGATCAAATACCATTATTTGTTTGAGCAGTTGGTATTACAGCACTATTATTACTACTTTCTCTACCTGTATTAGCAGGGGCAATTACAATATTATTAACAGATCGAAACTTAAATACTTCATTTTTTGATCCAGCTGGTGGGGGAGACCCAATTCTTTATCAACATTTA
		</sequence>
		<sequence>
			<taxon idref="ELACA1171-11|MM16934|Elachista_etorella|COI-5P"/>
			ACATTATATTTTATTTTTGGTATTTGAGCAGGAATAATAGGAACATCCCTAAGATTATTAATTCGAGCTGAATTAGGGAATCCAGGATCATTAATTGGTAATGATCAAATTTATAATACTATTGTTACAGCTCATGCATTTATCATAATTTTCTTTATAGTTATGCCAATTATAATTGGAGGATTTGGAAACTGATTAGTTCCATTAATATTAGGAGCTCCTGATATAGCCTTCCCCCGAATAAATAATATAAGATTCTGATTACTACCCCCATCTCTTACCCTTCTAACTTCAAGTAGAATTGTAGAAAATGGAGCAGGAACTGGATGAACAGTTTACCCCCCACTTTCATCCAATATTGCCCATAGAGGAAGCTCTGTTGACTTAGCTATTTTCTCCTTACATTTAGCGGGTATTTCTTCTATTTTAGGAGCTATTAATTTTATTACAACTATTATTAATATACGCCTTAATAATATAATATTTGACCAAATACCTTTATTTGTTTGAGCAGTAGGTATTACTGCTCTTTTATTATTACTTTCATTGCCTGTATTAGCGGGTGCAATTACAATATTATTAACGGATCGAAATTTAAACACCTCTTTTTTTGACCCCGCTGGAGGAGGTGATCCAATTCTTTACCAACACCTA
		</sequence>
		<sequence>
			<taxon idref="ANICH706-10|HQ948474|10ANIC-04703|Elachista_etorella|COI-5P"/>
			ACATTATATTTTATTTTTGGTATTTGAGCAGGAATAATAGGAACATCTCTAAGATTATTAATTCGAGCTGAATTAGGAAATCCAGGATCATTAATTGGTAATGATCAAATTTATAATACTATTGTTACAGCTCATGCATTTATCATAATTTTTTTTATAGTTATGCCAATTATAATTGGAGGATTTGGAAATTGATTAATTCCATTAATATTAGGAGCCCCAGATATAGCCTTCCCCCGAATAAATAATATAAGATTTTGATTACTACCCCCATCTCTTACCCTTCTAATTTCAAGTAGAATTGTAGAAAATGGAGCAGGAACTGGATGAACAGTTTACCCCCCACTTTCATCCAATATTGCCCATAGAGGAAGCTCTGTTGACTTAACTATTTTCTCCTTACATTTAGCAGGTATTTCTTCTATTTTAGGAGCTATTAATTTTATTACAACTATTATTAATATACGCCTTAATAATATAATATTTGATCAAATACCTTTATTTGTTTGAGCAGTAGGTATTACTGCACTTTTATTATTACTTTCATTACCTGTATTAGCGGGAGCAATTACAATATTATTAACAGATCGAAATTTAAACACCTCATTTTTTGACCCTGCTGGAGGGGGTGACCCAATTCTTTACCAACATTTA
		</sequence>
		<sequence>
			<taxon idref="ANICH691-10|HQ948460|10ANIC-04688|Elachista_velutina|COI-5P"/>
			ACATTATATTTTATTTTTGGTATTTGAGCAGGAATAGTAGGAACTTCATTAAGTTTATTAATTCGAGCTGAATTGGGAAACCCCGGATCATTAATTGGAAATGATCAAATTTATAATACTATTGTAACAGCTCATGCATTTATTATAATTTTTTTTATAGTAATACCTATTATAATTGGAGGATTTGGTAATTGATTAGTTCCATTAATACTAGGAGCTCCAGATATAGCTTTCCCTCGGATAAATAATATAAGATTCTGATTACTACCTCCCTCTCTTACTCTACTAATTTCAAGTAGAATTGTAGAAAATGGAGCAGGAACAGGATGAACAGTTTACCCCCCACTTTCATCTAACATTGCCCATGGAGGAAGCTCTGTAGATCTAGCTATTTTTTCTCTTCATTTAGCCGGAATTTCTTCTATTTTAGGAGCTATTAATTTTATTACTACTATTATTAATATACGACTTAATAATATAATATTTGATCAAATACCACTATTTGTTTGAGCTGTTGGTATTACAGCATTATTATTATTACTTTCTCTTCCTGTATTAGCTGGTGCTATCACAATACTATTAACAGATCGAAATTTAAATACTTCTTTTTTTGACCCTGCTGGAGGAGGAGATCCAATTCTTTATCAACATTTA
		</sequence>
		<sequence>
			<taxon idref="ANICH953-10|HQ948651|10ANIC-04950|Elachista_polliae|COI-5P"/>
			ACATTATATTTTATTTTCGGAATTTGAGCAGGATTATTAGGAACTTCATTAAGACTTCTAATTCGTGCTGAATTAGGTAACCCCGGGTCTTTAATTGGAAATGATCAAATTTATAATACTATTGTTACAGCTCATGCGTTTATTATAATTTTTTTTATAGTTATGCCAATTATAATTGGAGGATTTGGAAATTGATTAGTACCCTTAATATTAGGAGCCCCAGACATAGCCTTCCCTCGGATAAATAATATAAGATTTTGATTACTCCCCCCATCATTAACTTTATTAATTTCAAGAAGAATAGTAGAAAATGGTGCTGGGACAGGATGAACAGTATACCCCCCACTTTCATCAAATATTGCCCATGGAGGAAGTTCAGTAGACTTAGCTATTTTCTCCTTACATTTAGCTGGAATCTCATCAATCTTAGGAGCTATTAATTTTATTACAACTATTATTAACATACGACTTAATAACATAATATTTGATCAAATACCTTTATTTGTTTGAGCTGTAGGAATTACAGCATTACTTTTATTACTTTCTTTACCTGTTTTAGCTGGGGCTATTACAATATTACTAACTGATCGTAACTTAAATACATCATTTTTTGACCCTGCTGGAGGAGGAGATCCTATTTTATATCAACATTTA
		</sequence>
		<sequence>
			<taxon idref="ANICH812-10|HQ948568|10ANIC-04809|Elachista_peridiola|COI-5P"/>
			ACATTATATTTTATCTTTGGTATTTGAGCGGGGATAGTAGGAACATCACTAAGATTATTAATTCGAGCTGAATTAGGGAATCCTGGATCATTAATTGGAAATGATCAAATTTATAATACTATTGTTACAGCACATGCATTTATCATAATTTTTTTTATGGTCATACCAATTATAATTGGAGGATTTGGAAATTGATTAGTCCCCCTTATGTTAGGAGCCCCTGATATAGCTTTCCCCCGAATAAATAATATAAGATTTTGGTTATTACCCCCCTCTCTTACATTATTAATTTCAAGTAGAATTGTAGAAAATGGAGCAGGAACTGGATGAACAGTTTACCCCCCACTTTCATCTAACATTGCCCATGGTGGAAGTTCAGTTGATTTAGCTATTTTCTCTTTACATTTAGCTGGTATTTCATCTATTTTAGGAGCAATTAATTTCATCACAACTATTATTAATATACGACTTAATAATATAATATTTGATCAAATACCTTTGTTTGTTTGGGCAGTTGGAATTACTGCATTATTATTATTACTTTCCTTACCTGTATTAGCTGGAGCTATCACAATATTATTAACAGATCGAAATTTAAATACATCATTTTTTGATCCTGCCGGAGGAGGAGATCCTATCTTATACCAACACTTA
		</sequence>
		<sequence>
			<taxon idref="ANICH508-10|HQ948339|10ANIC-04505|Elachista_catarata|COI-5P"/>
			ACATTATATTTTATTTTTGGTATTTGAGCAGGAATAGTAGGAACATCCCTAAGATTATTAATTCGAGCTGAATTAGGAAACCCCGGATCTTTAATTGGGAATGATCAAATTTATAATACTATTGTAACAGCCCATGCATTTATTATAATTTTTTTTATGGTAATACCAATTATAATTGGTGGATTTGGAAATTGATTAGTTCCTTTAATATTAGGAGCCCCAGATATAGCTTTCCCCCGAATAAATAATATAAGATTTTGATTATTACCCCCCTCTCTTACTCTTTTAATTTCTAGAAGAATTGTAGAAAACGGGGCAGGAACTGGATGAACAGTTTACCCACCCCTTTCATCTAATATTGCCCATAGAGGAAGATCTGTTGATTTAGCTATTTTTTCACTTCACTTAGCTGGTATTTCATCAATCTTAGGAGCTATTAATTTTATTACAACTATTATTAATATACGACTTAATAATATAATATTTGATCAAATACCTTTACTTGTTTGAGCTGTAGGTATTACAGCTTTATTATTACTACTTTCTTTACCAGTATTAGCTGGTGCAATCACAATATTATTAACAGATCGAAATTTAAATACTTCATTTTTTGATCCTGCTGGAGGAGGAGATCCTATTCTTTATCAACATTTA
		</sequence>
		<sequence>
			<taxon idref="ANICH482-10|HQ948313|10ANIC-04479|Elachista_effusi|COI-5P"/>
			ACATTATATTTTATTTTTGGTATTTGAGCAGGAATAGTAGGAACATCATTAAGTTTATTAATTCGAGCTGAATTAGGAAACCCCGGATCATTAATTGGAAATGACCAAATTTATAATACTATTGTTACAGCTCATGCATTTATTATAATTTTTTTTATAGTTATACCCATTATAATTGGAGGGTTTGGAAATTGATTAGTACCTTTAATATTAGGAGCCCCAGATATAGCCTTCCCCCGAATAAATAATATAAGATTTTGGTTATTACCCCCCTCTCTCACCTTACTAATTTCAAGTAGAATTGTTGAAACCGGAGCAGGAACTGGATGAACAGTATACCCCCCACTTTCATCTAATATCGCTCATGGAGGAAGTTCAGTAGATTTAGCTATTTTCTCTCTTCACTTAGCTGGAATTTCTTCTATTTTAGGAGCTATTAATTTTATTACAACTATTATTAATATACGACTTAATAATATAATATTTGATCAAATACCATTATTTGTTTGAGCAGTTGGTATTACAGCATTATTACTATTACTTTCTCTACCTGTATTAGCTGGAGCTATTACAATATTATTAACAGATCGAAATTTAAATACTTCATTTTTTGATCCTGCTGGTGGGGGAGATCCAATTCTTTATCAACACTTA
		</sequence>
		<sequence>
			<taxon idref="ANICH806-10|HQ948563|10ANIC-04803|Elachista_velox|COI-5P"/>
			ACATTATATTTTATTTTTGGAATTTGAGCAGGAATAGTAGGAACATCTTTAAGTCTTTTAATTCGTGCTGAATTAGGAAATCCAGGTTCATTAATTGGAAATGATCAAATTTATAATACTATTGTAACAGCTCATGCATTTATTATAATTTTTTTCATAGTTATACCTATTATAATTGGAGGATTTGGTAATTGATTAGTTCCTTTAATATTAGGTGCCCCTGATATAGCTTTCCCCCGTATAAATAATATAAGATTTTGATTATTACCCCCCTCATTAACTCTTCTAATTTCGAGAAGAGTTGTAGAAAATGGAGCAGGAACAGGATGAACAGTTTATCCCCCACTTTCATCTAATATCGCCCATAGAGGCAGCTCTGTAGATTTAGCTATTTTTTCCCTTCATTTAGCTGGAATTTCTTCTATTTTAGGGGCAATTAATTTTATTACAACAATTATTAACATACGTCTTAATAATTTAATATTTGATCAAATACCATTATTTGTTTGAGCTGTTGGTATTACAGCATTATTATTATTATTATCTTTACCTGTATTAGCTGGAGCTATTACTATATTATTAACTGATCGTAATTTAAATACATCATTCTTTGACCCAGCAGGGGGAGGAGATCCTATTCTTTATCAACATTTA
		</sequence>
		<sequence>
			<taxon idref="ANICH743-10|HQ948508|10ANIC-04740|Elachista_nodosae|COI-5P"/>
			ACCTTATATTTTATTTTTGGTATCTGAGCAGGAATAGTAGGAACCTCATTAAGATTATTAATTCGAGCTGAATTAGGAAATCCTGGATCATTAATTGGAAATGATCAAATCTATAATACTATTGTTACAGCTCATGCATTTATTATAATTTTTTTTATAGTTATACCTATTATAATTGGGGGATTCGGAAATTGATTAGTGCCCTTAATACTAGGAGCCCCAGATATAGCTTTTCCTCGAATAAATAATATAAGATTCTGATTATTACCTCCCTCTCTCACTTTACTAATTTCAAGTAGAATTGTAGAAAATGGAGCAGGAACTGGATGAACAGTTTACCCCCCACTTTCATCTAACATTGCCCATGGAGGAAGATCAGTAGATCTAGCTATTTTTTCCCTTCATTTAGCTGGAATTTCTTCTATTTTAGGAGCCATTAATTTTATTACAACTATTATTAACATACGACTTAATAATATAATATTTGATCAAATACCATTATTTGTTTGAGCAGTTGGTATTACAGCATTATTATTATTACTTTCTTTACCTGTATTAGCAGGAGCAATTACAATATTATTAACAGATCGAAACTTAAATACTTCATTCTTTGACCCTGCTGGTGGAGGAGACCCAATTCTTTATCAACATTTA
		</sequence>
		<sequence>
			<taxon idref="ANICH720-10|HQ948486|10ANIC-04717|Elachista_cynopa|COI-5P"/>
			ACATTATATTTTATTTTTGGTATTTGAGCAGGAATAGTAGGAACATCATTAAGTTTATTAATTCGAGCAGAATTAGGAAATCCTGGATCATTAATTGGAAATGATCAAATTTATAATACTATTGTTACAGCTCATGCATTTATTATAATTTTTTTTATAGTTATGCCAATTATAATTGGTGGATTTGGNAATTGATTAGTACCATTAATATTAGGAGCCCCAGATATAGCTTTCCCCCGTATAAATAATATAAGATTTTGATTATTACCCCCNTCTCTTACTCTTTTAATTTCAAGTAGAATTGTAGAAAATGGAGCAGGAACTGGATGAACAGTTTACCCCCCACTTTCATCTAATATTGCCCATGGAGGAAGCTCTGTTGACTTGGCTATTTTTTCATTACATTTAGCGGGAATTTCATCTATTTTAGGAGCTATTAATTTTATTACTACTATTATCAATATACGACTTAATAATATAATATTTGATCAAATACCTTTATTTGTTTGAGCTGTTGGTATTACTGCTCTTTTATTATTACTTTCCTTACCTGTATTAGCTGGAGCTATTACCATATTATTAACAGATCGAAATTTAAATACTTCATTTTTTGACCCTGCAGGAGGAGGTGACCCAATTCTTTACCAACATTTA
		</sequence>
		<sequence>
			<taxon idref="ELACA1149-11|MM16912|Elachista_litharga|COI-5P"/>
			ACATTATATTTTATTTTTGGAATTTGAGCAGGAATAGTAGGAACATCTTTAAGTCTTTTAATTCGTGCTGAATTAGGAAATCCTGGATCATTAATTGGAAATGATCAAATTTATAATACTATTGTAACAGCTCATGCATTTATTATAATTTTTTTTATAGTTATACCTATTATAATTGGAGGATTTGGTAATTGATTAGTTCCTTTAATATTAGGTGCCCCTGATATAGCCTTCCCCCGTATAAACAATATAAGATTTTGATTATTACCTCCTTCATTAACTCTTTTAATTTCGAGAAGAGTTGTAGAAAATGGAGCAGGAACAGGATGAACAGTTTATCCCCCACTTTCATCTAATATTGCTCATAGAGGTAGCTCTGTAGATTTAGCTATTTTTTCCCTTCATTTAGCTGGAATTTCTTCCATTTTAGGAGCAATTAATTTTATTACAACAATTATTAATATACGTCTTAATAATTTAATATTTGACCAAATACCATTATTTGTTTGAGCTGTTGGTATTACAGCATTATTATTATTATTATCTTTACCTGTATTAGCTGGAGCTATTACTATATTATTAACTGATCGTAATTTAAATACATCCTTCTTTGACCCAGCAGGAGGAGGAGATCCTATTCTTTATCAACATTTA
		</sequence>
		<sequence>
			<taxon idref="ANICH507-10|HQ948338|10ANIC-04504|Elachista_catarata|COI-5P"/>
			ACATTATATTTTATTTTTGGTATTTGAGCAGGAATAGTAGGAACATCCCTAAGATTATTAATTCGAGCTGAATTAGGAAACCCCGGATCTTTAATTGGGAATGATCAAATTTATAATACTATTGTAACAGCCCATGCATTTATTATAATTTTTTTTATGGTAATACCAATTATAATTGGTGGATTTGGAAATTGATTAGTTCCTTTAATATTAGGAGCTCCAGATATAGCTTTCCCCCGAATAAATAATATAAGATTTTGATTATTACCCCCCTCTCTTACTCTTTTAATTTCTAGAAGAATTGTAGAAAACGGGGCAGGAACTGGATGAACAGTTTACCCACCCCTTTCATCTAATATTGCCCATAGAGGAAGATCTGTTGATTTAGCTATTTTTTCACTTCACTTAGCTGGGATTTCATCAATCTTAGGGGCTATTAATTTTATTACAACTATTATTAACATACGACTTAATAATATAATATTTGATCAAATACCTTTACTTGTTTGAGCTGTAGGTATTACAGCTTTATTATTACTACTTTCTTTACCAGTATTAGCTGGCGCAATCACAATATTATTAACAGATCGAAATTTAAATACTTCATTTTTTGATCCTGCTGGAGGAGGAGATCCTATTCTTTATCAACATTTA
		</sequence>
		<sequence>
			<taxon idref="ANICH696-10|HQ948465|10ANIC-04693|Elachista_ophelma|COI-5P"/>
			ACCTTATATTTTATTTTTGGTATCTGAGCAGGAATAGTAGGAACCTCATTAAGTTTATTAATTCGAGCTGAATTAGGAAATCCTGGATCACTAATTGGAAATGATCAAATTTATAATACTATTGTCACAGCTCATGCATTTATTATAATTTTTTTTATGGTTATACCTATTATAATTGGGGGATTCGGAAATTGATTAGTACCTTTAATATTAGGAGCCCCAGATATAGCTTTCCCTCGAATAAATAATATAAGATTCTGATTATTACCCCCATCTCTTACTTTACTAATTTCAAGCAGAATCGTAGAAAATGGAGCAGGAACTGGATGAACAGTTTACCCCCCCCTTTCATCTAACATTGCCCATGGAGGAAGATCAGTAGATTTAGCCATTTTTTCCCTGCATTTAGCTGGAATTTCTTCTATCTTAGGAGCTATTAATTTTATTACAACTATTATTAACATGCGACTTAATAATATAATATTTGATCAAATACCATTATTTGTTTGAGCAGTTGGTATTACAGCACTATTATTACTACTTTCTCTACCTGTATTAGCAGGGGCAATTACAATATTATTAACAGATCGAAACTTAAATACTTCATTTTTTGATCCAGCTGGTGGGGGAGACCCAATTCTTTATCAACATTTA
		</sequence>
		<sequence>
			<taxon idref="ANICH718-10|HQ948485|10ANIC-04715|Elachista_cynopa|COI-5P"/>
			ACATTATATTTTATTTTTGGTATTTGAGCAGGAATAGTAGGAACATCATTAAGTTTATTAATTCGAGCAGAATTAGGAAATCCTGGATCATTAATTGGAAATGATCAAATTTATAATACCATTGTTACAGCTCATGCATTTATTATAATTTTTTTTATAGTTATGCCAATTATAATTGGTGGATTTGGAAATTGATTAGTACCATTAATATTAGGAGCCCCAGATATAGCTTTCCCCCGTATAAATAATATAAGATTTTGATTATTACCTCCTTCTCTTACTCTTTTAATTTCAAGTAGAATTGTAGAAAATGGAGCAGGAACTGGATGAACAGTTTACCCCCCACTTTCATCTAATATTGCCCATGGAGGAAGCTCTGTTGACTTGGCTATTTTTTCATTACATTTAGCGGGAATTTCATCTATTTTAGGAGCTATTAATTTTATTACTACTATTATCAATATACGACTTAATAATATAATATTTGATCAAATACCTTTATTTGTTTGAGCTGTTGGTATTACTGCTCTTTTATTATTACTTTCCTTACCTGTATTAGCTGGAGCTATTACCATATTATTAACAGATCGAAATTTAAATACTTCATTTTTTGACCCTGCAGGGGGAGGTGACCCAATTCTTTACCAACATTTA
		</sequence>
		<sequence>
			<taxon idref="ANICH660-10|HQ948430|10ANIC-04657|Elachista_delira|COI-5P"/>
			ACATTATACTTTATTTTTGGAATTTGAGCAGGAATAGTAGGAACATCTTTAAGTCTTTTAATTCGTGCTGAATTAGGAAATCCAGGATCATTAATTGGTAATGATCAAATTTATAATACTATTGTTACAGCTCATGCATTTATTATAATTTTTTTCATAGTTATACCTATTATAATTGGAGGATTTGGTAATTGATTAGTTCCTTTAATATTAGGAGCTCCTGATATAGCTTTCCCCCGTATAAATAATATAAGATTTTGATTATTACCCCCTTCATTAACTCTTTTAATTTCAAGAAGAATTGTAGAAAACGGAGCAGGAACAGGATGAACAGTTTACCCCCCACTTTCATCTAATATTGCCCATAGAGGTAGATCTGTAGACTTAGCTATCTTTTCCCTTCATTTAGCGGGTATTTCTTCAATTTTAGGAGCAATTAATTTTATTACAACAATTATTAATATACGTCTTAATAATTTAATATTTGATCAAATACCATTATTTGTTTGAGCTGTTGGTATTACAGCACTATTATTATTATTATCTTTACCTGTATTAGCCGGAGCTATTACTATATTATTAACTGATCGTAATTTAAATACATCATTTTTTGACCCAGCAGGAGGGGGAGACCCTATTCTTTATCAACATTTA
		</sequence>
		<sequence>
			<taxon idref="ANICH811-10|HQ948567|10ANIC-04808|Elachista_phascola|COI-5P"/>
			ACATTATATTTTATCTTTGGTATTTGAGCAGGAATAGTAGGAACATCATTAAGATTATTAATTCGAGCTGAATTAGGAAATCCTGGGTCATTAATTGGGAATGATCAAATTTATAATACTATTGTTACAGCACATGCATTTATCATAATTTTTTTTATAGTCATGCCAATTATAATTGGAGGATTTGGAAATTGATTAGTCCCCCTTATGTTAGGAGCCCCTGATATAGCTTTCCCCCGAATAAATAATATAAGATTTTGGTTATTACCCCCCTCTCTTACATTATTAATTTCAAGTAGAATTGTAGAAAATGGAGCAGGAACTGGATGAACAGTTTACCCCCCACTTTCATCTAACATTGCCCATGGTGGAAGTTCAGTTGATTTAGCTATTTTCTCTTTACATTTAGCTGGTATTTCATCTATTTTAGGAGCAATTAATTTCATCACTACTATTATTAATATACGACTTAATAATATAATATTTGATCAAATACCTTTGTTTGTTTGAGCAGTTGGAATTACTGCATTATTATTATTACTTTCCTTACCTGTATTAGCTGGAGCTATTACAATATTATTAACAGATCGAAATTTAAATACATCATTTTTTGATCCTGCCGGAGGAGGAGATCCTATCTTATATCAACACTTA
		</sequence>
		<sequence>
			<taxon idref="ANICH732-10|HQ948497|10ANIC-04729|Elachista_toralis|COI-5P"/>
			ACATTATATTTTATTTTTGGTATTTGAGCAGGAATAATAGGAACATCTTTAAGATTATTAATTCGAGCTGAATTAGGAAATCCAGGATCATTAATCGGTAATGATCAAATTTATAATACTATTGTTACAGCTCATGCATTTATCATAATTTTTTTTATAGTTATGCCAATTATAATTGGAGGATTTGGAAATTGATTAGTTCCATTAATATTAGGAGCCCCAGATATAGCCTTCCCCCGAATAAATAATATAAGATTTTGATTACTACCCCCATCTCTTACCCTTCTAATTTCAAGTAGAATTGTAGAAAATGGAGCAGGAACTGGATGAACAGTTTACCCCCCACTTTCATCCAATATTGCCCATAGAGGAAGCTCTGTTGACTTAACTATTTTCTCCTTACATTTAGCAGGTATTTCTTCTATTTTAGGAGCTATTAATTTTATTACAACTATTATTAATATACGCCTTAATAATATAATATTTGATCAAATACCTTTATTTGTTTGAGCAGTAGGTATTACTGCACTTTTATTATTACTTTCATTACCTGTATTAGCGGGAGCAATTACAATATTATTAACAGATCGAAATTTAAACACCTCATTTTTTGACCCTGCTGGAGGAGGTGACCCAATTCTTTACCAACATTTA
		</sequence>
		<sequence>
			<taxon idref="ELACA1168-11|MM16931|Elachista_etorella|COI-5P"/>
			ACATTATATTTTATTTTTGGTATTTGAGCAGGAATAATAGGAACATCCCTAAGATTATTAATTCGAGCTGAATTAGGGAATCCAGGATCATTAATTGGTAATGATCAAATTTATAATACTATTGTTACAGCTCATGCATTTATCATAATTTTCTTTATAGTTATGCCAATTATAATTGGAGGATTTGGAAACTGATTGGTTCCATTAATATTAGGAGCTCCTGATATAGCCTTCCCCCGAATAAATAATATAAGATTCTGATTACTACCCCCATCTCTTACCCTTCTAACTTCAAGTAGAATTGTAGAAAATGGAGCAGGAACTGGATGAACAGTTTACCCCCCACTTTCATCCAATATTGCCCATAGAGGAAGCTCTGTTGACTTAGCTATTTTCTCCTTACATTTAGCGGGTATTTCTTCTATTTTAGGAGCTATTAATTTTATTACAACTATTATTAATATACGCCTTAATAATATAATATTTGACCAAATACCTTTATTTGTTTGAGCAGTAGGTATTACTGCTCTTTTATTATTACTTTCATTGCCTGTATTAGCGGGTGCAATTACAATATTATTAACGGATCGAAATTTAAACACCTCTTTTTTTGACCCCGCTGGAGGAGGTGATCCAATTCTTTACCAACACCTA
		</sequence>
		<sequence>
			<taxon idref="ANICH799-10|HQ948556|10ANIC-04796|Elachista_strenua|COI-5P"/>
			ACATTATATTTTATTTTTGGAATTTGAGCAGGAATAGTAGGAACATCTTTAAGTCTTTTAATTCGTGCTGAATTAGGAAATCCAGGATCATTAATCGGTAATGATCAAATTTATAATACTATTGTTACAGCTCATGCATTTATTATAATTTTTTTTATAGTTATACCTATTATAATTGGAGGATTTGGAAATTGATTAGTTCCTTTAATATTAGGTGCCCCTGATATAGCTTTCCCCCGTATAAATAATATAAGATTTTGATTATTACCTCCTTCTTTAACTCTTTTAATTTCAAGAAGAGTTGTAGAAAATGGAGCAGGTACAGGATGAACAGTTTACCCCCCACTTTCATCTAATATTGCTCATAGAGGTAGATCTGTAGACTTAGCTATTTTTTCCCTTCATTTAGCTGGTATTTCCTCAATTTTAGGAGCAATTAATTTTATTACAACAATTATTAATATACGTCTTAATAATTTAATATTTGACCAAATACCATTATTTGTTTGAGCTGTTGGTATTACAGCATTATTACTATTACTATCATTACCTGTATTAGCCGGAGCTATTACTATACTATTAACTGATCGTAATTTAAATACATCATTTTTTGACCCAGCTGGAGGAGGAGACCCTATTCTTTATCAACATTTA
		</sequence>
		<sequence>
			<taxon idref="ANICH726-10|HQ948492|10ANIC-04723|Elachista_paragauda|COI-5P"/>
			ACATTATATTTTATTTTTGGTATTTGAGCAGGAATAATGGGAACATCTTTAAGATTATTAATTCGAGCTGAATTAGGAAATCCAGGATCATTAATCGGTAATGATCAAATTTATAATACTATTGTTACAGCTCATGCATTTATCATAATTTTTTTTATAGTTATGCCAATTATAATTGGAGGATTTGGAAATTGATTAGTTCCATTAATATTAGGAGCCCCAGATATAGCCTTCCCCCGAATAAATAATATAAGATTTTGATTACTACCCCCATCTCTTACCCTTCTAATTTCAAGTAGAATTGTAGAAAATGGAGCAGGAACTGGATGAACAGTTTACCCCCCACTTTCATCCAATATTGCCCATAGAGGAAGCTCTGTTGACTTAACTATTTTCTCCTTACATTTAGCAGGTATTTCTTCTATTTTAGGAGCTATTAATTTTATTACAACTATTATTAATATACGCCTTAATAATATAATATTTGATCAAATACCTTTATTTGTTTGAGCAGTAGGTATTACTGCACTTTTATTATTACTTTCATTACCTGTATTAGCAGGAGCAATTACAATATTATTAACAGATCGAAATTTAAACACCTCATTTTTTGACCCTGCTGGAGGAGGTGACCCAATTCTTTACCAACATTTA
		</sequence>
		<sequence>
			<taxon idref="ANICH723-10|HQ948489|10ANIC-04720|Elachista_paryphoea|COI-5P"/>
			ACATTATATTTTATTTTTGGTATTTGAGCAGGAATAATAGGAACATCTCTAAGATTATTAATTCGAGCTGAATTAGGAAATCCCGGATCATTAATTGGTAATGATCAAATTTATAATACTATTGTTACAGCTCATGCATTTATCATAATTTTTTTTATAGTTATGCCAATTATAATTGGAGGATTTGGAAATTGATTAGTTCCATTAATATTAGGAGCCCCAGATATAGCCTTCCCTCGAATAAATAATATAAGATTTTGATTACTACCCCCATCTCTTACCCTTCTAATTTCAAGTAGAATTGTAGAAAATGGAGCAGGAACTGGATGAACAGTTTACCCCCCACTTTCATCCAATATTGCCCATAGAGGAAGCTCTGTTGACTTAACTATTTTCTCCTTACATTTAGCAGGTATTTCTTCTATTTTAGGAGCTATTAATTTTATTACAACTATTATTAATATACGCCTTAATAATATAATATTTGATCAAATACCTTTATTTGTTTGAGCAGTAGGTATTACTGCACTTTTATTATTACTTTCATTACCTGTATTAGCGGGAGCAATTACAATATTATTAACAGATCGAAATTTAAACACCTCATTTTTTGACCCTGCTGGAGGAGGTGACCCAATTCTTTACCAACATTTA
		</sequence>
		<sequence>
			<taxon idref="ANICH846-10|HQ948594|10ANIC-04843|Elachista_fucosa|COI-5P"/>
			ACATTATATTTTATTTTTGGAATTTGAGCAGGAATAGTAGNAACATCTTTAAGTCTTTTAATTCGAGCTGAATTAGGAAATCCTGGCTCATTAATTGGAAATGATCAAATTTATAATACTATTGTAACAGCTCATGCATTTATTATAATTTTTTTTATAGTTATACCTATTATAATTGGAGGATTTGGTAATTGATTAGTTCCTTTAATATTAGGTGCTCCAGATATAGCTTTCCCCCGTATAAATAACATAAGATTTTGATTATTACCCCCCTCATTAACCCTTTTAATCTCGAGAAGTGTTGTAGAAAATGGGGCAGGAACTGGATGAACAGTTTATCCCCCACTTTCATCTAATATTGCTCATAGAGGTAGATCTGTAGACTTAGCTATTTTCTCTCTTCATTTAGCTGGTATTTCCTCTATTTTAGGGGCAATTAATTTTATTACAACAATTATTAATATACGTCTTAATAATTTAATATTTGATCAAATACCTTTATTTGTTTGAGCTGTTGGTATTACAGCATTATTATTATTATTATCTTTACCTGTATTAGCTGGAGCTATTACTATATTATTAACTGATCGTAATTTAAATACATCATTTTTTGACCCTGCGGGAGGGGGAGATCCCATTCTTTATCAACATTTA
		</sequence>
		<sequence>
			<taxon idref="ANICH974-10|HQ948668|10ANIC-04971|Elachista_sp._ANICLK4|COI-5P"/>
			ACTTTATATTTTATTTTTGGTATTTGAGCAGGAATAGTAGGAACCTCATTAAGTTTATTAATTCGAGCTGAATTAGGAAACCCTGGATCACTAATTGGAAATGATCAAATTTATAATACTATTGTTACAGCTCATGCATTTATTATAATTTTCTTTATAGTTATACCTATTATAATTGGAGGATTTGGAAATTGATTAGTACCTTTAATATTAGGAGCTCCAGATATAGCTTTTCCTCGAATAAATAATATAAGATTTTGATTATTACCCCCATCTCTTACTCTTCTAATTTCAAGTAGAATTGTAGAAAATGGAGCAGGAACTGGATGAACAGTTTACCCCCCACTTTCATCTAATATTGCTCATGGAGGAAGATCAGTAGATTTAGCTATTTTTTCTCTTCATTTAGCTGGTATTTCTTCTATTTTAGGAGCTATTAATTTTATTACAACTATTATTAATATACGACTTAATAATATAATATTTGATCAAATACCATTATTTGTTTGAGCAGTTGGTATTACAGCACTATTATTATTACTTTCTCTACCTGTATTAGCAGGAGCAATTACAATATTATTAACAGACCGAAATTTAAATACTTCATTTTTTGACCCAGCTGGTGGAGGAGACCCAATTCTTTATCAACATTTA
		</sequence>
		<sequence>
			<taxon idref="ANICH756-10|HQ948521|10ANIC-04753|Elachista_illota|COI-5P"/>
			ACATTATATTTTATTTTTGGTATTTGAGCAGGAATAGTAGGAACATCATTAAGTTTATTAATTCGAGCTGAATTAGGAAACCCTGGATCATTAATCGGAAATGATCAAATTTATAATACTATTGTTACAGCCCATGCATTTATTATAATTTTTTTTATAGTTATACCTATTATAATTGGAGGATTTGGAAATTGATTAGTACCTTTAATATTAGGAGCCCCAGATATAGCTTTCCCCCGAATAAATAACATAAGATTCTGATTATTACCCCCCTCTCTTACCCTATTAATTTCAAGTAGAATTGTAGAAAATGGAGCAGGAACTGGATGAACAGTTTACCCCCCACTTTCATCTAATATTGCCCATGGAGGAAGATCAGTTGATTTAGCTATTTTTTCATTACATTTAGCTGGAATTTCTTCTATTTTAGGAGCTATTAATTTTATTACAACTATTATTAATATACGACTTAATAATATAATATTTGATCAAATACCATTATTTGTTTGAGCAGTTGGTATTACAGCTTTATTATTGCTACTTTCTTTACCAGTATTAGCTGGTGCAATTACAATATTATTAACAGATCGAAATTTAAATACTTCATTTTTTGATCCTGCTGGAGGAGGAGATCCAATTCTTTACCAACATTTA
		</sequence>
		<sequence>
			<taxon idref="ANICH752-10|HQ948517|10ANIC-04749|Elachista_discina|COI-5P"/>
			ACCTTATATTTTATTTTTGGTATTTGAGCAGGAATAGTAGGAACCTCATTAAGCCTATTAATTCGAGCTGAATTAGGAAATCCTGGATCATTAATTGGAAATGATCAAATTTATAATACTATTGTTACAGCTCATGCATTTATTATAATTTTCTTTATAGTTATACCTATTATAATTGGAGGATTCGGAAATTGATTAGTACCTTTAATATTAGGAGCCCCAGATATAGCTTTCCCCCGAATAAATAATATAAGATTTTGATTATTACCCCCATCTCTTACTTTACTAATTTCGAGTAGAATTGTAGAAAATGGAGCAGGAACTGGATGAACAGTTTACCCCCCACTTTCATCTAATATTGCCCATGGTGGAAGATCAGTAGATTTAGCTATTTTTTCCCTTCATTTAGCTGGAATTTCTTCTATTTTAGGAGCTATTAATTTTATTACAACTATTATTAATATACGACTTAATAATATAATATTCGATCAAATACCATTATTTGTTTGAGCAGTTGGTATTACAGCATTATTATTACTACTTTCTTTACCTGTATTAGCAGGAGCAATTACAATATTATTAACAGATCGAAACTTAAATACTTCATTCTTTGATCCAGCTGGTGGAGGAGATCCAATTCTTTATCAACATTTA
		</sequence>
		<sequence>
			<taxon idref="ANICH946-10|HQ948645|10ANIC-04943|Elachista_glomerella|COI-5P"/>
			ACATTATATTTTATCTTTGGAATTTGAGCGGGCATAGTAGGAACATCTTTAAGATTATTAATTCGAGCTGAACTTGGTAATCCAGGATCATTAATTGGAAATGATCAAATTTATAATACTATTGTAACAGCTCATGCTTTTATTATAATTTTTTTTATAGTAATACCAATTATAATTGGGGGATTTGGAAACTGATTAGTCCCTCTTATATTAGGAGCTCCAGATATAGCTTTCCCCCGAATAAATAATATAAGATTTTGATTATTACCCCCCTCTCTTACCCTTTTAATTTCTAGAAGAATTGTAGAAAATGGAGCAGGAACTGGATGAACAGTTTACCCACCCCTTTCATCTAATATTGCCCATGGGGGCAGATCCGTAGATTTAGCTATTTTTTCCCTTCATTTAGCTGGTATTTCATCAATTTTAGGAGCTATTAATTTTATTACAACTATTATTAATATACGACTTAATAACATAATATTTGATCAAATACCTTTATTTGTTTGAGCTGTTGGGATTACTGCTCTTTTATTATTACTTTCTTTACCTGTATTAGCAGGTGCTATTACAATATTACTTACAGATCGAAATTTAAATACTTCATTTTTTGATCCTGCTGGAGGAGGAGATCCTATTTTATATCAACATTTA
		</sequence>
		<sequence>
			<taxon idref="ANICH747-10|HQ948512|10ANIC-04744|Elachista_flavicilia|COI-5P"/>
			ACATTATATTTTATTTTTGGTATTTGAGCAGGAATAGTAGGAACATCATTAAGTTTATTAATTCGAGCTGAATTAGGAAACCCCGGATCATTAATTGGAAATGACCAAATTTATAATACTATTGTTACAGCTCATGCATTTATTATAATTTTTTTTATAGTTATACCCATTATAATTGGAGGGTTTGGAAATTGATTAGTACCTTTAATATTAGGAGCCCCAGATATAGCCTTCCCCCGAATAAATAATATAAGATTTTGATTATTACCCCCCTCTCTCACCTTACTAATTTCAAGTAGAATTGTTGAAACCGGAGCAGGAACTGGATGAACAGTGTACCCCCCACTTTCATCTAATATTGCTCATGGGGGAAGTTCAGTAGATTTAGCTATTTTCTCTCTTCACTTAGCTGGAATTTCTTCTATTTTAGGAGCTATTAATTTTATTACAACTATTATTAATATACGACTTAATAATATAATATTTGATCAAATACCATTATTTGTTTGAGCAGTTGGTATTACAGCATTATTACTATTACTTTCTCTACCTGTATTAGCTGGAGCTATTACAATATTATTAACAGATCGAAATTTAAATACTTCATTTTTTGATCCTGCTGGTGGGGGAGATCCAATTCTTTATCAACACTTA
		</sequence>
		<sequence>
			<taxon idref="ANICH483-10|HQ948314|10ANIC-04480|Elachista_effusi|COI-5P"/>
			ACATTATATTTTATTTTTGGTNTTTGAGCAGGAATAGTAGGAACATCATTAAGTTTATTAATTCGAGCTGAATTAGGAAACCCCGGATCATTAATTGGAAATGACCAAATTTATAATACTATTGTTACAGCTCATGCATTTATTATAATTTTTTTTATAGTTATACCCATTATAATTGGAGGGTTTGGAAATTGATTAGTACCTTTAATATTAGGAGCCCCAGATATAGCCTTCCCCCGAATAAATAATATAAGATTTTGGTTATTACCCCCCTCTCTCACCTTACTAATTTCAAGTAGAATTGTTGAAACCGGAGCAGGAACTGGATGAACAGTATACCCCCCACTTTCATCTAATATTGCTCATGGAGGAAGTTCAGTAGATTTAGCTATTTTCTCTCTTCACTTAGCTGGAATTTCTTCTATTTTAGGAGCTATTAATTTTATTACAACTATTATTAATATACGACTTAATAATATAATATTTGATCAAATACCATTATTTGTTTGAGCAGTTGGTATTACAGCATTATTACTATTACTTTCTCTACCTGTATTAGCTGGAGCTATTACAATATTATTAACAGATCGAAATTTAAATACTTCATTTTTTGATCCTGCTGGTGGGGGAGATCCAATTCTTTATCAACACTTA
		</sequence>
		<sequence>
			<taxon idref="ANICH675-10|HQ948444|10ANIC-04672|Elachista_gerasmia|COI-5P"/>
			ACATTATATTTTATTTTTGGTATTTGAGCAGGAATAGTAGGAACATCATTAAGATTATTAATTCGAGCTGAATTAGGGAATCCTGGATCACTAATTGGTAATGATCAAATTTATAATACTATTGTAACAGCACATGCATTTATTATAATTTTTTTTATAGTTATGCCAATTATAATTGGAGGATTTGGAAATTGATTAGTACCAATTATATTAGGAGCCCCCGATATAGCTTTCCCCCGAATAAATAACATAAGATTTTGATTACTCCCACCCTCTCTTACATTATTAATCTCAAGTAGAATTGTAGAAAATGGAGCAGGAACTGGATGAACAGTTTATCCCCCACTTTCATCTAATATTGCCCATGGAGGAAGTTCAGTTGATTTAGCTATCTTTTCTTTACATTTAGCTGGTATTTCATCTATTTTAGGAGCAATTAACTTTATTACAACTATTATTAATATGCGACTTAATAATATAATATTTGATCAAATACCCCTATTTGTTTGAGCTGTTGGAATTACTGCATTACTTTTATTACTTTCTTTACCTGTATTAGCAGGAGCAATTACAATATTATTAACAGATCGAAATTTAAATACATCATTTTTTGATCCTGCTGGAGGAGGAGATCCTATTTTATACCAACATTTA
		</sequence>
		<sequence>
			<taxon idref="ANICH721-10|HQ948487|10ANIC-04718|Elachista_paryphoea|COI-5P"/>
			ACATTATATTTTATTTTTGGTATTTGAGCAGGAATAATAGGAACATCTCTAAGATTATTAATTCGAGCTGAATTAGGAAATCCAGGATCATTAATTGGTAATGATCAAATTTATAATACTATTGTTACAGCTCATGCATTTATCATAATTTTTTTTATAGTTATGCCAATTATAATTGGAGGATTTGGAAATTGATTAGTTCCATTAATATTAGGAGCCCCAGATATAGCCTTCCCCCGAATAAATAATATAAGATTTTGATTACTACCCCCATCTCTTACCCTTCTAATTTCAAGTAGAATTGTAGAAAATGGAGCAGGAACTGGATGAACAGTTTACCCCCCACTTTCATCCAATATTGCCCATAGAGGAAGCTCTGTTGACTTAACTATTTTCTCCTTACATTTAGCNGGTATTTCTTCTATTTTAGGAGCTATTAATTTTATTACAACTATTATTAATATACGCCTTAATAATATAATATTTGATCAAATACCTTTATTTGTTTGAGCAGTAGGTATTACTGCACTTTTATTATTACTTTCATTACCTGTATTAGCGGGAGCAATTACAATATTATTAACAGATCGAAATTTAAACACCTCATTTTTTGACCCTGCTGGAGGAGGTGACCCAATTCTTTACCAACATTTA
		</sequence>
		<sequence>
			<taxon idref="ANICH786-10|HQ948546|10ANIC-04783|Elachista_micalis|COI-5P"/>
			ACATTATATTTTATTTTTGGAATTTGAGCAGGAATAGTAGGTACTTCTTTAAGTTTATTAATTCGAGCTGAATTAGGGAATCCTGGATCATTAATTGGGAATGATCAAATTTATAATACTATTGTAACAGCCCATGCATTTATTATAATTTTTTTTATAGTTATACCTATTATAATTGGAGGGTTTGGTAATTGATTAGTACCTTTAATATTAGGAGCACCTGATATAGCTTTCCCCCGAATAAATAATATAAGATTTTGATTATTACCCCCATCATTAACTCTTTTAATTTCGAGAAGAATTGTAGAAAATGGAGCAGGAACAGGATGAACAGTATACCCCCCACTTTCATCAAATATTGCCCATGGAGGAAGATCAGTTGATTTAGCAATTTTTTCCTTACATTTAGCTGGGATTTCCTCTATTTTAGGAGCAATTAATTTTATTACAACTATTATTAATATACGACTTAATAATTTAATATTTGATCAAATACCTTTATTTGTTTGAGCTGTTGGTATTACAGCATTATTATTATTACTATCTTTACCTGTATTAGCAGGAGCTATTACAATATTATTAACTGATCGTAATTTAAATACATCATTTTTTGATCCTGCTGGAGGAGGAGATCCTATTTTATACCAACATTTA
		</sequence>
		<sequence>
			<taxon idref="ANICH497-10|HQ948328|10ANIC-04494|Elachista_lachnella|COI-5P"/>
			ACCTTATATTTTATTTTTGGTATCTGAGCAGGAATAGTAGGAACCTCATTAAGCTTATTAATTCGAGCTGAATTAGGAAATCCTGGATCATTAATTGGAAATGATCAAATCTATAATACTATTGTTACAGCTCATGCATTTATTATAATTTTTTTTATAGTTATACCTATTATAATTGGAGGATTTGGAAATTGATTAGTACCCTTAATATTAGGAGCCCCAGATATAGCTTTTCCTCGAATAAATAATATAAGATTCTGATTATTACCCCCTTCTCTCACTTTATTAATTTCAAGTAGAATTGTAGAAAATGGAGCAGGAACTGGATGAACAGTTTACCCCCCACTTTCATCTAATATTGCCCATGGAGGAAGATCGGTAGATCTAGCTATTTTTTCCCTTCATTTAGCTGGAATTTCTTCTATTTTAGGAGCCATTAATTTTATTACAACTATTATTAACATACGACTTAATAATATAATATTTGATCAAATACCATTATTTGTTTGAGCAGTTGGTATTACAGCATTATTATTATTACTTTCTTTACCTGTGTTAGCAGGAGCAATTACAATATTATTAACAGATCGAAACTTAAATACTTCATTCTTTGATCCTGCTGGTGGAGGAGATCCAATTCTTTATCAACATTTA
		</sequence>
		<sequence>
			<taxon idref="ANICH519-10|HQ948345|10ANIC-04516|Elachista_filiphila|COI-5P"/>
			ACATTATATTTTATTTTTGGTATTTGAGCAGGATTAGTAGGAACATCACTAAGTTTATTAATTCGAGCTGAATTAGGAAATCCAGGATCATTAATTGGTAATGATCAAATTTATAATACAATTGTTACAGCCCATGCATTTATTATAATTTTTTTTATAGTTATACCTATTATAATTGGAGGATTTGGAAATTGATTAGTGCCATTAATATTAGGAGCTCCAGATATAGCTTTCCCCCGAATAAATAATATAAGATTTTGATTATTACCCCCCTCTCTTACTCTTTTAATCTCAAGAAGAATTGTAGAAAATGGAGCAGGAACTGGATGAACAGTTTATCCCCCCCTTTCATCTAATATTGCTCATGGAGGAAGATCTGTAGATTTAGCTATCTTTTCTCTTCATTTAGCTGGAATTTCTTCTATTCTAGGAGCTATTAATTTTATTACAACTATTATTAATATACGGCTTAATAATATAATATTTGATCAAATACCTTTATTTGTATGAGCTGTAGGAATTACAGCTTTATTATTATTACTTTCTCTTCCTGTATTAGCTGGAGCAATTACAATATTATTAACAGATCGAAATTTAAATACTTCATTTTTTGATCCTGCAGGAGGAGGAGACCCAATTCTTTATCAACATTTA
		</sequence>
		<sequence>
			<taxon idref="ANICH837-10|HQ948590|10ANIC-04834|Elachista_velox|COI-5P"/>
			ACATTATATTTTATTTTTGGAATTTGAGCAGGAATAGTAGGAACATCTTTAAGTCTTTTAATTCGTGCTGAATTAGGAAATCCAGGTTCATTAATTGGAAATGATCAAATTTATAATACTATTGTAACAGCTCATGCATTTATTATAATTTTTTTCATAGTTATACCTATTATAATTGGAGGATTTGGTAATTGATTAGTTCCTTTAATATTAGGTGCCCCTGATATAGCTTTCCCCCGTATAAATAATATAAGATTTTGATTATTACCCCCCTCATTAACTCTTCTAATTTCGAGAAGAGTTGTAGAAAATGGAGCAGGAACAGGATGAACAGTTTATCCCCCACTTTCATCTAATATCGCCCATAGAGGCAGCTCTGTAGATTTAGCTATTTTTTCCCTTCATTTAGCTGGAATTTCTTCTATTTTAGGGGCAATTAATTTTATTACAACAATTATTAACATACGTCTTAATAATTTAATATTTGATCAAATACCATTATTTGTTTGAGCTGTTGGTATTACAGCATTATTATTATTATTATCTTTACCTGTATTAGCTGGAGCTATTACTATATTATTAACTGATCGTAATTTAAATACATCATTCTTTGACCCAGCAGGAGGAGGAGATCCTATTCTTTATCAACATTTA
		</sequence>
		<sequence>
			<taxon idref="ANICH551-10|HQ948362|10ANIC-04548|Elachista_dieropa|COI-5P"/>
			ACATTATATTTTATTTTTGGAATTTGAGCAGGAATAGTAGGAACATCTTTAAGTCTTTTAATTCGTGCTGAATTAGGAAATCCTGGTTCATTAATTGGAAATGATCAAATTTATAATACTATTGTAACCGCTCATGCATTTATTATAATTTTTTTCATAGTTATACCTATTATAATTGGGGGGTTTGGTAATTGATTAGTTCCTTTAATATTAGGGGCCCCTGATATAGCTTTCCCCCGTATAAATAATATAAGATTTTGATTATTACCCCCTTCATTAACTCTTTTAATTTCGAGAAGAGTTGTAGAAAATGGAGCAGGAACAGGATGAACAGTTTATCCCCCACTTTCATCTAATATTGCCCATAGTGGCAGCTCTGTAGATTTAGCTATTTTTTCCCTTCATTTAGCTGGAATTTCTTCTATTTTAGGAGCAATTAATTTTATTACAACAATTATTAATATACGTCTTAATAATTTAATATTTGATCAAATACCATTATTTGTGTGAGCTGTTGGTATTACAGCATTATTATTATTATTATCTTTACCTGTATTAGCTGGGGCTATTACTATATTATTAACTGATCGTAATTTAAATACATCATTTTTTGATCCCGCCGGAGGAGGAGATCCTATTCTTTATCAACATTTA
		</sequence>
		<sequence>
			<taxon idref="ANICH716-10|HQ948483|10ANIC-04713|Elachista_cycotis|COI-5P"/>
			ACATTATATTTTATTTTCGGAATTTGAGCAGGAATAGTAGGAACATCTTTAAGTCTTTTAATTCGTGCTGAATTAGGAAATCCCGGCTCATTAATTGGAAATGATCAAATTTATAATACTATTGTAACAGCTCATGCATTTATTATAATTTTTTTCATAGTTATACCTATTATAATTGGAGGATTTGGTAATTGATTAGTNCCTTTAATATTAGGTGCCCCTGATATAGCTTTCCCCCGTATAAATAATATAAGATTTTGATTATTACCCCCTTCACTAACTCTTTTAATTTCGAGAAGAGTTGTAGAAAATGGAGCAGGAACAGGATGAACAGTTTATCCCCCACTTTCATCTAATATTGCCCATAGAGGTAGCTCTGTAGATTTAGCTATTTTTTCCCTTCATTTAGCTGGAATTTCTTCTATTTTAGGNGCAATTAATTTTATTACAACAATTATTAATATACGTCTTAATAATTTAATATTTGATCAAATACCATTATTTGTTTGAGCTGTTGGTATTACAGCATTATTATTATTATTATCTTTACCTGTATTAGCGGGAGCTATTACTATANTATTAACTGATCGTAATTTAAATACATCATTTTTTGACCCAGCAGGGGGAGGAGACCCTATTCTTTACCAACATTTA
		</sequence>
		<sequence>
			<taxon idref="ANICH672-10|HQ948441|10ANIC-04669|Elachista_eriodes|COI-5P"/>
			ACATTATATTTTATCTTTGGTATTTGAGCAGGAATAGTAGGAACATCATTAAGTTTATTAATTCGAGCTGAATTAGGAAATCCTGGATCATTAATTGGAAATGATCAAATTTATAATACTATTGTTACAGCCCATGCATTTATTATAATTTTTTTTATAGTTATACCTATTATAATTGGAGGATTTGGAAATTGATTAGTACCTTTAATATTAGGAGCTCCAGATATAGCTTTCCCCCGAATAAATAATATAAGATTCTGATTATTACCTCCCTCTCTTACTCTATTAATTTCAAGTAGAATTGTAGAAAATGGAGCAGGAACTGGATGAACAGTTTACCCCCCACTTTCATCTAATATTGCCCATGGAGGAAGATCAGTTGATTTAGCTATTTTTTCATTGCATTTAGCTGGAATTTCTTCTATTTTAGGAGCTATTAATTTTATTACAACTATTATTAATATACGACTTAATAATATAATATTTGATCAAATACCATTATTTGTTTGAGCAGTTGGTATTACAGCTTTATTATTATTACTTTCTTTACCAGTATTAGCTGGTGCAATTACAATATTATTAACAGATCGAAATTTAAATACTTCATTTTTTGATCCTGCTGGTGGAGGTGATCCAATTCTTTATCAACATTTA
		</sequence>
		<sequence>
			<taxon idref="ANICH504-10|HQ948335|10ANIC-04501|Elachista_discina|COI-5P"/>
			ACCTTATATTTTATTTTTGGTATCTGAGCAGGAATAGTAGGAACCTCATTAAGTTTATTAATTCGAGCTGAATTAGGGAATCCTGGATCATTAATTGGGAATGATCAAATTTATAATACTATTGTTACAGCTCATGCATTTATTATAATTTTCTTTATAGTTATACCTATTATAATTGGAGGATTCGGAAATTGATTAGTACCTTTAATATTAGGAGCCCCAGATATAGCTTTCCCCCGAATAAATAATATAAGATTTTGATTATTACCCCCATCTCTTACTTTACTAATTTCGAGTAGAATTGTAGAAAATGGAGCAGGAACTGGATGAACAGTTTATCCCCCACTTTCATCTAATATTGCCCATGGTGGAAGATCAGTAGATTTAGCTATTTTTTCCCTTCATTTAGCTGGAATTTCTTCTATTTTAGGAGCTATTAATTTTATTACAACTATTATTAATATACGACTTAATAATATAATATTTGATCAAATACCATTATTTGTTTGAGCAGTTGGTATTACAGCCCTATTATTACTACTTTCTCTACCTGTATTAGCAGGAGCAATTACAATATTATTAACAGATCGAAACTTAAATACTTCATTCTTTGACCCAGCTGGTGGGGGAGATCCAATTCTTTATCAACATTTA
		</sequence>
		<sequence>
			<taxon idref="ANICH764-10|HQ948528|10ANIC-04761|Elachista_ruscella|COI-5P"/>
			ACTTTATACTTCATTTTTGGTATCTGAGCAGGAATAGTAGGAACTTCATTAAGTTTATTAATTCGAGCTGAATTAGGTAATCCTGGATCATTAATTGGAAATGATCAAATTTATAATACTATTGTTACAGCTCATGCATTTATTATAATTTTTTTCATAGTTATGCCTATTATAATTGGAGGATTTGGAAATTGATTAGTACCTTTAATATTAGGAGCTCCAGATATAGCCTTCCCCCGAATAAACAATATAAGATTTTGATTATTACCCCCCTCTCTTACTTTACTAATTTCAAGTAGAGTTGTAGAAAATGGAGCAGGAACTGGATGAACAGTTTACCCCCCACTTTCATCAAATATCGCTCATGGAGGAAGATCTGTAGATTTAGCTATTTTTTCCCTTCATTTAGCAGGAATTTCTTCTATTCTAGGAGCTATTAATTTTATTACAACCATTATTAATATGCGACTTAATAATATAATATTTGATCAAATACCATTATTTGTTTGAGCAGTTGGTATTACAGCACTATTATTATTACTTTCTTTACCTGTATTAGCAGGAGCAATTACAATATTATTAACAGATCGAAATTTAAATACTTCATTTTTTGACCCAGCTGGTGGAGGAGATCCAATTCTTTACCAACATTTA
		</sequence>
		<sequence>
			<taxon idref="ANICH539-10|HQ948358|10ANIC-04536|Elachista_aluta|COI-5P"/>
			ACATTATATTTTATTTTTGGTATTTGAGCAGGTATAATAGGAACTTCATTAAGATTATTAATTCGAGCTGAATTAGGTAATCCAGGATCACTAATTGGAAATGATCAAATTTATAATACTATTGTAACAGCCCATGCATTTATTATAATTTTTTTCATAGTAATACCAATCATAATTGGAGGATTTGGAAATTGATTAGTTCCTCTAATATTAGGAGCTCCAGACATAGCATTCCCTCGAATAAATAACATAAGATTTTGATTATTACCCCCTTCTCTTATTCTTTTAATTTCCAGAAGAATTGTAGAAAATGGGGCAGGAACTGGATGAACAGTTTATCCCCCTCTCTCATCTAACATTGCTCATGGAGGAAGATCAGTAGATTTAGCTATTTTTTCTCTTCATTTAGCTGGTATTTCATCAATTTTAGGAGCCATTAATTTTATTACAACTATTATTAATATACGACTTAATAATATAATATTTGATCAAATACCTTTATTTGTTTGAGCTGTAGGTATTACAGCATTATTATTATTACTTTCTTTACCAGTATTAGCTGGTGCTATTACTATATTACTTACAGATCGAAACTTAAATACTTCATTCTTTGACCCAGCAGGAGGAGGAGATCCTATTTTATATCAACATTTA
		</sequence>
		<sequence>
			<taxon idref="ANICH661-10|HQ948431|10ANIC-04658|Elachista_delira|COI-5P"/>
			ACACTATATTTTATTTTTGGAATTTGAGCAGGAATAGTAGGAACATCTTTAAGTCTTTTAATTCGTGCTGAATTAGGAAATCCAGGATCATTAATTGGTAATGATCAAATTTATAATACTATTGTTACAGCTCATGCATTTATTATAATTTTTTTCATAGTTATACCTATTATAATTGGAGGATTTGGTAATTGATTAGTTCCTTTAATATTAGGAGCTCCTGATATAGCTTTCCCCCGTATAAATAATATAAGATTTTGATTATTACCCCCTTCATTAACTCTTTTAATTTCAAGAAGAATTGTAGAAAACGGAGCAGGAACAGGATGAACAGTTTACCCCCCACTTTCATCTAATATTGCCCATAGAGGTAGATCTGTAGACTTAGCTATCTTTTCCCTTCATTTAGCGGGTATTTCTTCAATTTTAGGAGCAATTAATTTTATTACAACAATTATTAATATACGTCTTAATAATTTAATATTTGATCAAATACCATTATTTGTTTGAGCTGTTGGTATTACAGCACTATTATTATTATTATCTTTACCTGTATTAGCTGGAGCTATTACTATATTATTAACTGATCGTAATTTAAATACATCATTTTTTGACCCAGCAGGAGGGGGAGACCCTATTCTTTATCAACATTTA
		</sequence>
		<sequence>
			<taxon idref="ANICH800-10|HQ948557|10ANIC-04797|Elachista_strenua|COI-5P"/>
			ACATTATATTTTATTTTTGGAATTTGAGCAGGAATAGTAGGAACATCTTTAAGTCTTTTAATTCGTGCTGAATTAGGAAATCCAGGATCATTAATCGGTAATGATCAAATTTATAATACTATTGTTACAGCTCATGCATTTATTATAATTTTTTTTATAGTTATACCTATTATAATTGGAGGATTTGGAAATTGATTAGTTCCTTTAATATTAGGTGCCCCTGATATAGCTTTCCCCCGTATAAATAATATAAGATTTTGATTATTACCTCCTTCTTTAACTCTTTTAATTTCAAGAAGAGTTGTAGAAAATGGAGCAGGTACAGGATGAACAGTTTACCCCCCACTTTCATCTAATATTGCTCATAGAGGTAGATCTGTGGACTTAGCTATTTTTTCCCTTCATTTAGCTGGTATTTCCTCAATTTTAGGAGCAATTAATTTTATTACAACAATTATTAATATACGTCTTAATAATTTAATATTTGACCAAATACCATTATTTGTTTGAGCTGTTGGTATTACAGCATTATTACTATTACTATCATTACCTGTATTAGCTGGAGCTATTACTATACTATTAACTGATCGTAATTTAAATACATCATTTTTTGACCCAGCTGGAGGAGGAGACCCTATTCTTTATCAACATTTA
		</sequence>
		<sequence>
			<taxon idref="ANICH780-10|HQ948541|10ANIC-04777|Elachista_crocospila|COI-5P"/>
			ACATTATATTTCATTTTTGGAATTTGAGCAGGTATAGTAGGAACATCTTTAAGATTACTAATCCGAGCTGAACTTGGTAATCCAGGATCATTAATTGGTAATGATCAAATTTATAATACTATTGTAACAGCTCATGCATTTATTATAATTTTTTTTATAGTAATACCAATTATAATTGGAGGATTTGGAAACTGATTAGTACCTCTTATATTAGGAGCTCCAGATATAGCTTTCCCCCGAATAAATAATATAAGATTTTGATTACTACCCCCCTCTATTACCCTATTAATCTCTAGAAGAATTGTAGAAAATGGAGCAGGAACTGGATGAACAGTTTACCCCCCTCTTTCATCTAATATTGCCCACGGAGGAAGATCCGTAGATTTAGCTATTTTTTCCCTTCATTTAGCTGGTATTTCATCAATTTTAGGAGCTATTAACTTTATTACAACTATTATTAATATACGACTTAATAATATAATATTTGATCAAATACCCTTATTTGTTTGAGCTGTTGGAATTACCGCTCTTTTATTATTACTTTCTTTACCTGTATTAGCAGGTGCTATTACAATATTACTCACAGATCGAAATTTAAATACTTCATTCTTTGATCCTGCTGGAGGAGGAGATCCTATTTTATATCAACATTTA
		</sequence>
		<sequence>
			<taxon idref="ANICH792-10|HQ948550|10ANIC-04789|Elachista_seductilis|COI-5P"/>
			ACATTATATTTTATTTTTGGAATTTGAGCAGGAATAGTAGGAACATCTTTAAGTCTTTTAATTCGTGCTGAATTGGGAAATCCCGGATCATTGATTGGAAATGACCAAATTTATAATACTATTGTTACAGCTCATGCATTTATTATAATTTTTTTTATAGTTATGCCTATTATAATTGGAGGATTTGGTAACTGATTAGTACCTTTAATATTAGGTGCCCCTGATATGGCTTTCCCGCGTATAAATAATATAAGATTTTGGTTACTACCCCCTTCTTTAACTCTTTTAATTTCGAGAAGAGTAGTAGAAAATGGAGCAGGAACAGGATGAACAGTTTACCCCCCACTTTCATCTAATATTGCCCATAGAGGTAGATCTGTAGACTTGGCTATTTTTTCCCTTCATTTAGCTGGTATCTCTTCTATTCTAGGAGCAATTAATTTTATTACAACTATTATTAATATACGTCTTAATAATTTAATATTTGATCAAATACCATTATTTGTGTGAGCTGTAGGTATTACAGCATTATTATTATTATTATCATTACCTGTGTTAGCTGGAGCTATTACTATATTATTAACTGATCGTAATTTAAATACATCATTTTTTGATCCTGCTGGAGGAGGAGATCCTATTCTTTATCAACATTTA
		</sequence>
		<sequence>
			<taxon idref="ANICH761-10|HQ948525|10ANIC-04758|Elachista_platysma|COI-5P"/>
			ACCTTATATTTTATTTTTGGTATCTGAGCAGGAATAGTAGGAACCTCATTAAGTTTATTAATTCGAGCTGAATTAGGGAATCCTGGGTCATTAATTGGAAATGATCAAATTTATAATACTATTGTTACAGCTCATGCATTTATTATAATTTTCTTTATAGTTATGCCTATTATAATTGGAGGATTCGGAAATTGATTAGTACCTTTAATATTAGGAGCTCCAGATATAGCTTTCCCCCGAATAAATAATATAAGATTTTGATTATTACCTCCATCTCTTACTTTATTAATTTCAAGTAGAATTGTAGAAAATGGAGCAGGAACTGGATGAACAGTTTACCCCCCACTTTCATCTAATATTGCCCATGGTGGAAGATCAGTAGATTTAGCTATTTTTTCCCTTCATTTAGCTGGAATTTCTTCTATTTTAGGAGCTATTAATTTTATTACAACTATTATTAATATACGACTTAATAATATAATATTCGATCAAATACCATTATTTGTTTGAGCAGTTGGTATTACAGCACTATTATTGCTACTTTCCTTACCTGTATTAGCAGGAGCAATTACAATATTATTAACAGATCGAAATTTAAATACTTCATTCTTTGACCCAGCTGGAGGGGGAGACCCAATTCTTTACCAACATTTA
		</sequence>
		<sequence>
			<taxon idref="ANICH727-10|HQ948493|10ANIC-04724|Elachista_paragauda|COI-5P"/>
			ACATTATATTTTATTTTTGGTATTTGAGCAGGAATAATAGGAACATCTCTAAGATTATTAATTCGAGCTGAATTAGGAAATCCAGGATCATTAATTGGTAATGATCAAATTTATAATACTATTGTTACAGCTCATGCATTTATCATAATTTTTTTTATAGTTATGCCAATTATAATTGGAGGATTTGGAAATTGATTAGTTCCATTAATATTNGGAGCCCCAGATATAGCCTTCCCCCGAATAAATAATATAAGATTTTGATTACTACCCCCATCTCTTACCCTTCTAATTTCAAGTAGAATTGTAGAAAATGGAGCAGGAACTGGATGAACAGTTTACCCCCCACTTTCATCCAATATTGCCCATAGAGGAAGCTCTGTTGACTTAACTATTTTCTCCTTACATTTAGCNGGTATTTCTTCTATTTTAGGAGCTATTAATTTTATTACAACTATTATTAATATACGCCTTAATAATATAATATTTGATCAAATACCTTTATTTGTTTGAGCAGTAGGTATTACTGCACTTTTATTATTACTTTCATTACCTGTATTAGCGGGAGCAATTACAATATTATTAACAGATCGAAATTTAAACACCTCATTTTTTGACCCTGCTGGAGGAGGTGACCCAATTCTTTACCAACATTTA
		</sequence>
		<sequence>
			<taxon idref="ANICH481-10|HQ948312|10ANIC-04478|Elachista_effusi|COI-5P"/>
			ACATTATATTTTATTTTTGGTATTTGAGCAGGAATAGTAGGAACATCATTAAGTTTATTAATTCGAGCTGAATTAGGAAACCCCGGATCATTAATTGGAAATGACCAAATTTATAATACTATTGTTACAGCTCATGCATTTATTATAATTTTTTTTATAGTTATACCCATTATAATTGGAGGGTTTGGAAATTGATTAGTACCTTTAATATTAGGAGCCCCAGATATAGCCTTCCCCCGAATAAATAATATAAGATTTTGGTTATTACCCCCCTCTCTCACCTTACTAATTTCAAGTAGAATTGTTGAAACCGGAGCAGGAACTGGATGAACAGTATACCCCCCACTCTCATCTAATATTGCTCATGGAGGAAGTTCAGTAGATTTAGCTATTTTCTCTCTTCACTTAGCTGGAATTTCTTCTATTTTAGGAGCTATTAATTTTATTACAACTATTATTAATATACGACTTAATAATATAATATTTGATCAAATACCATTATTTGTTTGAGCAGTTGGTATTACAGCATTATTACTATTACTTTCTCTACCTGTATTAGCTGGAGCTATTACAATATTATTAACAGATCGAAATTTAAATACTTCATTTTTTGATCCTGCTGGTGGGGGAGATCCAATTCTTTATCAACACTTA
		</sequence>
		<sequence>
			<taxon idref="ANICH484-10|HQ948315|10ANIC-04481|Elachista_sarota|COI-5P"/>
			ACTTTATATTTTATTTTTGGAATTTGAGCCGGAATAGTAGGAACTTCATTAAGTTTATTAATTCGAGCTGAATTAGGAAATCCCGGATCATTAATTGGAAATGATCAAATTTATAATACTATTGTTACAGCACATGCATTTATTATAATTTTTTTTATAGTTATACCTATTATAATTGGAGGATTCGGAAATTGATTAGTGCCTTTAATATTAGGAGCTCCAGATATAGCTTTCCCTCGAATAAATAATATAAGATTTTGACTATTACCTCCTTCTCTTACCTTACTAATTTCAAGTAGAATTGTAGAAAATGGAGCAGGAACCGGATGAACAGTTTACCCCCCACTTTCATCTAATATTGCCCATGGAGGAAGATCAGTAGATTTAGCTATTTTTTCCCTTCATTTAGCTGGAATTTCTTCTATTTTAGGTGCTATTAATTTTATTACAACTATTATTAATATACGACTTAATAATATAATATTTGATCAAATACCTTTATTTGTTTGAGCAGTTGGTATTACAGCACTATTATTATTACTTTCTTTACCTGTATTAGCAGGAGCAATTACAATATTATTAACAGATCGAAACTTAAATACTTCATTTTTTGACCCTGCTGGTGGGGGAGACCCAATCCTCTATCAACATTTA
		</sequence>
		<sequence>
			<taxon idref="ANICH557-10|HQ948367|10ANIC-04554|Elachista_zophosema|COI-5P"/>
			ACATTATATTTTATTTTTGGAATTTGAGCAGGAATAGTAGGAACATCTTTAAGTCTTTTAATTCGTGCTGAATTAGGAAATCCTGGATCATTAATTGGAAATGATCAAATTTATAATACTATTGTAACAGCTCATGCATTTATTATAATTTTTTTTATAGTTATACCTATTATAATTGGAGGATTTGGTAATTGATTAGTTCCTTTAATATTAGGTGCCCCTGATATAGCCTTCCCCCGTATAAACAATATAAGATTTTGATTATTACCTCCTTCATTAACTCTTTTAATTTCGAGAAGAGTTGTAGAAAATGGAGCAGGAACAGGATGAACAGTTTATCCCCCACTTTCATCTAATATTGCTCACAGAGGTAGCTCTGTAGATTTAGCTATTTTTTCCCTTCATTTAGCTGGAATTTCTTCCATTTTAGGAGCAATTAATTTTATTACAACAATTATTAATATACGTCTTAATAATTTAATATTTGACCAAATACCATTATTTGTTTGAGCTGTTGGTATTACAGCATTATTATTATTATTATCTTTACCTGTATTAGCTGGAGCTATTACTATATTATTAACTGATCGTAATTTAAATACATCCTTCTTTGACCCAGCAGGGGGAGGAGATCCTATTCTTTACCAACATTTA
		</sequence>
		<sequence>
			<taxon idref="ANICH815-10|HQ948571|10ANIC-04812|Elachista_peridiola|COI-5P"/>
			ACATTATATTTTATCTTTGGTATTTGAGCGGGGATAGTAGGAACATCACTAAGATTATTAATTCGAGCTGAATTAGGGAATCCTGGATCATTAATTGGAAATGATCAAATTTATAATACTATTGTTACAGCACATGCATTTATCATAATTTTTTTTATGGTCATACCAATTATAATTGGAGGATTTGGAAATTGATTAGTCCCCCTTATGTTAGGAGCCCCTGATATAGCTTTCCCCCGAATAAATAATATAAGATTTTGATTATTACCCCCCTCTCTTACATTATTAATTTCAAGTAGAATTGTAGAAAATGGAGCAGGAACTGGATGAACAGTTTACCCCCCACTTTCATCTAACATTGCCCATGGTGGAAGTTCAGTTGATTTAGCTATTTTCTCTTTACATTTAGCTGGTATTTCATCTATTTTAGGAGCAATTAATTTCATCACAACTATTATTAATATACGACTTAATAATATAATATTTGATCAAATACCTTTGTTTGTTTGGGCAGTTGGAATTACTGCATTATTATTATTACTTTCCTTACCTGTATTAGCTGGAGCTATCACAATATTATTAACAGATCGAAATTTAAATACATCATTTTTTGATCCTGCCGGAGGAGGAGATCCTATCTTATACCAACACTTA
		</sequence>
		<sequence>
			<taxon idref="ANICH492-10|HQ948323|10ANIC-04489|Elachista_carcharota|COI-5P"/>
			ACATTATATTTTATTTTTGGTATTTGAGCAGGAATAGTAGGAACATCTTTAAGATTATTAATTCGAGCTGAATTAGGAAATCCTGGATCATTAATTGGAAATGATCAAATTTATAATACTATTGTTACAGCTCATGCATTTGTTATAATTTTTTTCATAGTTATACCTATTATAATTGGAGGATTTGGAAATTGATTAGTACCTTTAATATTAGGAGCTCCAGATATAGCTTTCCCCCGAATAAATAATATAAGATTTTGATTATTACCTCCCTCTCTTACTTTATTAATTTCAAGTAGAATCGTAGAAAATGGAGCAGGAACAGGATGAACAGTTTACCCCCCACTTTCATCTAATATTGCCCATGGAGGAAGATCAGTAGATTTAGCTATTTTTTCTCTTCATTTAGCTGGAATTTCTTCTATTTTAGGAGCTATTAATTTTATTACAACTATTATTAATATACGACTTAATAACATAATATTTGATCAAATACCCTTATTTGTTTGAGCAGTTGGTATTACAGCATTATTATTATTACTTTCATTACCTGTTTTAGCCGGAGCTATTACAATATTATTAACAGATCGAAATCTAAATACTTCATTTTTTGATCCTGCTGGAGGAGGAGATCCAATTCTTTATCAACATTTA
		</sequence>
		<sequence>
			<taxon idref="ANICH959-10|HQ948656|10ANIC-04956|Elachista_levipes|COI-5P"/>
			ACATTATATTTTATTTTTGGAATTTGAGCAGGAATAGTAGGAACCTCTTTAAGTCTTTTAATTCGTGCTGAATTAGGAAACCCCGGCTCATTAATTGGNAACGATCAAATTTATAATACTATTGTAACAGCTCATGCATTTATTATAATTTTTTTTATAGTTATNCCTATTATAATTGGAGGATTTGGTAATTGATTAGTTCCTTTAATATTAGGTGCCCCTGATATAGCTTTTCCTCGTATAAATAATATAAGATTTTGATTATTACCTCCTTCACTAACTCTTTTAATTTCGAGAAGAGTTGTAGAAAATGGAGCAGGAACAGGATGAACAGTTTATCCCCCACTTTCATCTAATATTGCTCACAGAGGTAGATCTGTAGATTTAGCTATTTTTTCCCTTCATTTAGCTGGAATCTCATCCATTTTAGGAGCAATTAATTTTATTACTACAATTATTAATATACGTCTTAATAATTTAATATTTGATCAAATACCATTATTTGTCTGAGCTGTTGGTATTACAGCATTATTATTATTATTATCTTTACCTGTATTAGCAGGAGCTATTACTATATTATTAACTGACCGTAATTTAAATACATCATTTTTTGATCCTGCCGGAGGAGGAGACCCCATTCTTTATCAACATTTA
		</sequence>
		<sequence>
			<taxon idref="ANICH810-10|HQ948566|10ANIC-04807|Elachista_phascola|COI-5P"/>
			ACATTATATTTTATCTTTGGTATTTGAGCAGGAATAGTAGGAACATCACTAAGATTATTAATTCGAGCTGAATTAGGAAATCCTGGGTCATTAATTGGNAATGATCAAATTTATAATACTATTGTTACAGCACATGCATTTATCATAATTTTTTTTATAGTCATGCCAATTATAATTGGAGGATTTGGAAATTGATTAGTCCCCCTTATGTTAGGAGCCCCTGATATAGCTTTCCCCCGAATAAATAATATAAGATTTTGGTTATTACCCCCCTCTCTTACATTATTAATTTCAAGTAGAATTGTAGAAAATGGAGCAGGAACTGGATGAACAGTTTACCCCCCACTTTCATCTAACATTGCCCATGGTGGAAGTTCAGTTGATTTAGCTATTTTCTCTTTACATTTAGCTGGTATTTCATCTATTTTAGGAGCAATTAATTTCATCACTACTATTATTAATATACGACTTAATAATATAATATTTGATCAAATACCTTTGTTTGTTTGAGCAGTTGGAATTACTGCATTATTATTATTACTTTCCTTACCTGTATTAGCTGGAGCTATTACAATATTATTAACAGATCGAAATTTAAATACATCATTTTTTGATCCTGCCGGAGGAGGAGATCCTATCTTATATCAACACTTA
		</sequence>
		<sequence>
			<taxon idref="ELACA1174-11|MM16937|Elachista_etorella|COI-5P"/>
			ACATTATATTTTATTTTTGGTATTTGAGCAGGAATAATAGGAACATCCCTAAGATTATTAATTCGAGCTGAATTAGGGAATCCAGGATCATTAATTGGTAATGATCAAATTTATAATACTATTGTTACAGCTCATGCATTTATCATAATTTTCTTTATAGTTATGCCAATTATAATTGGAGGATTTGGAAACTGATTAGTTCCATTAATATTAGGAGCTCCTGATATAGCCTTCCCCCGAATAAATAATATAAGATTCTGATTACTACCCCCATCTCTTACCCTTCTAACTTCAAGTAGAATTGTAGAAAATGGAGCAGGAACTGGATGAACAGTTTACCCCCCACTTTCATCCAATATTGCCCATAGAGGAAGCTCTGTTGACTTAGCTATTTTCTCCTTACATTTAGCGGGTATTTCTTCTATTTTAGGAGCTATTAATTTTATTACAACTATTATTAATATACGCCTTAATAATATAATATTTGACCAAATACCTTTATTTGTTTGAGCAGTAGGTATTACTGCTCTTTTATTATTACTTTCATTACCTGTATTAGCGGGTGCAATTACAATATTATTAACGGATCGAAATTTAAACACCTCTTTTTTTGACCCCGCTGGAGGAGGTGATCCAATTCTTTACCAACACCTA
		</sequence>
		<sequence>
			<taxon idref="ANICH717-10|HQ948484|10ANIC-04714|Elachista_cynopa|COI-5P"/>
			ACATTATATTTTATTTTTGGTATTTGAGCAGGAATAGTAGGAACATCATTAAGTTTATTAATTCGAGCAGAATTAGGAAATCCTGGATCATTAATTGGAAATGATCAAATTTATAATACCATTGTTACAGCTCATGCATTTATTATAATTTTTTTTATAGTTATGCCAATTATAATTGGTGGATTTGGAAATTGATTAGTACCATTAATATTAGGAGCCCCAGATATAGCTTTCCCCCGTATAAATAATATAAGATTTTGATTATTACCTCCTTCTCTTACTCTTTTAATTTCAAGTAGAATTGTAGAAAATGGAGCAGGAACTGGATGAACAGTTTACCCCCCACTTTCATCTAATATTGCCCATGGAGGAAGCTCTGTTGACTTGGCTATTTTTTCATTACATTTAGCGGGAATTTCATCTATTTTAGGAGCTATTAATTTTATTACTACTATTATCAATATACGACTTAATAATATAATATTTGATCAAATACCTTTATTTGTTTGAGCTGTTGGTATTACTGCTCTTTTATTATTACTTTCCTTACCTGTATTAGCTGGAGCTATTACCATATTATTAACAGATCGAAATTTAAATACTTCATTTTTTGACCCTGCAGGNGGAGGTGACCCAATTCTTTACCAACATTTA
		</sequence>
		<sequence>
			<taxon idref="ANICH767-10|HQ948530|10ANIC-04764|Elachista_patania|COI-5P"/>
			ACATTATATTTTATTTTCGGTATTTGAGCAGGAATAATAGGAACATCTTTAAGTTTATTAATTCGAGCTGAATTAGGAAATCCAGGATCATTAATCGGGAATGATCAAATTTATAATACCATTGTTACAGCTCATGCATTCATTATAATTTTTTTTATAGTTATACCTATTATAATTGGAGGATTTGGAAATTGATTAGTACCACTAATATTAGGAGCCCCAGATATAGCTTTCCCCCGAATAAATAATATAAGATTTTGATTATTACCTCCTTCCCTTACTCTTTTAATTTCAAGAAGAATTGTAGAAAATGGAGCAGGAACTGGATGAACAGTTTACCCCCCCCTTTCATCCAATATTGCTCATAGAGGAAGATCCGTAGACTTAGCTATTTTTTCTCTTCACTTAGCTGGAATTTCTTCTATTTTAGGAGCTATTAATTTTATTACAACTATTATTAATATACGACTTAATAAAATAATATTTGATCAAATACCTTTATTTGTATGAGCCGTAGGTATTACAGCTTTATTATTATTACTTTCTCTTCCTGTATTAGCAGGAGCAATTACAATATTATTAACAGATCGAAATTTAAATACCTCATTTTTTGATCCTGCAGGAGGAGGAGATCCAATTCTATATCAACATTTA
		</sequence>
		<sequence>
			<taxon idref="ANICH845-10|HQ948593|10ANIC-04842|Elachista_sp._ANICLK6|COI-5P"/>
			ACATTATATTTTATTTTTGGTATTTGAGCAGGTATAATAGGAACCTCATTAAGATTATTAATTCGAGCTGAATTAGGTAATCCAGGATCACTAATTGGAAATGATCAAATTTATAATACTATTGTAACAGCCCATGCATTTATTATAATTTTTTTCATAGTAATACCAATCATAATTGGAGGATTTGGAAATTGATTAGTTCCCCTAATATTAGGAGCCCCAGATATAGCATTCCCTCGAATAAATAACATAAGATTTTGATTATTACCCCCTTCTCTTATTCTTTTAATTTCCAGAAGAATTGTAGAAAATGGGGCAGGAACTGGATGAACAGTTTATCCCCCCCTCTCATCTAATATTGCTCATGGAGGAAGATCAGTAGATTTAGCTATTTTCTCCCTTCATTTAGCCGGTATTTCATCAATTTTAGGAGCTATTAATTTTATTACAACTATTATTAATATACGACTTAATAATATAATATTTGATCAAATACCTTTATTTGTTTGAGCTGTAGGTATTACAGCATTATTATTATTACTTTCTTTACCAGTATTAGCTGGTGCTATTACTATATTACTTACAGATCGAAACTTAAACACTTCATTCTTTGACCCAGCAGGAGGAGGAGATCCTATTTTATATCAACATTTA
		</sequence>
		<sequence>
			<taxon idref="ANICH973-10|HQ948667|10ANIC-04970|Elachista_illota|COI-5P"/>
			ACATTATATTTTATTTTTGGTATTTGAGCAGGAATAGTAGGAACATCATTAAGTTTATTAATTCGAGCTGAATTAGGAAATCCTGGATCATTAATCGGAAATGATCAAATTTATAATACTATTGTTACAGCCCATGCATTTATTATAATTTTTTTTATAGTTATACCTATTATAATTGGAGGATTTGGAAATTGATTAGTACCTTTAATATTAGGAGCCCCAGATATAGCTTTCCCCCGAATAAATAACATAAGATTCTGATTATTACCCCCCTCTCTTACTCTATTAATTTCAAGTAGAATTGTAGAAAATGGAGCAGGAACTGGATGAACAGTTTACCCCCCACTTTCATCTAATATTGCCCATGGAGGAAGATCAGTTGATTTAGCTATTTTTTCATTACATTTAGCTGGAATTTCTTCTATTTTAGGAGCTATTAATTTTATTACAACTATTATTAATATACGACTTAATAATATAATATTTGATCAAATACCATTATTTGTTTGAGCAGTTAGTATTACAGCTTTATTATTACTACTTTCTTTACCAGTATTAGCTGGTGCAATTACAATATTATTAACAGATCGAAATTTAAATACTTCATTTTTTGATCCTGCTGGAGGAGGAGATCCAATTCTTTACCAACATTTA
		</sequence>
		<sequence>
			<taxon idref="ANICH724-10|HQ948490|10ANIC-04721|Elachista_spathacea|COI-5P"/>
			ACATTATATTTTATTTTTGGTATTTGAGCAGGAATAATAGGAACATCTCTAAGATTATTAATTCGAGCTGAATTAGGAAATCCAGGATCATTAATTGGTAATGATCAAATTTATAATACTATTGTTACAGCTCATGCATTTATCATAATTTTTTTTATAGTTATGCCAATTATAATTGGAGGATTTGGAAATTGATTAGTTCCATTAATATTAGGAGCCCCAGATATAGCCTTCCCCCGAATAAATAATATAAGATTTTGATTACTACCCCCATCTCTTACCCTTCTAATTTCAAGTAGAATTGTAGAAAATGGAGCAGGAACTGGATGAACAGTTTACCCCCCACTTTCATCCAATATTGCCCATAGAGGAAGCTCTGTTGACTTAACTATTTTCTCCTTACATTTAGCAGGTATTTCTTCTATTTTAGGAGCTATTAATTTTATTACAACTATTATTAATATACGCCTTAATAATATAATATTTGATCAAATACCTTTATTTGTTTGAGCAGTAGGTATTACTGCACTTTTATTATTACTTTCATTACCTGTATTAGCAGGAGCAATTACAATATTATTAACAGATCGAAATTTAAACACCTCATTTTTTGATCCTGCTGGAGGAGGTGACCCAATTCTTTACCAACATTTA
		</sequence>
		<sequence>
			<taxon idref="ANICH954-10|HQ948652|10ANIC-04951|Elachista_polliae|COI-5P"/>
			ACATTATATTTTATTTTCGGAATTTGAGCAGGATTATTAGGAACTTCATTAAGACTTCTAATTCGTGCTGAATTAGGTAACCCCGGGTCTTTAATTGGAAATGATCAAATTTATAATACTATTGTTACAGCTCATGCGTTTATTATAATTTTTTTTATAGTTATACCAATTATAATTGGAGGATTTGGAAATTGATTAGTACCCTTAATATTAGGAGCCCCAGACATAGCCTTCCCTCGGATAAATAATATAAGATTTTGATTACTCCCCCCATCATTAACTTTATTAATTTCAAGAAGAATAGTAGAAAATGGTGCTGGGACAGGATGAACAGTATACCCCCCACTTTCATCAAATATTGCCCATGGAGGAAGTTCAGTAGACTTAGCTATTTTCTCCTTACATTTAGCCGGAATCTCATCAATCTTAGGAGCTATTAATTTTATTACAACTATTATTAACATACGACTTAATAACATAATATTTGATCAAATACCTTTATTTGTTTGAGCTGTAGGAATTACAGCATTACTTTTATTACTTTCTTTACCTGTTTTAGCTGGGGCTATTACAATATTATTAACTGATCGTAACTTAAATACATCATTTTTTGACCCTGCTGGAGGAGGAGATCCTATTTTATATCAACATTTA
		</sequence>
		<sequence>
			<taxon idref="ANICH947-10|HQ948646|10ANIC-04944|Elachista_ignicolor|COI-5P"/>
			ACATTATATTTTATTTTTGGAATTTGAGCAGGTATAGTAGGAACATCTTTAAGTTTATTAATTCGAGCAGAATTAGGTAATCCTGGATCTTTAATTGGTAATGATCAAATTTATAATACAATTGTAACAGCACATGCTTTTATTATAATTTTTTTTATAGTAATACCTATTATAATTGGAGGATTTGGTAATTGATTAGTACCATTAATATTAGGAGCTCCAGATATAGCATTCCCCCGAATAAATAATATAAGATTTTGATTATTACCTCCATCATTAACTTTATTAATTTCAAGAAGAATTGTAGAAAACGGAGCAGGAACAGGATGAACAGTTTACCCCCCACTGTCATCTAATATTTCTCATAGAGGAAGATCTGTTGATTTAGCTATTTTTTCTTTACATTTAGCTGGAATTTCATCAATTTTAGGAGCAATTAATTTTATTACAACTATTATTAATATAAAAATTAATAATATAATATTTGATCAAATACCTTTATTTGTTTGAGCTGTAGGAATTACAGCTTTATTATTACTTTTATCTTTACCTGTTTTAGCTGGAGCAATTACTATATTATTAACAGATCGTAATTTAAATACATCATTTTTTGACCCAGCAGGAGGAGGAGATCCTATTTTATATCAACATTTA
		</sequence>
		<sequence>
			<taxon idref="ANICH699-10|HQ948467|10ANIC-04696|Elachista_crenatella|COI-5P"/>
			ACATTATATTTTATTTTTGGTATTTGAGCAGGAATAGTAGGAACATCTTTAAGATTATTAATCCGAGCTGAATTAGGAAATCCAGGATCATTAATTGGAAATGATCAAATTTATAATACTATTGTTACAGCTCATGCATTTATTATAATTTTTTTTATAGTTATACCTATTATAATTGGAGGATTTGGAAATTGATTAGTACCTTTAATATTAGGAGCCCCAGATATAGCTTTCCCCCGAATAAATAATATAAGATTTTGATTATTACCCCCCTCTCTTACCTTATTAACTTCAAATATAATTGTAGAAAATGGAGCAGGAACAGGATGAACAGTTTACCCCCCACTTTCATCTAATATTGCTCATGGAGGAAGATCTGTAGATTTAGCCATCTTTTCCCTTCATTTAGCTGGAATTTCTTCTATTTTAGGAGCTATTAATTTTATTACAACTATTATTAATATACGACTTAATAATATAATATTTGATCAAATACCTTTATTTGTTTGAGCGGTTGGTATTACAGCACTATTATTATTACTTTCATTACCTGTTTTAGCTGGAGCAATTACAATATTATTAACAGATCGAAATTTAAACACTTCATTTTTCGATCCTGCTGGAGGAGGAGATCCAATTCTATATCAACATTTA
		</sequence>
		<sequence>
			<taxon idref="ANICH474-10|HQ948307|10ANIC-04471|Perittia_daleris|COI-5P"/>
			ACATTATATTTTATTTTTGGAATTTGGGCAGGTATAGTAGGTACTTCTTTAAGTTTATTAATTCGAGCAGAATTAGGAAATCCCGGCTCTTTTATTGGTAACGATCAAATTTATAATACAATCGTTACAGCTCATGCCTTTATTATAATTTTTTTTATAGTTATACCTATTATAATTGGAGGATTTGGTAATTGACTAGTCCCATTAATATTAGGAGCCCCAGATATAGCATTCCCCCGAATAAATAATATAAGATTCTGATTATTACCACCCTCTCTTATTCTTTTAATTTCAAGAAGAATTGTAGAAAATGGAGCAGGAACTGGATGAACGGTTTATCCCCCCCTTTCATCTAATATTGCTCATAGAGGTAGATCTGTTGATTTAGCTATTTTTTCCCTCCACTTAGCCGGAATTTCATCAATTTTAGGAGCTGTAAATTTTATTACAACAATTATTAATATACGATTAAATAACTTAATATTTGATCAAATACCTTTATTTGTTTGATCAGTTGGAATTACTGCTTTATTATTACTTTTATCTTTACCTGTATTAGCCGGGGCTATTACTATATTACTTACTGACCGTAACTTAAATACATCTTTTTTTGACCCTGCTGGAGGAGGTGACCCCATTTTATATCAACATTTA
		</sequence>
		<sequence>
			<taxon idref="ANICH785-10|HQ948545|10ANIC-04782|Elachista_habrella|COI-5P"/>
			ACATTATATTTCATTTTTGGAATTTGAGCAGGAATAGTCGGAACTTCTTTAAGTTTATTAATTCGAGCTGAATTAGGAAACCCTGGATCTTTAATTGGGAATGATCAAATTTATAACACCATTGTTACAGCTCATGCTTTTATTATAATTTTTTTCATAGTTATGCCTATTATGATTGGAGGGTTTGGTAATTGATTAGTTCCGTTAATATTAGGAGCTCCTGATATAGCTTTCCCCCGAATAAATAACATAAGATTTTGATTATTACCACCTTCATTAACTCTTTTAATTTCAAGAAGATTAGTAGAAAATGGAGCAGGAACAGGATGAACAGTTTACCCCCCACTTTCATCTAATATTGCCCATGGAGGGAGATCTGTTGATTTAGCTATTTTTTCTCTACATTTAGCGGGTATTTCTTCTATTTTAGGTGCAATTAATTTTATTACAACTATTATTAATATGCGACTTAATAATTTAATATTTGATCAAATACCTTTATTTGTGTGAGCTGTAGGTATTACAGCATTATTATTATTGTTATCTCTACCTGTATTGGCAGGTGCTATTACTATATTATTAACTGATCGTAATTTAAATACTTCATTTTTTGACCCTGCTGGAGGAGGAGATCCTATTTTATACCAACATTTA
		</sequence>
		<sequence>
			<taxon idref="ANICH554-10|HQ948365|10ANIC-04551|Elachista_elaphria|COI-5P"/>
			ACATTATATTTTATTTTTGGAATTTGAGCAGGAATAGTAGGAACATCTTTAAGTCTTTTAATTCGTGCTGAATTAGGAAACCCCGGCTCATTAATTGGGAATGACCAAATTTATAATACTATTGTAACAGCTCATGCTTTTATTATAATTTTTTTCATAGTTATACCTATTATGATTGGGGGATTTGGTAATTGATTAGTCCCTTTAATATTAGGTGCCCCTGATATAGCTTTCCCCCGTATAAATAATATAAGATTTTGATTATTACCTCCTTCACTAACTCTACTAATTTCGAGAAGAGTTGTAGAAAACGGAGCAGGAACAGGATGAACAGTTTATCCCCCACTTTCATCTAATATTGCCCATAGAGGCAGCTCTGTAGATTTAGCTATTTTTTCCCTTCATTTAGCTGGAATTTCTTCTATTTTAGGGGCAATTAACTTTATTACAACAATTATTAATATACGTCTTAATAATTTAATATTTGATCAAATACCTTTATTTGTTTGAGCTGTTGGTATTACAGCATTATTATTATTACTATCTTTACCGGTATTAGCAGGAGCTATTACTATATTATTAACTGATCGTAATTTAAATACATCATTCTTTGACCCAGCTGGGGGAGGAGATCCTATTCTTTACCAACATTTA
		</sequence>
		<sequence>
			<taxon idref="ANICH708-10|HQ948476|10ANIC-04705|Elachista_faberella|COI-5P"/>
			ACATTATATTTTATTTTTGGTATTTGAGCAGGAATAATAGGAACATCTCTAAGATTATTAATTCGAGCTGAATTAGGAAATCCAGGATCATTAATTGGTAATGATCAAATTTATAATACTATTGTTACAGCTCATGCATTTATCATAATTTTTTTTATAGTTATGCCAATTATAATTGGAGGATTTGGAAATTGATTAGTTCCATTAATATTAGGAGCCCCAGATATAGCCTTCCCCCGAATAAATAATATAAGATTTTGATTACTACCCCCATCTCTTACCCTTCTAATTTCAAGTAGAATTGTAGAAAATGGAGCAGGAACTGGATGAACAGTTTACCCCCCACTTTCATCCAATATTGCCCATAGAGGAAGCTCTGTTGATTTAACTATTTTCTCCTTACATTTAGCAGGTATTTCTTCTATTTTAGGAGCTATTAATTTTATTACAACTATTATTAATATACGCCTTAATAATATAATATTTGATCAAATACCTTTATTTGTTTGAGCAGTAGGTATTACTGCACTTTTATTATTACTTTCATTACCTGTATTAGCGGGAGCAATTACAATATTATTAACAGATCGAAATTTAAACACCTCATTTTTTGACCCTGCTGGAGGAGGTGACCCAATTCTTTACCAACATTTA
		</sequence>
		<sequence>
			<taxon idref="ELACA1163-11|MM16926|Elachista_nr._ophthalma|COI-5P"/>
			ACATTATACTTTATTTTTGGAATTTGAGCAGGAATAGTAGGAACTTCATTAAGATTATTAATTCGAGCTGAATTAGGTAATCCAGGATCCTTAATTGGAAATGATCAAATTTATAACACTATTGTAACAGCTCATGCATTTATTATAATTTTTTTTATAGTAATACCTATTATAATTGGAGGATTTGGAAATTGATTAATTCCACTAATATTAGGAGCACCAGATATAGCTTTTCCACGAATAAATAATATAAGATTTTGGCTACTCCCCCCATCTCTTATTTTATTAATTTCAAGAAGACTTGTAGAAAATGGAGCAGGAACCGGATGAACAGTTTACCCCCCACTTTCATCTAACATTGCTCATAGTGGTAGATCCGTTGATTTAGCTATTTTTTCCCTTCATTTAGCTGGAATTTCATCTATTTTAGGAGCTATTAATTTTATTACAACTATTATTAATATACGTCTTAATAATATAAAATTCGATCAAATACCTTTATTTGTTTGAGCTGTAGGAATCACAGCTATTTTACTATTAATTTCTTTACCTGTACTAGCAGGTGCTATTACAATATTATTAACAGATCGAAATTTAAATACTTCATTTTTTGACCCTGCTGGAGGAGGAGATCCAATTTTATACCAACATTTA
		</sequence>
		<sequence>
			<taxon idref="ANICH963-10|HQ948660|10ANIC-04960|Elachista_cyanea|COI-5P"/>
			ACATTATATTTTATTTTTGGTATTTGAGCTGGATTAATAGGAACTTCATTAAGACTTCTAATTCGAGCTGAATTAGGTAATCCCGGGTCTTTAATTGGAAATGATCAAATTTATAATACTATTGTTACAGCTCATGCATTTATTATAATTTTTTTTATAGTTATACCTATTATAATTGGAGGATTTGGAAATTGATTAATTCCATTAATATTAGGAGCACCAGATATAGCTTTCCCTCGAATAAATAATATAAGATTTTGATTACTCCCCCCATCCCTAACCCTATTAATTTCAAGAAGAACTGTAGAAAATGGTGCTGGAACAGGATGAACGGTATATCCCCCCCTTTCATCTAATATTGCCCATGGTGGTAGTTCAGTAGATTTAGCTATTTTTTCTTTACATTTAGCCGGAATTTCCTCTATTCTGGGAGCTATTAATTTTATCACAACAATTATTAATATACGAATTAATAATATAATATTTGATCAAATACCTTTATTTGTTTGAGCAGTAGGAATTACAGCATTATTATTATTGCTTTCTCTCCCTGTTTTAGCTGGAGCTATTACTATACTATTAACTGACCGTAATTTAAATACATCATTCTTCGACCCTGCTGGAGGAGGAGATCCTATTTTATATCAACATTTA
		</sequence>
		<sequence>
			<taxon idref="ANICH494-10|HQ948325|10ANIC-04491|Elachista_floccella|COI-5P"/>
			ACATTATATTTTATTTTTGGTATTTGAGCAGGAATAGTAGGAACTTCATTGAGTTTATTAATTCGAGCTGAATTAGGAAATCCTGGATCACTAATTGGAAATGATCAAATTTATAATACTATTGTAACAGCTCATGCATTTATTATAATTTTTTTTATAGTTATACCCATTATAATTGGAGGATTTGGTAATTGATTAGTTCCATTAATACTAGGAGCTCCAGATATAGCTTTCCCCCGAATAAATAATATAAGATTCTGATTACTACCCCCCTCTCTTACTTTACTAATTTCAAGTAGAATTGTAGAAAATGGAGCAGGAACAGGATGAACAGTTTACCCCCCACTTTCATCTAACATTGCCCATGGAGGAAGCTCTGTAGATCTAGCTATTTTTTCTCTTCATTTAGCTGGAATTTCTTCTATTTTAGGAGCTATTAATTTTATTACCACTATTATTAATATACGACTTAATAATATAATATTTGATCAAATACCACTATTTGTTTGAGCTGTTGGTATTACAGCATTATTATTATTACTTTCTCTTCCTGTATTAGCTGGGGCTATCACAATACTATTAACAGATCGAAATTTAAATACTTCTTTTTTTGATCCTGCTGGAGGAGGAGATCCAATTCTTTATCAACATTTA
		</sequence>
		<sequence>
			<taxon idref="ANICH503-10|HQ948334|10ANIC-04500|Elachista_discina|COI-5P"/>
			ACCTTATATTTTATTTTTGGTATCTGAGCAGGAATAGTAGGAACCTCATTAAGTTTATTAATTCGAGCTGAATTAGGGAATCCTGGATCATTAATTGGGAATGATCAAATTTATAATACTATTGTTACAGCTCATGCATTTATTATAATTTTCTTTATAGTTATACCTATTATAATTGGAGGATTCGGAAATTGATTAGTACCTTTAATATTAGGAGCCCCAGATATAGCTTTCCCCCGAATAAATAATATAAGATTTTGATTATTACCCCCATCTCTTACTTTACTAATTTCGAGTAGAATTGTAGAAAATGGAGCAGGAACTGGATGAACAGTTTACCCCCCACTTTCATCTAATATTGCCCATGGTGGAAGATCAGTAGATTTAGCTATTTTTTCCCTTCATTTAGCTGGAATTTCTTCTATTTTAGGAGCTATTAATTTTATTACAACTATTATTAATATACGACTTAATAATATAATATTTGATCAAATACCATTATTTGTTTGAGCAGTTGGCATTACAGCACTATTATTACTACTTTCTCTACCTGTATTAGCAGGAGCAATTACAATATTATTAACAGATCGAAACTTAAATACTTCATTCTTTGACCCAGCTGGTGGGGGAGATCCAATTCTTTATCAACATTTA
		</sequence>
		<sequence>
			<taxon idref="ANICH533-10|HQ948356|10ANIC-04530|Elachista_pharetra|COI-5P"/>
			ACATTATATTTTATTTTTGGTATTTGAGCTGGATTAGTAGGAACTTCATTAAGATTATTAATTCGAGCTGAATTAGGTAATCCAGGATCATTAATTGGTAATGACCAAATTTATAATACTATTGTTACAGCCCATGCATTTATTATAATTTTTTTTATAGTTATACCAATTATAATTGGAGGATTCGGAAATTGATTAGTACCGTTAATATTAGGAGCTCCAGATATAGCTTTCCCCCGAATAAATAATATAAGATTTTGATTACTACCCCCCTCTCTTACTCTTTTAATTTCAAGTAGAATTGTAGAAAATGGAGCAGGAACAGGATGAACAGTTTATCCCCCACTTTCATCTAATATTGCTCATAGAGGAAGATCAGTTGACTTAGCTATTTTTTCACTTCACTTAGCTGGTATTTCATCTATTTTAGGAGCTATTAATTTTATTACAACTATTATTAATATACGACTTAATAATATAATATTTGACCAAATACCTTTATTTGTATGAGCTGTAGGTATTACTGCTTTATTACTTTTACTTTCATTACCTGTATTAGCAGGAGCAATCACAATATTACTAACAGATCGAAATTTAAATACTTCATTTTTTGATCCAGCTGGAGGAGGTGATCCAATTCTTTATCAACATTTA
		</sequence>
		<sequence>
			<taxon idref="ANICH739-10|HQ948504|10ANIC-04736|Elachista_nodosae|COI-5P"/>
			ACTTTATATTTTATTTTTGGTATCTGAGCAGGAATAGTAGGAACCTCATTAAGATTATTAATTCGAGCTGAATTAGGAAATCCTGGATCATTAATTGGAAATGATCAAATCTATAATACTATTGTTACAGCTCATGCATTTATTATAATTTTTTTTATAGTTATACCTATTATAATTGGGGGATTCGGAAATTGATTAGTACCCTTAATACTAGGAGCCCCAGATATAGCTTTCCCTCGAATAAATAATATAAGATTCTGATTATTACCTCCTTCTCTCACTTTACTAATTTCAAGTAGAATTGTAGAAAATGGAGCAGGAACTGGATGAACAGTTTACCCCCCACTTTCATCTAACATTGCCCATGGAGGAAGATCAGTAGATCTAGCTATTTTTTCCCTTCATTTGGCCGGAATTTCTTCTATTTTAGGAGCCATTAATTTTATTACAACTATTATTAACATACGACTTAATAATATAATATTTGATCAAATACCATTATTTGTTTGAGCAGTTGGTATTACAGCATTATTATTATTACTTTCTTTACCTGTATTAGCAGGAGCAATTACAATATTATTAACAGATCGAAACTTAAATACTTCATTCTTTGATCCTGCTGGTGGAGGAGACCCAATTCTTTATCAACATTTA
		</sequence>
		<sequence>
			<taxon idref="ANICH681-10|HQ948450|10ANIC-04678|Elachista_crumilla|COI-5P"/>
			ACATTATATTTTATTTTTGGTATTTGAGCAGGAATAGTAGGAACATCTTTAAGATTATTAATTCGAGCTGAATTAGGTAACCCAGGATCATTAATTGGTAATGATCAAATTTATAATACAATTGTTACAGCACATGCATTTATTATAATTTTTTTTATAGTTATACCTATTATAATTGGAGGATTTGGAAATTGATTAGTTCCATTAATATTAGGGGCTCCAGATATAGCTTTCCCCCGAATAAATAATATAAGATTTTGATTACTACCCCCTTCCCTTACTCTTTTAATTTCAAGAAGAATTGTAGAAAATGGGGCAGGAACTGGATGAACAGTTTATCCCCCACTTTCATCTAATATCGCCCATGGAGGAAGATCTGTTGATTTAGCTATTTTTTCTCTACATTTAGCGGGTATTTCATCTATTTTAGGAGCTATTAATTTTATTACAACTATTATTAATATACGATTAAATAATATAATATTTGATCAGATACCTTTATTTGTTTGAGCTGTAGGTATTACAGCTCTTTTATTACTTCTTTCTTTACCTGTCTTAGCAGGAGCAATTACAATATTATTAACAGATCGAAATTTAAATACTTCATTTTTTGACCCTGCTGGAGGAGGGGATCCTATTTTATATCAACATTTA
		</sequence>
		<sequence>
			<taxon idref="ANICH670-10|HQ948440|10ANIC-04667|Elachista_sp._ANIC1|COI-5P"/>
			ACATTATATTTTATTTTTGGTATTTGAGCAGGAATAGTAGGAACATCATTAAGATTAATAATTCGAGCTGAATTAGGAAATCCTGGATCATTAATTGGTAATGATCAAATTTATAATACTATTGTTACAGCTCATGCATTTATTATAATTTTTTTCATAGTTATACCAATCATAATTGGAGGATTTGGAAATTGATTAGTTCCCTTAATATTAGGAGCTCCAGATATAGCTTTCCCCCGAATAAATAATATAAGATTTTGACTATTACCCCCCTCTCTTACTCTTCTAATTTCAAGCAGAATCGTAGAAAACGGAGCAGGAACTGGATGAACAGTTTACCCCCCACTTTCATCTAATATTGCTCACGGAGGAAGTTCTGTTGATTTAGCTATTTTTTCCTTACATTTAGCTGGTATTTCTTCTATTTTAGGAGCTATTAACTTTATTACAACTATTATTAATATACGACTTAATAATATAATATTTGATCAAATACCTTTATTTGTATGAGCTGTAGGTATTACAGCATTATTATTATTACTTTCTTTACCTGTATTAGCAGGAGCAATTACTATATTATTAACAGATCGAAACTTAAATACATCATTTTTTGACCCTGCAGGTGGAGGTGATCCAATTCTTTATCAACATTTA
		</sequence>
		<sequence>
			<taxon idref="ANICH750-10|HQ948515|10ANIC-04747|Elachista_flavicilia|COI-5P"/>
			ACATTATATTTTATTTTTGGTATTTGAGCAGGAATAGTAGGAACATCATTAAGTTTATTAATTCGAGCTGAATTAGGAAACCCCGGATCATTAATTGGAAATGACCAAATTTATAATACTATTGTTACAGCTCATGCATTTATTATAATTTTTTTTATAGTTATACCCATTATAATTGGAGGGTTTGGAAATTGATTAGTACCTTTAATATTAGGAGCCCCAGATATAGCCTTCCCCCGAATAAATAATATAAGATTTTGGTTATTACCCCCCTCTCTCACCTTACTAATTTCAAGTAGAATTGTTGAAACCGGAGCAGGAACTGGATGAACAGTATACCCCCCACTTTCATCTAATATTGCTCATGGAGGAAGTTCAGTAGATTTAGCTATTTTCTCTCTTCACTTAGCTGGTATTTCTTCTATTTTAGGAGCTATTAATTTTATTACAACTATTATTAATATACGACTTAATAATATAATATTTGATCAAATACCATTATTTGTTTGAGCAGTTGGTATTACAGCATTATTACTATTACTTTCTCTACCTGTATTAGCTGGAGCTATTACAATATTATTAACAGATCGAAATTTAAATACTTCATTTTTTGATCCTGCTGGTGGGGGAGATCCAATTCTTTATCAACACTTA
		</sequence>
		<sequence>
			<taxon idref="ANICH793-10|HQ948551|10ANIC-04790|Elachista_seductilis|COI-5P"/>
			ACATTATATTTTATTTTTGGAATTTGAGCAGGAATAGTAGGAACATCTTTAAGTCTTTTAATTCGTGCTGAATTGGGAAATCCCGGGTCATTGATTGGAAATGACCAAATTTATAATACTATTGTTACAGCTCATGCATTTATTATAATTTTTTTTATAGTTATGCCTATTATAATTGGAGGATTTGGTAACTGATTAGTACCTTTAATATTAGGTGCCCCTGATATGGCTTTCCCGCGTATAAATAATATAAGATTTTGGTTACTACCCCCTTCTTTAACTCTTTTAATTTCGAGAAGAGTGGTAGAAAATGGAGCAGGAACAGGATGAACAGTTTACCCCCCACTTTCATCTAATATTGCCCATAGAGGTAGATCTGTAGACTTGGCTATTTTTTCCCTTCATTTAGCTGGTATCTCTTCTATTCTAGGAGCAATTAATTTTATTACAACTATTATTAATATACGTCTTAATAGTTTAATATTTGATCAAATACCATTATTTGTGTGAGCTGTAGGTATTACAGCATTATTATTATTATTATCATTACCTGTGTTAGCTGGAGCTATTACTATATTATTAACTGATCGTAATTTAAATACATCATTTTTTGATCCTGCTGGAGGAGGAGATCCTATTCTTTATCAACATTTA
		</sequence>
		<sequence>
			<taxon idref="ELACA1161-11|MM16924|Elachista_spongicola|COI-5P"/>
			ACATTATATTTTATTTTTGGTGTTTGAGCAGGAATAATAGGAACATCCCTAAGATTATTAATTCGAGCTGAATTAGGGAATCCAGGATCATTAATTGGTAATGATCAAATTTATAATACTATTGTTACAGCTCATGCATTTATCATAATTTTCTTTATAGTTATGCCAATTATAATTGGAGGATTTGGAAACTGATTAGTTCCATTAATATTAGGAGCTCCTGATATAGCCTTCCCCCGAATAAATAATATAAGATTCTGATTACTACCCCCATCTCTTACCCTTCTAACTTCAAGTAGAATTGTAGAAAATGGAGCAGGAACTGGATGAACAGTTTACCCCCCACTTTCATCCAATATTGCCCATAGAGGAAGCTCTGTTGACTTAGCTATTTTCTCCTTACATTTAGCGGGTATTTCTTCTATTTTAGGAGCTATTAATTTTATTACAACTATTATTAATATACGCCTTAATAATATAATATTTGACCAAATACCTTTATTTGTTTGAGCAGTAGGTATTACTGCTCTTTTATTATTACTTTCATTACCTGTATTAGCGGGTGCAATTACAATATTATTAACGGATCGAAATTTAAACACCTCTTTTTTTGACCCCGCTGGAGGAGGTGATCCAATTCTTTACCAACACCTA
		</sequence>
		<sequence>
			<taxon idref="ANICH667-10|HQ948437|10ANIC-04664|Elachista_patersoniae|COI-5P"/>
			ACATTATATTTTATTTTTGGTATTTGAGCAGGAATATTAGGAACATCTTTAAGATTATTAATTCGAGCTGAATTAGGAAATCCTGGATCTTTAATTGGTAATGATCAAATTTATAATACTATTGTAACAGCTCATGCATTTATTATAATTTTTTTCATAGTTATACCAATTATAATTGGAGGATTTGGAAATTGATTAGTTCCTTTAATACTAGGAGCCCCAGATATAGCATTTCCACGAATAAATAACATAAGATTTTGATTATTACCTCCTTCTCTTACTCTTTTAATTTCAAGAAGAATTGTAGAAAATGGAGCAGGAACTGGATGAACAGTTTATCCCCCACTTTCATCTAATATTGCCCATGGAGGAAGTTCTGTCGATTTAGCTATTTTTTCTCTTCATTTAGCTGGAATTTCTTCAATCTTAGGTGCTATTAATTTCATTACTACTATTATTAATATACGACTTAATAATATAATATTTGATCAAATACCTTTATTTGTTTGAGCTGTAGGTATTACTGCACTATTATTATTATTATCTTTACCTGTATTAGCAGGAGCTATTACAATATTATTAACAGATCGAAATTTAAATACTTCATTTTTTGATCCTGCTGGAGGAGGTGATCCTATTCTTTATCAACATTTA
		</sequence>
		<sequence>
			<taxon idref="ANICH746-10|HQ948511|10ANIC-04743|Elachista_nodosae|COI-5P"/>
			ACTTTATATTTTATTTTTGGTATCTGAGCAGGAATAGTAGGAACCTCATTAAGATTATTAATTCGAGCTGAATTAGGAAATCCTGGATCATTAATTGGAAATGATCAAATCTATAATACTATTGTTACAGCTCATGCATTTATTATAATTTTTTTTATAGTTATACCTATTATAATTGGAGGATTCGGAAATTGATTAGTACCCTTAATACTAGGAGCCCCAGATATAGCTTTCCCTCGAATAAATAATATAAGATTCTGATTATTACCTCCTTCTCTCACTTTACTAATTTCAAGTAGAATTGTAGAAAATGGAGCAGGAACTGGATGAACAGTTTACCCCCCACTTTCATCNAACATTGCCCATGGAGGAAGATCAGTAGATCTAGCTATTTTTTCCCTTCATTTGGCCGGAATTTCTTCTATTTTAGGAGCCATTAATTTTATTACAACTATTATTAACATACGACTTAATAATATAATATTTGATCAAATACCATTATTTGTTTGAGCAGTTGGTATTACAGCATTATTATTATTACTTTCTTTACCTGTATTAGCAGGAGCAATTACAATATTATTAACAGATCGAAACTTAAATACTTCATTCTTTGATCCTGCTGGTGGAGGAGACCCAATTCTTTATCAACATTTA
		</sequence>
		<sequence>
			<taxon idref="ANICH825-10|HQ948580|10ANIC-04822|Elachista_evexa|COI-5P"/>
			ACATTATATTTTATTTTTGGAATTTGAGCAGGTATAGTAGGAACTTCCTTAAGTTTATTAATTCGAATAGAATTAGGAAACCCAGGGTCTCTAATTGGTAATGATCAAATTTATAATACTATTGTAACAGCCCATGCATTTATTATAATTTTTTTTATAGTAATACCTATTATAATTGGAGGATTCGGAAACTGATTAGTACCTTTAATATTAGGAGCTCCTGATATAGCTTTCCCACGAATAAATAATATAAGATTTTGATTATTACCCCCCTCTTTAACTCTCTTAATCTCAAGAAGAATCGTAGAAAATGGAGCAGGTACAGGATGAACAGTTTACCCCCCACTTTCATCTAACATCGCCCATGGAGGAAGTTCTGTTGATTTAGCTATTTTTTCCCTACATTTAGCTGGAATTTCTTCTATTTTAGGAGCTATTAATTTTATTACTACTATTATTAATATACGATTAAATAATATAATATTTGATCAAATACCTTTATTTGTTTGAGCAGTAGGTATTACTGCTTTACTTTTATTACTTTCCTTACCAGTATTAGCAGGTGCTATTACAATATTATTAACTGATCGAAATCTTAATACTTCATTTTTTGATCCAGCCGGAGGAGGAGATCCTATTTTATATCAACACTTA
		</sequence>
		<sequence>
			<taxon idref="ANICH967-10|HQ948663|10ANIC-04964|Elachista_levipes|COI-5P"/>
			ACATTATATTTTATTTTTGGAATTTGAGCAGGAATAGTAGGAACCTCTTTAAGTCTTTTAATTCGTGCTGAATTAGGAAACCCCGGCTCATTAATTGGGAACGATCAAATTTATAATACTATTGTAACAGCTCATGCATTTATTATAATTTTTTTTATAGTTATGCCTATTATAATTGGAGGATTTGGTAATTGATTAGTTCCTTTAATATTAGGTGCCCCTGATATAGCTTTTCCTCGTATAAATAATATAAGATTTTGATTATTACCCCCTTCACTAACTCTTTTAATTTCGAGAAGAGTTGTAGAAAATGGAGCAGGAACAGGATGAACAGTTTATCCCCCACTTTCATCTAATATTGCTCACAGAGGTAGATCTGTAGATTTAGCTATTTTTTCCCTTCATTTAGCTGGAATCTCATCCATTTTAGGAGCAATTAATTTTATTACTACAATTATTAATATACGTCTTAATAATTTAATATTTGATCAAATACCATTATTTGTCTGAGCTGTTGGTATTACAGCATTATTATTATTATTATCTTTACCTGTATTAGCAGGAGCTATTACTATATTATTAACTGACCGTAATTTAAATACATCATTTTTTGATCCTGCCGGAGGAGGAGACCCCATTCTTTANCAACATTTA
		</sequence>
		<sequence>
			<taxon idref="ANICH822-10|HQ948577|10ANIC-04819|Elachista_menura|COI-5P"/>
			ACATTATATTTTATTTTTGGTATTTGAGCAGGAATAGTGGGAACATCTTTAAGACTATTAATTCGAGCTGAATTAGGAAATCCAGGTTCATTAATTGGGAATGATCAAATTTATAACACAATTGTAACAGCCCATGCATTTATTATAATTTTCTTTATAGTAATGCCAATTATAATTGGAGGATTTGGAAATTGATTAGTTCCTTTAATGTTAGGAGCTCCAGATATAGCATTCCCTCGAATAAATAATATAAGATTTTGACTATTACCCCCCTCTCTTATTTTGTTAATTTCTAGAAGAATTGTAGAAAATGGAGCAGGAACTGGATGAACAGTCTATCCCCCCCTTTCATCTAATATTGCCCATGGAGGAAGATCCGTTGACTTAGCTATTTTTTCTCTTCATTTGGCTGGTATTTCATCAATTTTAGGAGCTATTAATTTTATTACAACTATTATTAATATACGACTTAGTAATATAATATTTGATCAAATACCTCTTTTTGTCTGAGCTGTTGGTATTACAGCCCTTTTATTATTACTCTCATTACCTGTGTTAGCAGGAGCTATTACAATATTACTTACAGATCGAAATTTAAATACTTCATTCTTTGATCCCGCCGGAGGAGGTGACCCTATTCTTTATCAACATTTA
		</sequence>
		<sequence>
			<taxon idref="ANICH473-10|HQ948306|10ANIC-04470|Perittia_daleris|COI-5P"/>
			ACATTATATTTTATTTTTGGAATTTGGGCAGGTATAGTAGGTACTTCCTTAAGTTTATTAATTCGAGCAGAATTAGGAAATCCCGGCTCTTTTATTGGTAACGATCAAATTTATAATACAATCGTTACAGCTCATGCCTTTATTATAATTTTTTTTATAGTTATACCTATTATAATTGGAGGATTTGGTAATTGACTAGTCCCATTAATATTAGGAGCCCCAGATATAGCATTCCCCCGAATAAATAATATAAGATTCTGATTATTACCACCCTCTCTTATTCTTTTAATTTCAAGAAGAATTGTAGAAAATGGAGCAGGAACTGGATGAACGGTTTATCCCCCCCTTTCATCTAATATTGCTCATAGAGGTAGATCTGTTGATTTAGCTATTTTTTCCCTCCACTTAGCCGGAATTTCATCAATTTTAGGAGCTGTAAATTTTATTACAACAATTATTAATATACGATTAAATAACTTAATATTTGATCAAATACCTTTATTTGTTTGATCAGTTGGAATTACTGCTTTATTATTACTTTTATCTTTACCCGTATTAGCCGGGGCTATTACTATATTACTTACTGACCGTAACTTAAATACATCTTTTTTTGACCCTGCTGGAGGAGGTGACCCCATTTTATATCAACATTTA
		</sequence>
		<sequence>
			<taxon idref="ANICH513-10|HQ948340|10ANIC-04510|Elachista_ligula|COI-5P"/>
			ACATTATATTTTATTTTTGGTATTTGGGCTGGAATANTAGGAACATCATTAAGATTATTAATTCGAGCTGAATTAGGAAATCCTGGATCATTAATTGGTAATGATCAAATTTACAATACTATTGTTACAGCTCACGCATTTATCATAATTTTTTTCATAGTTATACCAATTATAATTGGAGGATTTGGAAATTGATTAGTTCCATTAATATTAGGAGCCCCAGATATAGCTTTCCCCCGAATAAATAATATAAGATTTTGACTATTACCCCCATCTCTTACCCTTTTAATCTCAAGAAGAATTGTAGAAAACGGAGCAGGAACTGGATGAACAGTTTACCCCCCACTTTCATCTAACATTGCCCATAGAGGAAGTTCCGTAGATTTAACAATTTTTTCCCTACATTTAGCGGGTATCTCTTCTATTTTAGGAGCAATTAACTTCATTACAACTATTATTAATATACGTCTTAATAATATAATATTTGATCAAATACCATTATTTGTTTGAGCTGTAGGTATTACAGCACTTTTATTATTACTATCCTTACCTGTGTTAGCGGGAGCAATTACAATATTATTAACAGATCGAAATCTTAACACTTCATTTTTTGATCCTGCCGGAGGAGGTGATCCAATTCTTTATCAACATCTG
		</sequence>
		<sequence>
			<taxon idref="ANICH760-10|HQ948524|10ANIC-04757|Elachista_melanthes|COI-5P"/>
			ACTTTATATTTTATTTTTGGTATCTGAGCAGGAATAGTAGGAACCTCATTAAGCTTATTAATTCGAGCTGAATTAGGAAATCCTGGATCATTAATTGGAAATGATCAAATCTATAATACTATTGTTACAGCGCATGCATTTATTATAATTTTTTTTATAGTTATACCTATTATAATTGGAGGATTCGGAAATTGATTAGTACCCTTAATATTAGGAGCTCCAGATATAGCTTTCCCCCGAATAAATAATATAAGATTCTGATTATTACCCCCCTCTCTTACTTTACTAATTTCAAGTAGAATTGTAGAAAATGGAGCAGGAACTGGATGAACAGTTTACCCCCCACTTTCATCTAATATTGCCCATGGAGGAAGATCAGTAGATTTAGCTATTTTTTCCCTTCATTTAGCTGGAATTTCTTCCATTTTAGGAGCTATTAATTTTATTACAACTATTATTAACATACGACTTAATAATATAATATTTGACCAAATACCATTATTTGTTTGAGCAGTTGGTATTACAGCATTATTATTATTACTTTCTTTACCTGTATTAGCAGGAGCAATTACAATATTATTAACAGACCGAAACTTAAATACTTCATTTTTTGATCCTGCTGGTGGNGGAGACCCAATTCTTTACCAACATTTA
		</sequence>
		<sequence>
			<taxon idref="ANICH960-10|HQ948657|10ANIC-04957|Elachista_scitula|COI-5P"/>
			ACATTATATTTCATTTTTGGAATTTGAGCAGGAATAGTAGGAACTTCTTTAAGTTTATTAATTCGAGCTGAATTAGGAAACCCCGGGTCATTAATTGGAAATGATCAAATTTATAATACTATTGTCACAGCTCATGCATTTATTATAATTTTTTTTATAGTTATACCCATTATAATTGGAGGATTTGGCAACTGATTAATTCCTCTAATATTAGGAGCACCTGATATAGCTTTCCCCCGAATAAATAATATAAGATTTTGACTCCTCCCCCCCTCATTAACTCTATTAATTTCAAGAAGCTTAGTAGAAAATGGAGCAGGAACAGGATGAACAGTATACCCCCCACTGTCATCTAATATTGCTCATGGAGGAAGATCTGTTGATTTAGCTATTTTTTCCCTACATTTAGCGGGTATCTCTTCTATTTTAGGTGCAATTAATTTTATTACAACCATTATTAATATACGACTTAATAACTTAATATTCGATCAAATACCTTTATTTGTTTGAGCTGTTGGTATTACAGCATTACTATTATTACTATCTTTACCTGTATTAGCAGGAGCTATTACCATATTATTAACTGATCGTAATTTAAATACTTCATTTTTTGACCCAGCAGGAGGAGGAGATCCTATTTTATACCAACATTTA
		</sequence>
		<sequence>
			<taxon idref="ANICH684-10|HQ948453|10ANIC-04681|Elachista_magidina|COI-5P"/>
			ACATTATATTTTATTTTTGGTATTTGAGCAGGAATAGTAGGAACTTCATTAAGTTTATTAATTCGAGCTGAATTAGGAAATCCTGGATCACTAATTGGAAATGACCAAATTTATAATACTATTGTAACAGCTCATGCATTTATTATAATCTTTTTTATAGTTATACCTATTATAATTGGAGGATTTGGTAATTGATTAGTTCCATTAATACTAGGAGCTCCAGATATAGCTTTCCCCCGAATAAATAATATAAGATTCTGATTACTACCCCCTTCCCTCACTCTACTAATTTCAAGTAGAATTGTAGAAAATGGAGCAGGAACAGGATGAACAGTTTATCCCCCACTTTCATCTAATATTGCCCATGGAGGAAGATCCGTAGATTTAGCTATTTTTTCCCTTCACCTAGCTGGAATTTCTTCTATTTTAGGAGCTATTAATTTTATTACTACTATTATTAATATACGACTTAATAATATAATATTTGATCAAATACCACTATTTGTTTGAGCTGTTGGTATTACAGCATTATTATTATTACTTTCTCTTCCTGTTTTAGCTGGAGCTATCACAATACTATTAACAGATCGAAATTTAAATACTTCTTTTTTTGATCCTGCTGGAGGAGGAGATCCAATTCTTTACCAACATTTA
		</sequence>
		<sequence>
			<taxon idref="ANICH966-10|HQ948662|10ANIC-04963|Elachista_sp._ANICLK1|COI-5P"/>
			ACATTATATTTTATTTTTGGAATTTGAGCAGGAATAGTAGGAACATCTTTAAGTCTTTTAATTCGTGCTGAATTAGGAAATCCCGGTTCATTAATTGGAAATGATCAAATTTATAATACTATTGTAACAGCTCATGCTTTTATTATAATTTTTTTCATGGTTATACCTATTATAATTGGAGGATTTGGTAATTGATTAGTTCCTTTAATATTAGGTGCCCCTGATATAGCTTTCCCCCGTATAAATAATATAAGATTTTGATTATTACCCCCTTCATTAACTCTTCTAATTTCGAGAAGAGTTGTAGAAAATGGAGCAGGAACAGGATGAACAGTTTATCCCCCACTTTCATCCAATATTGCCCATAGAGGCAGCTCTGTAGATTTAGCTATTTTTTCCCTTCATTTAGCTGGAATTTCTTCTATTTTAGGGGCAATTAATTTTATTACAACAATTATTAATATACGTCTTAATAATTTAATATTTGATCAAATACCATTATTTGTTTGAGCTGTTGGTATTACAGCATTATTATTATTATTATCTTTACCTGTATTAGCGGGAGCTATTACTATATTATTAACTGATCGTAATTTAAATACATCATTCTTTGACCCAGCTGGAGGAGGAGATCCTATTCTTTATCAACATTTA
		</sequence>
		<sequence>
			<taxon idref="ANICH972-10|HQ948666|10ANIC-04969|Elachista_melanthes|COI-5P"/>
			ACCTTATATTTTATTTTTGGTATCTGAGCAGGAATAGTAGGAACCTCATTAAGATTATTAATTCGAGCTGAATTAGGAAATCCTGGATCATTAATTGGAAATGATCAAATCTATAATACTATTGTTACAGCTCATGCATTTATTATAATTTTTTTTATAGTTATACCTATTATAATTGGAGGATTCGGAAATTGATTAGTACCCTTAATACTAGGAGCCCCAGATATAGCTTTCCCTCGAATAAATAATATAAGATTCTGATTATTACCTCCTTCTCTCACTTTACTAATTTCAAGTAGAATTGTAGAAAATGGAGCAGGAACTGGATGAACAGTTTACCCCCCACTTTCATCTAACATTGCCCATGGAGGAAGATCAGTAGATCTAGCTATTTTTTCCCTTCATTTGGCCGGAATTTCTTCTATTTTAGGAGCCATTAATTTTATTACAACTATTATTAACATACGACTTAATAATATAATATTTGATCAAATACCATTATTTGTTTGAGCAGTTGGTATTACAGCATTATTATTATTACTTTCTTTACCTGTATTAGCAGGAGCAATTACAATATTATTAACAGATCGAAACTTAAATACTTCATTCTTTGATCCTGCTGGTGGAGGAGACCCAATTCTTTATCAACATTTA
		</sequence>
		<sequence>
			<taxon idref="ANICH781-10|HQ948542|10ANIC-04778|Elachista_protensa|COI-5P"/>
			ACATTATATTTTATTTTCGGTATTTGAGCAGGTATAGTTGGAACATCTTTAAGATTATTAATTCGAGCTGAATTAGGTAACCCAGGGTCATTAATTGGTAATGACCAAATTTATAATACCATTGTTACAGCTCATGCATTTATTATAATTTTTTTCATAGTTATACCTATTATAATTGGAGGATTTGGTAATTGATTAGTCCCATTAATATTAGGAGCCCCAGATATAGCTTTCCCTCGAATAAATAATATAAGATTTTGGCTATTACCTCCATCTCTTACCCTATTAATCTCAAGTAGAATTGTAGAAAATGGAGCAGGAACTGGATGAACAGTTTACCCCCCACTTTCATCCAATATCGCCCACGGCGGAAGATCTATTGATTTAGCTATTTTTTCCCTTCATTTAGCAGGTATTTCTTCCATTTTAGGAGCTATTAATTTTATTACAACCATTATTAATATGCGACTCAATAACATAATATTTGATCAAATACCTTTATTTATTTGAGCTGTAGGTATTACTGCACTCTTATTATTACTTTCACTACCTGTATTAGCAGGAGCAATTACAATATTATTAACAGATCGAAATCTTAATACTTCATTTTTTGACCCTGCTGGTGGAGGTGATCCAATTCTTTATCAACATTTA
		</sequence>
		<sequence>
			<taxon idref="ANICH725-10|HQ948491|10ANIC-04722|Elachista_spathacea|COI-5P"/>
			ACATTATATTTTATTTTTGGTATTTGAGCAGGAATAATAGGAACATCTCTAAGATTATTAATTCGAGCTGAATTAGGAAATCCAGGATCATTAATTGGTAATGATCAAATTTATAATACTATTGTTACAGCTCATGCATTTATCATAATTTTTTTTATAGTTATGCCAATTATAATTGGAGGATTTGGAAATTGATTAGTTCCATTAATATTAGGAGCCCCAGATATAGCCTTCCCCCGAATAAATAATATAAGATTTTGATTACTACCCCCATCTCTTACCCTTCTAATTTCAAGTAGAATTGTAGAAAATGGAGCAGGAACTGGATGAACAGTTTACCCCCCACTTTCATCCAATATTGCCCATAGAGGAAGCTCTGTTGACTTAACTATTTTCTCCTTACATTTAGCAGGTATTTCTTCTATTTTAGGAGCTATTAATTTTATTACAACTATTATTAATATACGCCTTAATAATATAATATTTGATCAAATACCTTTATTTGTTTGAGCAGTAGGTATTACTGCACTTTTATTATTACTTTCATTACCTGTATTAGCGGGAGCAATTACAATATTATTAACAGATCGAAATTTAAACACCTCATTTTTTGACCCTGCTGGAGGAGGTGACCCAATTCTTTACCAACATTTA
		</sequence>
		<sequence>
			<taxon idref="ANICH751-10|HQ948516|10ANIC-04748|Elachista_discina|COI-5P"/>
			ACCTTATATTTTATTTTTGGTATTTGAGCAGGAATAGTAGGAACCTCATTAAGCNTATTAATTCGAGCTGAATTAGGAAATCCTGGATCATTAATTGGAAATGATCAAATTTATAATACTATTGTTACAGCTCATGCATTTATTATAATTTTCTTTATAGTTATACCTATTATAATTGGAGGATTCGGAAATTGATTAGTACCTTTAATATTAGGAGCCCCAGATATAGCTTTCCCCCGAATAAATAATATAAGATTTTGATTATTACCCCCATCTCTTACTTTACTAATTTCGAGTAGAATTGTAGAAAATGGAGCAGGAACTGGATGAACAGTTTACCCCCCACTTTCATCTAATATTGCCCATGGTGGAAGATCAGTAGATTTAGCTATTTTTTCCCTTCATTTAGCTGGAATTTCTTCTATTTTAGGAGCTATTAATTTTATTACAACTATTATTAATATACGACTTAATAATATAATATTCGATCAAATACCATTATTTGTTTGAGCAGTTGGTATTACAGCANTATTATTACTACTTTCTTTACCTGTATTAGCAGGAGCAATTACAATATTATTAACAGATCGAAACTTAAATACTTCATTCTTTGATCCAGCTGGTGGAGGAGATCCAATTCTTTATCAACATTTA
		</sequence>
		<sequence>
			<taxon idref="ANICH540-10|HQ948359|10ANIC-04537|Elachista_spinodora|COI-5P"/>
			ACAATATATTTTATTTTTGGTATTTGAGCAGGAATATTAGGAACATCATTAAGATTATTAATCCGAGCTGAATTAGGAAATCCTGGATCATTAATTGGTAATGATCAAATTTATAATACTATTGTTACAGCACATGCATTTATTATAATTTTTTTCATAGTTATACCAATTATAATTGGAGGATTTGGAAATTGATTAGTTCCACTTATATTAGGAGCTCCTGATATAGCTTTCCCCCGAATAAATAATATAAGATTCTGATTATTACCCCCCTCATTAATTCTTTTAATTTCAAGTAGAATTGTAGAAAATGGAGCAGGAACCGGATGAACAGTTTATCCCCCCCTTTCATCTAATATTGCCCATGGAGGAAGTTCTGTTGATTTAGCTATTTTTTCATTACATTTAGCGGGTATTTCTTCTATTTTAGGAGCAATTAATTTTATTACAACTATTATTAATATACGACTTAATAATATAATATTTGATCAAATACCTTTATTTGTTTGAGCTGTTGGAATTACTGCATTACTATTATTACTTTCTTTACCTGTATTAGCAGGAGCAATTACAATATTATTAACAGATCGAAATTTAAATACATCATTCTTTGATCCTGCAGGAGGAGGAGATCCTATTTTATATCAACATTTA
		</sequence>
		<sequence>
			<taxon idref="ANICH664-10|HQ948434|10ANIC-04661|Elachista_etorella|COI-5P"/>
			ACATTATATTTTATTTTTGGTATTTGAGCAGGAATAATAGGAACATCCCTAAGATTATTAATTCGAGCTGAATTAGGGAATCCAGGATCATTAATTGGTAATGATCAAATTTATAATACTATTGTTACAGCTCATGCATTTATCATAATTTTCTTTATAGTTATGCCAATTATAATTGGAGGATTTGGAAACTGATTAGTTCCATTAATATTAGGAGCTCCTGATATAGCCTTCCCCCGAATAAATAATATAAGATTCTGATTACTACCCCCATCTCTTACCCTTCTAACTTCAAGTAGAATTGTAGAAAATGGAGCAGGAACTGGATGAACAGTTTACCCCCCACTTTCATCCAATATTGCCCATAGAGGAAGCTCTGTTGACTTAGCTATTTTCTCCTTACATTTAGCGGGTATTTCTTCTATTTTAGGAGCTATTAATTTTATTACAACTATTATTAATATACGCCTTAATAATATAATATTTGACCAAATACCTTTATTTGTTTGAGCAGTAGGTATTACTGCTCTTTTATTATTACTTTCATTACCTGTATTAGCGGGTGCAATTACAATATTATTAACGGATCGAAATTTAAACACCTCTTTTTTTGACCCCGCTGGAGGGGGTGATCCAATTCTTTACCAACACCTA
		</sequence>
		<sequence>
			<taxon idref="ANICH836-10|HQ948589|10ANIC-04833|Elachista_cycotis|COI-5P"/>
			ACATTATATTTTATTTTCGGAATTTGAGCAGGAATAGTAGGAACATCTTTAAGTCTTTTAATTCGTGCTGAATTAGGAAATCCCGGCTCATTAATTGGAAATGATCAAATTTATAATACTATTGTAACAGCTCATGCATTTATTATAATTTTTTTCATAGTTATACCTATTATAATTGGAGGATTTGGTAATTGATTAGTGCCTTTAATATTAGGTGCCCCTGATATAGCTTTCCCCCGTATAAATAATATAAGATTTTGATTATTACCCCCTTCACTAACTCTTTTAATTTCGAGAAGAGTTGTAGAAAATGGAGCAGGAACAGGATGAACAGTTTATCCCCCACTTTCATCTAATATTGCCCATAGAGGTAGCTCTGTAGATTTAGCTATTTTTTCCCTTCATTTAGCTGGAATTTCTTCTATTTTAGGGGCAATTAATTTTATTACAACAATTATTAATATACGTCTTAATAATTTAATATTTGATCAAATACCATTATTTGTTTGAGCTGTTGGTATTACAGCATTATTATTATTATTATCTTTACCTGTATTAGCGGGAGCTATTACTATATTATTAACTGATCGTAATTTAAATACATCATTTTTTGACCCAGCAGGAGGAGGAGACCCTATTCTTTACCAACATTTA
		</sequence>
		<sequence>
			<taxon idref="ANICH776-10|HQ948539|10ANIC-04773|Elachista_sapphirella|COI-5P"/>
			ACATTATATTTTATTTTTGGAATTTGAGCAGGTATAGTAGGAACATCTTTAAGATTATTAATTCGAGCTGAACTTGGTAATCCTGGATCATTAATTGGAAATGATCAAATCTATAATACTATTGTAACAGCTCATGCATTTATTATAATTTTTTTTATAGTAATACCAATTATAATTGGAGGATTTGGAAATTGATTAGTCCCTCTTATACTAGGAGCTCCAGATATAGCTTTCCCCCGAATAAATAATATAAGATTTTGATTATTACCCCCTTCCCTCACTCTTTTAATTTCCAGAAGAGTAGTAGAAAATGGAGCAGGAACTGGATGAACAGTTTATCCACCCCTTTCATCTAATATTGCTCATGGAGGAACATCTGTAGATTTAGCTATTTTTTCCCTACATTTAGCTGGTATCTCATCAATTTTAGGAGCTATTAATTTTATTACAACTATTATTAATATACGACTTAATAATATAATATTTGATCAAATACCTTTATTTGTTTGGGCTGTTGGAATTACAGCACTTTTATTATTACTTTCTTTACCTGTATTAGCAGGTGCTATTACTATATTACTTACAGATCGAAATTTAAATACTTCATTTTTTGACCCAGCTGGAGGAGGAGATCCTATTTTATATCAACATTTA
		</sequence>
		<sequence>
			<taxon idref="ANICH948-10|HQ948647|10ANIC-04945|Elachista_ignicolor|COI-5P"/>
			ACATTATATTTTATTTTTGGAATTTGAGCAGGTATAGTAGGAACATCTTTAAGTTTATTAATTCGAGCAGAATTAGGTAATCCTGGATCTTTAATTGGTAATGATCAAATTTATAATACAATTGTAACAGCACATGCTTTTATTATAATTTTTTTTATAGTAATACCTATTATAATTGGAGGATTTGGTAATTGATTAGTACCATTAATATTAGGAGCTCCAGATATAGCATTCCCCCGAATAAATAATATAAGATTTTGATTACTACCTCCATCATTAACTTTATTAATTTCAAGAAGAATTGTAGAAAACGGAGCAGGAACAGGATGAACAGTTTACCCCCCACTGTCATCTAATATTTCTCATAGAGGAAGATCTGTTGATTTAGCTATTTTTTCTTTACATTTAGCTGGAATTTCATCAATTTTAGGAGCAATTAATTTTATTACAACTATTATTAATATAAAAATTAATAATATAATATTTGATCAAATACCTTTATTTGTTTGAGCTGTAGGAATTACAGCTTTATTATTACTTTTATCTTTACCTGTTTTAGCTGGAGCAATTACTATATTATTAACAGATCGTAATTTAAATACATCATTTTTTGACCCAGCAGGAGGAGGAGATCCTATTTTATATCAACATTTA
		</sequence>
		<sequence>
			<taxon idref="ANICH828-10|HQ948582|10ANIC-04825|Elachista_chilotera|COI-5P"/>
			ACATTATATTTTATTTTTGGTATTTGAGCAGGAATAGTAGGAACATCATTAAGATTATTAATTCGAGCTGAATTAGGAAATCCAGGATCATTAATTGGAAATGATCAAATTTATAATACTATTGTTACAGCACATGCATTCATTATAATTTTTTTTATAGTTATACCAATCATAATTGGAGGATTTGGAAATTGACTAGTCCCACTAATATTGGGAGCCCCAGATATAGCTTTTCCTCGAATAAACAATATAAGATTTTGATTATTACCCCCCTCTCTTACTCTCCTAATTTCAAGTAGAATTGTAGAAAATGGAGCAGGAACTGGATGAACAGTTTACCCCCCACTTTCATCTAATATCGCTCATGGCGGAAGTTCTGTCGACCTAGCTATTTTCTCTTTACATTTAGCGGGTATTTCCTCTATTTTAGGAGCTATTAATTTTATTACAACTATTATTAACATACGACTTAACAATATAATATTTGATCAAATACCTTTATTTGTTTGAGCTGTAGGTATCACTGCACTCTTATTATTACTTTCATTACCTGTATTAGCGGGAGCAATTACAATATTATTAACAGATCGAAATCTTAATACTTCATTCTTTGACCCAGCTGGTGGAGGTGATCCAATCCTTTATCAACACTTA
		</sequence>
		<sequence>
			<taxon idref="ANICH700-10|HQ948468|10ANIC-04697|Elachista_crenatella|COI-5P"/>
			ACATTATATTTTATTTTTGGTATTTGAGCAGGAATAGTAGGAACATCTTTAAGATTATTAATCCGAGCTGAATTAGGAAATCCAGGATCATTAATTGGAAATGATCAAATTTATAATACTATTGTTACAGCTCATGCATTTATTATAATTTTTTTTATAGTTATACCTATTATAATTGGAGGATTTGGAAATTGATTAGTACCTTTAATATTAGGAGCCCCAGATATAGCTTTCCCCCGAATAAATAATATAAGATTTTGATTATTACCCCCCTCTCTTACCTTATTAATTTCAAGTAGAATTGTAGAAAATGGAGCAGGAACAGGATGAACAGTTTACCCCCCACTTTCATCTAATATTGCTCATGGAGGAAGATCTGTAGATTTAGCCATCTTTTCCCTTCATTTAGCTGGAATTTCTTCTATTTTAGGAGCTATTAATTTTATTACAACTATTATTAATATACGACTTAATAATATAATATTTGATCAAATACCTTTATTTGTTTGAGCGGTTGGTATTACAGCACTATTATTATTACTTTCATTACCTGTTTTAGCTGGAGCAATTACAATATTATTAACAGATCGAAATTTAAACACTTCATTCTTCGATCCTGCTGGAGGAGGAGATCCAATTCTATATCAACATTTA
		</sequence>
		<sequence>
			<taxon idref="ANICH518-10|HQ948344|10ANIC-04515|Elachista_merista|COI-5P"/>
			ACATTATATTTTATTTTTGGTATTTGAGCAGGTATAGTAGGAACATCTTTAAGTTTATTAATTCGAGCTGAATTAGGAAATCCTGGATCATTAATTGGAAATGATCAAATTTATAATACAATTGTTACAGCTCATGCATTTATTATAATTTTTTTTATAGTTATACCCATTATAATTGGAGGATTTGGAAATTGATTAGTACCATTAATATTAGGAGCCCCAGATATAGCTTTCCCCCGAATAAATAATATAAGATTTTGATTATTACCCCCCTCTCTTACCCTTTTAATTTCAAGAAGAATTGTAGAAAATGGAGCAGGTACTGGATGAACAGTTTATCCCCCCCTTTCATCTAATATTGCCCATGGAGGAAGTTCAGTAGATTTAGCTATTTTTTCCCTTCATTTAGCTGGAATTTCTTCTATTTTAGGAGCTATTAACTTTATTACAACTATTATTAATATACGACTTAATAATATAATATTTGATCAAATACCTTTATTTGTTTGAGCTGTAGGTATTACAGCTTTACTATTATTACTATCCCTTCCTGTATTAGCAGGAGCAATCACTATATTATTAACAGATCGAAATTTAAATACTTCATTTTTTGACCCTGCTGGAGGAGGAGATCCAATTCTTTATCAACATTTA
		</sequence>
		<sequence>
			<taxon idref="ANICH820-10|HQ948575|10ANIC-04817|Elachista_campsella|COI-5P"/>
			ACATTATATTTTATTTTTGGTATTTGAGCAGGAATAGTAGGAACATCTTTAAGATTATTAATTCGAGCTGAATTAGGAAATCCTGGGTCATTAATTGGAAATGATCAAATTTATAATACTATTGTTACAGCACATGCATTTATTATAATTTTTTTTATAGTTATACCAATTATAATCGGAGGATTTGGTAATTGATTAGTACCATTAATATTAGGAGCACCAGATATAGCTTTCCCTCGAATAAATAATATAAGATTTTGATTATTACCCCCCTCTCTTACTCTTTTAATCTCAAGAAGAATTGTAGAAAATGGAGCAGGAACTGGATGAACAGTTTACCCCCCTCTTTCATCTAATATTGCTCATAGAGGAAGATCTGTTGATTTAGCTATTTTTTCTCTTCATTTAGCTGGTATTTCTTCTATTTTAGGAGCTATTAATTTTATTACAACTATTATTAATATACGACTTAATAATATAATATTTGATCAAATCCCCTTATTTGTATGAGCAGTAGGTATTACTGCACTTTTATTATTATTATCCTTACCTGTTTTAGCAGGAGCTATTACAATATTACTAACAGATCGAAATTTAAATACATCATTTTTTGATCCAGCTGGAGGAGGAGACCCTATTCTTTATCAACACTTA
		</sequence>
		<sequence>
			<taxon idref="ANICH774-10|HQ948537|10ANIC-04771|Elachista_ictera|COI-5P"/>
			ACATTATATTTTATCTTTGGAATTTGAGCCGGTATAGTAGGTACATCATTAAGACTTTTAATTCGAGCTGAATTAGGTAATCCTGGATCATTAATTGGAAATGATCAAATTTATAATACTATTGTAACAGCTCATGCTTTTATTATAATTTTTTTTATAGTAATACCTATTATAATTGGAGGATTTGGTAATTGATTAGTTCCTTTAATATTAGGAGCTCCAGATATAGCATTCCCTCGAATAAATAATATAAGATTTTGATTATTACCTCCTTCTTTAACTCTTCTGATTTCAAGAAGAATTGTAGAAAACGGAGCAGGAACTGGATGAACAGTATACCCCCCACTTTCATCTAATATTGCTCATGGAGGAGGATCAGTTGATTTAGCTATTTTTTCACTTCATTTAGCTGGTATTTCATCTATTTTAGGAGCTATTAATTTTATTACAACTATTATTAATATACGTCTTAATAATATAATATTTGATCAAATACCTTTATTTGTTTGAGCTGTTGGAATTACAGCTCTTCTTTTATTACTTTCTTTACCAGTATTAGCTGGAGCTATTACTATATTATTAACAGATCGAAATTTAAATACTTCATTTTTTGATCCAGCAGGAGGAGGAGATCCAATTCTTTATCAACACTTA
		</sequence>
		<sequence>
			<taxon idref="ANICH538-10|HQ948357|10ANIC-04535|Elachista_euthema|COI-5P"/>
			ACACTATATTTTATCTTTGGTATCTGAGCAGGAATAGTAGGAACATCATTAAGTTTATTAATTCGAGCTGAATTAGGTAATCCTGGATCATTAATTGGTAATGATCAAATTTATAATACTATTGTTACAGCTCATGCATTTATTATAATTTTTTTTATAGTTATACCAATTATAATTGGAGGATTTGGAAATTGATTAGTTCCATTAATATTAGGTGCTCCAGATATAGCTTTCCCCCGAATAAATAACATAAGATTTTGATTATTACCTCCTTCTCTTACTTTATTAATTTCAAGTAGAATTGTAGAAAACGGAGCAGGAACTGGATGAACAGTATACCCCCCACTTTCATCTAATATCGCTCATGGAGGAAGATCAGTTGACTTAGCTATTTTTTCTTTACATTTAGCTGGAATTTCTTCTATTTTAGGAGCCATTAATTTTATTACAACTATTATTAATATACGACTTAACAATATAATATTTGATCAAATACCTTTATTTGTATGAGCTGTAGGAATTACAGCCCTTTTATTATTACTCTCTTTACCTGTTTTAGCAGGAGCTATTACAATATTATTAACTGATCGAAATTTAAATACTTCATTCTTTGATCCTGCCGGAGGAGGTGATCCAATCCTATATCAACATTTA
		</sequence>
		<sequence>
			<taxon idref="ANICH562-10|HQ948370|10ANIC-04559|Elachista_cerebrosella|COI-5P"/>
			ACATTATATTTTATTTTTGGAATTTGAGCAGGAATAGTAGGAACATCTTTAAGTCTTTTAATTCGTGCTGAATTAGGGAATCCTGGATCATTAATTGGAAATGATCAAATCTATAATACTATTGTAACAGCTCATGCATTTATTATAATTTTTTTCATAGTTATACCTATTATAATTGGAGGATTTGGTAATTGATTAGTTCCTTTAATATTAGGTGCCCCTGATATAGCTTTCCCCCGTATAAATAATATAAGATTTTGATTATTACCTCCTTCATTAACTCTCTTAATTTCAAGAAGAGTTGTAGAAAATGGAGCAGGAACAGGATGAACAGTTTATCCCCCACTTTCATCTAATATTGCTCATAGAGGTAGCTCTGTAGATTTAGCTATTTTTTCCCTTCATTTAGCTGGAATTTCTTCAATTTTAGGAGCAATTAATTTTATTACAACAATTATTAATATACGTCTTAATAATTTAATATTTGACCAAATACCATTATTTGTTTGATCTGTTGGTATTACAGCATTATTATTATTACTATCTTTACCTGTATTAGCTGGAGCTATTACTATATTATTAACTGATCGTAATTTAAATACATCATTTTTTGATCCAGCAGGAGGAGGAGATCCTATTCTTTATCAACATTTA
		</sequence>
		<sequence>
			<taxon idref="ANICH842-10|HQ948592|10ANIC-04839|Elachista_sphaerella|COI-5P"/>
			ACATTATATTTTATTTTTGGTATTTGAGCAGGTATAATAGGAACTTCATTAAGATTATTAATTCGAGCTGAATTAGGTAATCCAGGATCACTAATTGGAAATGATCAAATTTATAATACTATTGTAACAGCCCATGCATTTATTATAATTTTTTTCATAGTAATACCAATCATAATTGGAGGATTTGGAAATTGATTAGTTCCTCTAATATTAGGAGCTCCAGATATAGCATTCCCTCGAATAAATAACATAAGATTTTGATTATTACCCCCTTCTCTTATTCTTTTAATTTCCAGAAGAATTGTAGAAAATGGGGCAGGAACTGGATGAACAGTTTATCCCCCTCTCTCATCTAACATTGCTCATGGAGGAAGATCGGTAGATTTAGCTATTTTTTCTCTTCATTTAGCCGGTATTTCATCAATTTTAGGAGCTATTAATTTTATTACAACTATTATTAATATACGACTTAATAATATAATATTTGATCAAATACCTCTATTTGTCTGAGCTGTAGGTATTACAGCATTATTATTATTACTTTCTTTACCAGTATTAGCTGGTGCTATTACTATATTACTTACAGATCGAAATTTAAATACTTCATTCTTTGACCCAGCAGGAGGGGGAGATCCTATTTTATATCAACATTTA
		</sequence>
		<sequence>
			<taxon idref="ANICH680-10|HQ948449|10ANIC-04677|Elachista_crumilla|COI-5P"/>
			ACATTATATTTTATTTTTGGTATTTGAGCAGGAATAGTAGGAACATCTTTAAGATTATTAATTCGAGCTGAATTAGGTAACCCAGGATCATTAATTGGTAATGATCAAATTTATAATACAATTGTTACAGCACATGCATTTATTATAATTTTTTTTATAGTTATACCTATTATAATTGGAGGATTTGGAAATTGATTAGTTCCATTAATATTAGGGGCTCCAGATATAGCTTTCCCCCGAATAAATAATATAAGATTTTGATTACTACCCCCTTCCCTTACTCTTTTAATTTCAAGAAGAATTGTAGAAAATGGGGCAGGAACTGGATGAACAGTTTATCCCCCACTTTCATCTAATATCGCCCATGGAGGAAGATCTGTTGATTTAGCTATTTTTTCTCTACATTTAGCGGGTATTTCATCTATTTTAGGAGCTATTAATTTTATTACAACTATTATTAATATACGATTAAATAATATAATATTTGATCAGATACCTTTATTTGTTTGAGCTGTAGGTATTACAGCTCTTTTATTACTTCTTTCTTTACCTGTCTTAGCAGGAGCAATTACAATATTATTAACAGATCGAAATTTAAATACTTCATTTTTTGACCCTGCTGGAGGAGGGGATCCTATTTTATATCAACACTTA
		</sequence>
		<sequence>
			<taxon idref="ANICH501-10|HQ948332|10ANIC-04498|Elachista_averta|COI-5P"/>
			ACATTATATTTTATTTTTGGTATTTGAGCAGGATTAGTAGGAACATCATTAAGTTTATTAATTCGAGCTGAGCTAGGTAATCCAGGATCATTAATTGGCAATGATCAAATTTATAATACTATTGTTACAGCCCATGCATTTATTATAATTTTTTTTATAGTTATGCCTATTATAATTGGAGGATTTGGAAATTGATTAGTCCCATTAATATTAGGAGCTCCGGATATAGCTTTCCCCCGAATAAATAATATAAGATTTTGACTTTTACCTCCCTCTCTTACTTTATTAATTTCAAGTAGAGTTGTAGAAAATGGAGCAGGAACTGGATGAACAGTTTATCCCCCCCTTTCATCTAATATTGCTCATGGAGGAAGATCAGTAGATCTAGCTATTTTTTCCCTTCATCTAGCTGGAATTTCATCTATTTTAGGAGCTATTAATTTTATTACAACTATTATTAATATACGACTTAATAATATAATATTTGATCAAATACCATTATTTGTTTGAGCAGTCGGTATTACAGCTTTATTATTATTACTTTCCTTACCTGTATTAGCTGGAGCTATTACAATATTATTAACAGATCGAAATTTAAATACCTCATTTTTTGATCCTGCAGGAGGAGGAGATCCAATTTTATATCAACACTTA
		</sequence>
		<sequence>
			<taxon idref="ANICH524-10|HQ948350|10ANIC-04521|Elachista_aposematica|COI-5P"/>
			ACATTATATTTTATTTTTGGTATTTGAGCAGGAATAGTAGGAACATCCTTAAGATTATTAATTCGAGCTGAATTAGGAAATCCTGGATCATTAATTGGTAATGATCAAATTTATAATACTATTGTTACAGCACATGCATTTATTATAATTTTTTTTATAGTTATGCCAATTATAATTGGAGGATTTGGAAATTGATTAGTCCCATTAATATTAGGAGCTCCAGATATAGCTTTCCCCCGAATAAATAATATAAGATTTTGACTATTGCCTCCTTCTCTTACTCTTCTAATTTCAAGAAGAATTGTAGAAAATGGAGCAGGAACTGGATGAACAGTTTACCCCCCACTTTCATCCAATATTGCTCATGGAGGAAGATCTGTTGATCTAGCTATTTTTTCCTTACATTTAGCTGGTATTTCTTCTATTTTAGGAGCTATTAATTTTATTACAACTATTATTAATATACGACTCAATAATATAATATTTGATCAAATACCTTTATTTGTTTGAGCTGTAGGTATTACAGCACTTTTATTACTTCTTTCATTACCTGTTTTAGCTGGGGCTATTACTATATTATTAACAGATCGAAACTTAAATACCTCATTTTTTGACCCTGCTGGAGGAGGTGATCCTATTTTATATCAACATTTA
		</sequence>
		<sequence>
			<taxon idref="ELACA1144-11|MM16907|Elachista_gemadella|COI-5P"/>
			ACATTATATTTTATTTTTGGAATTTGAGCAGGAATAGTAGGAACATCTTTAAGTCTTTTAATTCGTGCTGAATTAGGAAATCCTGGATCATTAATTGGGAATGATCAAATCTATAATACTATTGTAACAGCTCATGCATTTATTATAATTTTTTTCATAGTTATGCCTATTATAATTGGAGGATTTGGTAATTGATTAGTTCCTTTAATATTAGGTGCTCCCGATATAGCTTTCCCCCGTATAAACAATATAAGATTTTGATTATTACCTCCTTCATTAACTCTTTTAATTTCAAGAAGAGTAGTAGAAAACGGAGCAGGAACAGGATGAACAGTTTATCCCCCACTTTCATCTAATATTGCTCATAGAGGTAGCTCTGTAGATTTAGCTATTTTTTCCCTTCATTTAGCTGGAATTTCTTCAATTTTAGGAGCAATTAACTTTATTACAACAATTATTAATATACGCCTTAATAATTTAATATTTGACCAAATACCATTATTTGTTTGATCTGTTGGTATTACAGCATTATTATTATTACTATCTTTACCTGTGTTAGCTGGAGCTATTACTATATTGTTAACTGATCGTAATTTAAATACATCATTTTTTGACCCGGCAGGAGGAGGAGATCCTATTCTTTATCAACATTTA
		</sequence>
		<sequence>
			<taxon idref="ANICH515-10|HQ948342|10ANIC-04512|Elachista_toryna|COI-5P"/>
			ACATTATATTTTATCTTTGGTATTTGAGCAGGAATAATAGGAACATCTTTAAGATTATTAATTCGAGCTGAATTAGGAAACCCAGGATCATTAATTGGTAATGATCAAATTTATAATACTATTGTTACAGCTCATGCATTTATTATAATTTTTTTTATAGTTATACCAATTATAATTGGAGGATTTGGTAATTGATTAATTCCATTAATATTAGGAGCCCCTGATATAGCTTTCCCTCGAATAAATAATATAAGATTCTGACTACTTCCCCCATCTCTTACCCTTCTAATTTCAAGTAGAATTGTAGAAAGTGGAGCAGGAACTGGATGAACAGTTTACCCCCCCCTTTCATCCAACATTGCTCATAGAGGAAGTTCCGTCGACTTAGCTATTTTTTCCCTTCATTTAGCTGGAATTTCTTCTATTTTAGGAGCTATTAATTTTATTACAACTATTATTAATATACGACTTAATAATATAATATTTGATCAAATACCTTTATTTGTTTGAGCTGTAGGTATTACTGCATTATTATTATTATTATCCTTACCTGTATTAGCGGGGGCAATCACAATATTATTAACAGATCGAAATCTTAATACTTCATTTTTCGATCCAGCTGGAGGAGGAGATCCAATTCTTTATCAACATCTA
		</sequence>
		<sequence>
			<taxon idref="ANICH957-10|HQ948654|10ANIC-04954|Elachista_levipes|COI-5P"/>
			ACATTATATTTTATTTTTGGAATTTGAGCAGGAATAGTAGGAACATCTTTAAGTCTTTTAATTCGTGCTGAATTAGGAAACCCCGGCTCATTAATTGGGAACGATCAAATTTATAATACTATTGTAACAGCTCATGCATTTATTATAATTTTTTTTATAGTTATGCCTATTATAATTGGAGGATTTGGTAATTGATTAGTTCCTTTAATATTAGGTGCCCCTGATATAGCTTTTCCTCGTATAAATAATATAAGATTTTGATTATTACCCCCTTCACTAACTCTTTTAATTTCGAGAAGAGTTGTAGAAAATGGAGCAGGAACAGGATGAACAGTTTATCCCCCACTTTCATCTAATATTGCTCACAGAGGTAGATCTGTAGATTTAGCTATTTTTTCCCTTCATTTAGCTGGAATCTCATCCATTTTAGGAGCAATTAATTTTATTACTACAATTATTAATATACGTCTTAATAATTTAATATTTGATCAAATACCATTATTTGTCTGAGCTGTTGGTATTACAGCATTATTATTATTATTATCTTTACCTGTATTAGCAGGAGCTATTACTATATTATTAACTGACCGTAATTTAAATACATCATTTTTTGATCCTGCCGGAGGAGGAGACCCCATTCTTTACCAACATTTA
		</sequence>
		<sequence>
			<taxon idref="ELACA1159-11|MM16922|Elachista_crenatella|COI-5P"/>
			ACATTATATTTTATTTTTGGTATTTGAGCAGGAATAGTAGGAACATCTTTAAGATTATTAATCCGAGCTGAATTAGGAAATCCAGGATCATTAATTGGAAATGATCAAATTTATAATACTATTGTTACAGCTCATGCATTTATTATAATTTTTTTTATAGTTATACCTATTATAATTGGAGGATTTGGAAATTGATTAGTACCTTTAATATTAGGAGCCCCAGATATAGCTTTCCCCCGAATAAATAATATAAGATTTTGATTATTACCTCCCTCTCTTACCTTATTAATTTCAAGTAGAATTGTAGAAAATGGAGCAGGAACAGGATGAACAGTTTACCCCCCACTTTCATCTAATATTGCTCATGGAGGAAGATCTGTAGATTTAGCCATCTTTTCCCTTCATTTAGCTGGAATTTCTTCTATTTTAGGAGCTATTAATTTTATTACAACTATTATTAATATACGACTTAATAATATAATATTTGATCAAATACCTTTATTTGTTTGAGCGGTTGGTATTACAGCACTATTATTATTACTTTCATTACCTGTTTTAGCTGGAGCAATTACAATATTATTAACAGATCGAAATTTAAACACTTCATTCTTCGATCCTGCTGGAGGAGGAGATCCAATTCTATATCAACATTTA
		</sequence>
		<sequence>
			<taxon idref="ANICH502-10|HQ948333|10ANIC-04499|Elachista_discina|COI-5P"/>
			ACCTTATATTTTATTTTTGGTATCTGAGCAGGAATAGTAGGAACCTCATTAAGTTTATTAATTCGAGCTGAATTAGGGAATCCTGGATCATTAATTGGGAATGATCAAATTTATAATACTATTGTTACAGCTCATGCATTTATTATAATTTTCTTTATAGTTATACCTATTATAATTGGAGGATTCGGAAATTGATTAGTACCTTTAATATTAGGAGCCCCAGATATAGCTTTCCCCCGAATAAATAATATAAGATTTTGATTATTACCCCCATCTCTTACTTTACTAATTTCGAGTAGAATTGTAGAAAATGGAGCAGGAACTGGATGAACAGTTTACCCCCCACTTTCATCTAATATTGCCCATGGTGGGAGATCAGTAGATTTAGCTATTTTTTCCCTTCATTTAGCTGGAATTTCTTCTATTTTAGGAGCTATTAATTTTATTACAACTATTATTAATATACGACTTAATAATATAATATTTGACCAAATACCATTATTTGTTTGAGCAGTTGGCATTACAGCACTATTATTATTACTTTCTCTACCTGTATTAGCAGGAGCAATTACAATATTATTAACAGATCGAAACTTAAATACTTCATTCTTTGACCCAGCTGGTGGGGGAGATCCAATTCTTTATCAACATTTA
		</sequence>
		<sequence>
			<taxon idref="ELACA1172-11|MM16935|Elachista_etorella|COI-5P"/>
			ACATTATATTTTATTTTTGGTATTTGAGCAGGAATAATAGGAACATCCCTAAGATTATTAATTCGAGCTGAATTAGGGAATCCAGGATCATTAATTGGTAATGATCAAATTTATAATACTATTGTTACAGCCCATGCATTTATCATAATTTTCTTTATAGTTATGCCAATTATAATTGGAGGATTTGGAAACTGATTAGTTCCATTAATATTAGGAGCTCCTGATATAGCCTTCCCCCGAATAAATAATATAAGATTCTGATTACTACCCCCATCTCTTACCCTTCTAACTTCAAGTAGAATTGTAGAAAATGGAGCAGGAACCGGATGAACAGTTTACCCCCCACTTTCATCCAATATTGCCCATAGAGGAAGCTCTGTTGACTTAGCTATTTTCTCCTTACATTTAGCGGGTATTTCTTCTATTTTAGGAGCTATTAATTTTATTACAACTATTATTAATATACGCCTTAATAATATAATATTTGACCAAATACCTTTATTTGTTTGAGCAGTAGGTATTACTGCTCTTTTATTATTACTTTCATTGCCTGTATTAGCGGGTGCAATTACAATATTATTAACGGATCGAAATTTAAACACCTCTTTTTTTGACCCCGCTGGAGGAGGTGATCCAATTCTTTACCAACACCTA
		</sequence>
		<sequence>
			<taxon idref="ELACA1170-11|MM16933|Elachista_etorella|COI-5P"/>
			ACATTATATTTTATTTTTGGTATTTGAGCAGGAATAATAGGAACATCCCTAAGATTATTAATTCGAGCTGAATTAGGGAATCCAGGATCATTAATTGGCAATGATCAAATTTATAATACTATTGTTACAGCTCATGCATTTATCATAATTTTCTTTATAGTTATGCCAATTATAATTGGAGGATTTGGAAACTGATTAGTTCCATTAATATTAGGAGCTCCTGATATAGCCTTCCCCCGAATAAATAATATAAGATTCTGATTACTACCCCCATCTCTTACCCTTCTAACTTCAAGTAGAATTGTAGAAAATGGAGCAGGAACTGGATGAACAGTTTACCCCCCACTTTCATCCAATATTGCCCATAGAGGAAGCTCTGTTGACTTAGCTATTTTCTCCTTACATTTAGCGGGTATTTCTTCTATTTTAGGAGCTATTAATTTTATTACAACTATTATTAATATACGCCTTAATAATATAATATTTGACCAAATACCTTTATTTGTTTGAGCAGTAGGTATTACTGCTCTTTTATTATTACTTTCATTACCTGTATTAGCGGGTGCAATTACAATATTATTAACGGATCGAAATTTAAACACCTCTTTTTTTGACCCCGCTGGAGGAGGTGATCCAATTCTTTACCAACACCTA
		</sequence>
		<sequence>
			<taxon idref="ANICH754-10|HQ948519|10ANIC-04751|Elachista_illota|COI-5P"/>
			ACATTATATTTTATTTTTGGTATTTGAGCAGGAATAGTAGGAACATCATTAAGTTTATTAATTCGAGCTGAATTAGGAAATCCTGGATCATTAATCGGAAATGATCAAATTTATAATACTATTGTTACAGCCCATGCATTTATTATAATTTTTTTTATAGTTATACCTATTATAATTGGAGGATTTGGAAATTGATTAGTACCTTTAATATTAGGAGCCCCAGATATAGCTTTCCCCCGAATAAATAACATAAGATTCTGATTATTACCCCCCTCTCTTACCCTATTAATTTCAAGTAGAATTGTAGAAAATGGAGCAGGAACTGGATGAACAGTTTACCCCCCACTTTCATCTAATATTGCCCATAGAGGAAGATCAGTTGATTTAGCTATTTTTTCATTACATTTAGCTGGAATTTCTTCTATTTTAGGAGCTATTAATTTTATTACAACTATTATTAATATACGACTTAATAATATAATATTTGATCAAATACCATTATTTGTTTGAGCAGTTGGTATTACAGCTTTATTATTGCTACTTTCTTTACCAGTATTAGCTGGTGCAATTACAATATTATTAACAGATCGAAATTTAAATACTTCATTTTTTGATCCTGCTGGAGGAGGAGATCCAATTCTTTACCAACATTTA
		</sequence>
		<sequence>
			<taxon idref="ANICH679-10|HQ948448|10ANIC-04676|Elachista_gerasmia|COI-5P"/>
			ACATTATATTTTATTTTTGGTATTTGAGCAGGAATAGTAGGAACATCATTAAGATTATTAATTCGAGCTGAATTAGGAAATCCTGGATCACTAATTGGTAACGATCAAATTTATAATACTATTGTAACAGCACATGCATTTATTATAATTTTTTTTATAGTTATGCCAATTATAATTGGAGGATTTGGAAATTGATTAGTGCCAATTATATTAGGAGCACCCGATATAGCTTTCCCCCGAATAAATAACATAAGATTTTGATTACTACCACCCTCTCTTACATTATTAATTTCAAGTAGAATTGTAGAAAATGGAGCAGGAACTGGATGAACAGTTTATCCCCCACTTTCATCTAATATTGCCCATGGAGGAAGTTCAGTTGATTTAGCTATTTTTTCTTTACATTTAGCTGGTATTTCATCTATTTTAGGAGCAATTAACTTTATTACAACTATTATTAATATGCGACTTAATAATATAATATTTGATCAAATACCCCTATTTGTTTGAGCTGTTGGAATTACTGCATTACTATTATTACTTTCTTTACCTGTATTAGCAGGAGCAATTACAATATTATTAACAGATCGAAATTTAAATACATCATTTTTTGATCCTGCTGGAGGAGGAGATCCTATTTTATATCAACATTTA
		</sequence>
		<sequence>
			<taxon idref="ANICH770-10|HQ948533|10ANIC-04767|Elachista_mutarata|COI-5P"/>
			ACATTATATTTTATTTTTGGTATTTGAGCCGGAATAGTAGGAACATCTTTAAGATTATTAATTCGAGCTGAATTAGGAAATCCTGGGTCTTTAATCGGAAATGATCAAATTTATAATACTATTGTAACAGCTCATGCTTTTATTATAATTTTTTTTATAGTAATACCTATTATAATTGGAGGATTTGGAAATTGATTAGTGCCTTTAATATTAGGAGCTCCAGATATAGCTTTCCCTCGAATAAATAATATAAGATTTTGATTATTACCCCCCTCCCTTACTCTATTAATCTCCAGAAGAATTGTGGAAAATGGGGCAGGAACTGGATGAACAGTTTACCCCCCACTTTCATCTAATATTGCACATGGAGGAAGATCCGTAGATTTAGCTATTTTTTCCCTTCATTTAGCTGGAATTTCCTCAATTTTAGGAGCTATTAATTTTATTACAACTATTATTAATATACGATTAAATAATATAATATTTGATCAAATACCTTTATTTGTTTGAGCTGTTGGTATCACTGCTCTTTTATTATTACTTTCTTTACCAGTATTAGCAGGAGCAATTACAATACTTTTAACAGACCGAAATTTAAATACTTCATTTTTCGACCCTGCAGGAGGAGGAGATCCTATTTTATATCAACATTTA
		</sequence>
		<sequence>
			<taxon idref="ANICH773-10|HQ948536|10ANIC-04770|Elachista_asperae|COI-5P"/>
			ACTTTATATTTTTTATTTGGTATTTGAGCAGGAATAGTAGGAACTTCTTTAAGACTATTAATTCGAGCTGAATTAGGTAATCCTGGATCATTAATTGGTAATGATCAAATTTATAATACTATTGTCACAGCTCATGCTTTTATTATAATTTTTTTTATGGTTATACCAATTATAATTGGAGGATTTGGAAATTGATTAGTACCTTTAATATTAGGAGCCCCAGATATAGCTTTCCCTCGAATAAATAATATAAGATTTTGATTACTACCACCCTCTCTTATATTATTAATTTCAAGAAGAATTGTAGAAAATGGAGCAGGAACTGGATGAACAGTTTATCCCCCTCTATCATCCAATATTGCTCATGGAGGAAGTTCTGTTGATTTAGCTATTTTTTCCTTACATTTAGCTGGAATTTCATCTATTTTAGGAGCTATTAATTTTATTACAACTATTATTAATATACGATTAAATAATATAATATTTGATCAAATACCTTTATTTGTATGAGCAGTAGGTATTACTGCTCTTCTTTTATTACTTTCCCTACCAGTATTAGCAGGTGCAATTACTATACTTTTAACAGATCGAAATTTAAATACTTCTTTTTTTGATCCAGCAGGAGGAGGTGATCCTATCCTATATCAACATTTA
		</sequence>
		<sequence>
			<taxon idref="ANICH705-10|HQ948473|10ANIC-04702|Elachista_etorella|COI-5P"/>
			ACATTATATTTTATTTTTGGTATTTGAGCAGGAATAATAGGAACATCCCTAAGATTATTAATTCGAGCTGAATTAGGGAATCCAGGATCATTAATTGGTAATGATCAAATTTATAATACTATTGTTACAGCTCATGCATTTATCATAATTTTCTTTATAGTTATGCCAATTATAATTGGAGGATTTGGAAACTGATTAGTTCCATTAATATTAGGAGCTCCTGATATAGCCTTCCCCCGAATAAATAATATAAGATTCTGATTACTCCCCCCATCTCTTACCCTTCTAACTTCAAGTAGAATTGTAGAAAATGGAGCAGGAACTGGATGAACAGTTTACCCCCCACTTTCATCCAATATTGCCCATAGAGGAAGCTCTGTTGACTTAGCTATTTTCTCCTTACATTTAGCGGGTATTTCTTCTATTTTAGGAGCTATTAATTTTATTACAACTATTATTAATATACGCCTTAATAATATAATATTTGACCAAATACCTTTATTTGTTTGAGCAGTAGGTATTACTGCTCTTTTATTATTACTTTCATTGCCTGTATTAGCGGGTGCAATTACAATATTATTAACGGATCGAAATTTAAACACCTCTTTTTTTGACCCCGCTGGAGGAGGTGATCCAATTCTTTACCAACACCTA
		</sequence>
		<sequence>
			<taxon idref="ANICH952-10|HQ948650|10ANIC-04949|Elachista_nielsencommelinae|COI-5P"/>
			ACATTATATTTTATTTTTGGTATTTGAGCTGGATTAATAGGAACTTCATTAAGACTTCTAATTCGAGCTGAATTAGGTAACCCCGGATCTTTAATTGGAAATGATCAAATTTATAATACTATTGTCACAGCTCATGCATTTATTATAATTTTTTTTATAGTTATACCTATTATAATTGGAGGATTTGGAAATTGATTAGTACCATTAATATTAGGAGCACCAGATATAGCTTTCCCCCGAATAAATAACATAAGATTTTGATTACTTCCCCCATCCTTAACCCTGTTAATTTCAAGTAGAACTGTAGAAAATGGTGCTGGAACAGGATGAACGGTATATCCCCCCCTTTCATCTAATATTGCCCATGGTGGTAGTTCAGTAGATTTAGCTATTTTTTCATTACATTTAGCTGGAATTTCTTCTATTCTAGGAGCTATTAATTTTATTACAACAATTATTAATATACGAATTAATAATATAATATTTGATCAAATACCTTTATTTGTTTGAGCAGTAGGAATTACAGCATTATTATTATTACTTTCTCTTCCTGTTTTAGCTGGAGCTATTACTATATTATTAACTGATCGTAATTTAAATACATCATTCTTTGATCCTGCTGGAGGAGGAGATCCTATTTTATATCAACATTTA
		</sequence>
		<sequence>
			<taxon idref="ELACA1162-11|MM16925|Elachista_alacera|COI-5P"/>
			ACATTATATTTTATTTTTGGAATTTGAGCAGGAATAGTAGGAACATCTTTAAGTCTTTTAATTCGTGCTGAGTTAGGAAACCCAGGATCATTAATTGGAAATGATCAAATTTATAATACTATTGTAACAGCTCATGCATTTATTATAATTTTTTTTATGGTTATACCTATTATAATTGGAGGATTTGGTAATTGATTAGTTCCTTTAATATTAGGTGCCCCTGATATAGCTTTCCCCCGTATAAATAATATAAGATTTTGATTATTACCTCCTTCATTAACTCTTTTAATTTCAAGAAGAGTTGTAGAAAATGGAGCAGGAACAGGATGAACAGTTTATCCCCCACTTTCATCTAATATTGCTCATAGAGGTAGCTCTGTAGATTTAGCTATTTTTTCCCTTCATTTAGCTGGAATTTCTTCCATTTTAGGAGCAATTAATTTTATTACAACAATTATTAATATACGTCTTAATAATTTAATATTTGACCAAATACCATTATTTGTTTGAGCTGTTGGTATTACAGCATTATTATTATTATTATCTTTACCTGTATTAGCTGGAGCTATTACTATATTATTAACTGATCGTAATTTAAATACATCATTTTTTGATCCGGCAGGAGGAGGAGACCCCATTCTTTATCAACATTTA
		</sequence>
		<sequence>
			<taxon idref="ANICH769-10|HQ948532|10ANIC-04766|Elachista_mutarata|COI-5P"/>
			ACATTATATTTTATTTTTGGTATTTGAGCCGGAATAGTAGGAACATCTTTAAGATTATTAATTCGAGCTGAATTAGGAAATCCTGGGTCTTTAATCGGAAATGATCAAATTTATAATACTATTGTAACAGCTCATGCTTTTATTATAATTTTTTTTATAGTAATACCTATTATAATTGGAGGATTTGGAAATTGATTAGTGCCTTTAATATTAGGAGCTCCAGATATAGCTTTCCCTCGAATAAATAATATAAGATTTTGATTATTACCCCCCTCCCTTACTCTATTAATCTCCAGAAGAATTGTGGAAAATGGGGCAGGAACTGGATGAACAGTTTACCCCCCACTTTCATCTAATATTGCACATGGAGGAAGATCTGTAGATTTAGCTATTTTTTCCCTTCATTTAGCTGGAATTTCCTCAATTTTAGGAGCTATTAATTTTATTACAACTATTATTAATATACGATTAAATAATATAATATTTGATCAAATACCTTTATTTGTTTGAGCTGTTGGTATCACTGCTCTTTTATTATTACTTTCTTTACCAGTATTAGCAGGAGCAATTACAATACTTTTAACAGACCGAAATTTAAATACTTCATTTTTCGACCCTGCAGGAGGAGGAGATCCTATTTTATATCAACATTTA
		</sequence>
		<sequence>
			<taxon idref="ANICH731-10|HQ948496|10ANIC-04728|Elachista_toralis|COI-5P"/>
			ACATTATATTTTATTTTTGGTATTTGAGCAGGAATAATAGGAACATCTNTAAGATTATTAATTCGAGCTGAATTAGGAAATCCAGGATCATTAATCGGTAATGATCAAATTTATAATACTATTGTTACAGCTCATGCATTTATCATAATTTTTTTTATAGTTATGCCAATTATAATTGGAGGATTTGGAAATTGATTAGTTCCATTAATATTAGGAGCCCCAGATATAGCCTTCCCCCGAATAAATAATATAAGATTTTGATTACTACCCCCATCTCTTACCCTTCTAATTTCAAGTAGAATTGTAGAAAATGGAGCAGGAACTGGATGAACAGTTTACCCCCCACTTTCATCCAATATTGCCCATAGAGGAAGCTCTGTTGACTTAACTATTTTCTCCTTACATTTAGCAGGTATTTCTTCTATTTTAGGAGCTATTAATTTTATTACAACTATTATTAATATACGCCTTAATAATATAATATTTGATCAAATACCTTTATTTGTTTGAGCAGTAGGTATTACTGCACTTTTATTATTACTTTCATTACCTGTATTAGCGGGAGCAATTACAATATTATTAACAGATCGAAATTTAAACACCTCATTTTTTGACCCTGCTGGAGGAGGTGACCCAATTCTTTACCAACATTTA
		</sequence>
		<sequence>
			<taxon idref="ANICH834-10|HQ948588|10ANIC-04831|Elachista_sp._ANICLK3|COI-5P"/>
			ACATTATATTTTATTTTTGGAATTTGAGCAGGAATAGTAGGAACATCTTTAAGTCTTTTAATTCGTGCTGAACTGGGAAATCCCGGTTCATTAATTGGAAATGATCAAATTTATAATACTATTGTAACAGCTCATGCTTTTATTATAATTTTTTTCATGGTTATGCCTATTATAATTGGAGGATTTGGTAATTGACTAGTTCCTTTAATATTAGGTGCCCCTGATATAGCTTTCCCCCGTATAAATAATATAAGATTTTGATTATTACCCCCTTCATTAACTCTTTTAATTTCGAGAAGAGTTGTAGAAAATGGAGCAGGAACAGGATGAACAGTTTATCCCCCACTTTCATCCAATATTGCCCATAGAGGCAGCTCTGTAGATTTAGCTATTTTTTCCCTTCATTTAGCTGGAATTTCTTCTATTTTAGGGGCAATTAATTTTATTACAACAATTATTAATATACGTCTTAATAATTTAATATTTGATCAAATACCATTATTTGTTTGAGCTGTTGGTATTACAGCATTATTATTATTATTATCTTTACCTGTATTAGCAGGAGCTATTACTATATTATTAACTGATCGTAATTTAAATACATCATTTTTTGACCCAGCTGGAGGAGGAGATCCTATTCTTTACCAACATTTA
		</sequence>
		<sequence>
			<taxon idref="ANICH526-10|HQ948351|10ANIC-04523|Elachista_opima|COI-5P"/>
			ACAATATATTTTATTTTTGGTATTTGAGCCGGAATATTAGGAACATCACTAAGATTATTAATTCGAGCTGAATTAGGAAATCCAGGATCATTAATTGGAAATGATCAAATTTATAATACTATTGTTACAGCACATGCATTTATTATAATTTTTTTCATAGTTATACCAATTATAATTGGAGGTTTTGGAAATTGATTAGTTCCACTCATATTAGGAGCCCCTGATATAGCTTTCCCCCGAATAAATAATATAAGATTTTGATTATTACCCCCCTCATTAATTCTTTTAATTTCAAGAAGAATTGTAGAAAATGGAGCAGGAACCGGATGAACAGTTTATCCCCCCCTTTCATCTAATATTGCTCATGGAGGAAGTTCTGTTGATTTAGCTATTTTTTCATTACATTTAGCAGGTATTTCTTCTATTTTAGGAGCAATTAATTTTATTACAACTATTATTAATATACGACTTAATAACATAATATTTGATCAAATACCTTTATTTGTTTGAGCTGTTGGAATTACTGCATTACTATTATTACTTTCTTTACCCGTATTAGCTGGAGCAATTACAATATTATTAACAGATCGAAATTTAAATACATCATTCTTCGATCCTGCAGGAGGAGGAGATCCTATTTTATACCAACATTTA
		</sequence>
		<sequence>
			<taxon idref="ANICH687-10|HQ948456|10ANIC-04684|Elachista_magidina|COI-5P"/>
			ACATTATATTTTATTTTTGGTATTTGAGCAGGAATAGTAGGAACTTCATTAAGTTTATTAATTCGAGCTGAATTAGGAAATCCTGGATCACTAATTGGAAATGATCAAATTTATAATACTATTGTAACAGCTCATGCATTTATTATAATCTTTTTTATAGTTATACCTATTATAATTGGAGGATTTGGTAATTGATTAGTTCCATTAATACTAGGAGCTCCAGATATAGCTTTCCCCCGAATAAATAATATAAGATTCTGATTACTACCCCCTTCCCTCACTCTACTAATTTCAAGTAGAATTGTAGAAAATGGAGCAGGAACAGGATGAACAGTTTACCCCCCACTTTCATCTAATATTGCCCATGGAGGAAGATCCGTAGATTTAGCTATTTTTTCCCTTCACCTAGCTGGAATTTCTTCTATTTTAGGAGCTATTAATTTTATTACTACTATTATTAATATACGACTTAATAATATAATATTTGATCAAATACCACTATTTGTTTGAGCTGTTGGTATTACAGCATTATTATTATTACTTTCTCTTCCTGTTTTAGCTGGAGCTATCACAATACTATTAACAGATCGAAATTTAAATACTTCTTTTTTTGATCCTGCTGGAGGAGGAGATCCAATTCTTTACCAACATTTA
		</sequence>
		<sequence>
			<taxon idref="ELACA1153-11|MM16916|Elachista_melanthes|COI-5P"/>
			ACTTTATATTTTATTTTTGGTATCTGAGCAGGAATAGTAGGAACCTCATTAAGATTATTAATTCGAGCTGAATTAGGGAATCCTGGATCATTAATTGGTAATGATCAAATCTATAATACTATTGTTACAGCTCATGCATTTATTATAATTTTTTTTATAGTTATACCTATTATAATTGGAGGATTCGGAAATTGATTAGTACCCTTAATACTAGGAGCCCCAGATATAGCTTTCCCTCGAATAAATAATATAAGATTCTGATTATTACCTCCTTCTCTCACTTTACTAATTTCAAGTAGAATTGTAGAAAATGGAGCAGGAACTGGATGAACAGTTTACCCCCCACTTTCATCTAACATTGCCCATGGAGGAAGATCAGTAGATCTAGCTATTTTTTCCCTTCATTTGGCCGGAATTTCTTCTATTTTAGGAGCCATTAATTTTATTACAACTATTATTAACATACGACTTAATAATATAATATTTGATCAAATACCATTATTTGTTTGAGCAGTTGGTATTACAGCATTATTATTATTACTTTCTTTACCTGTATTAGCAGGGGCAATTACAATATTATTAACAGATCGAAACTTAAATACTTCATTCTTTGATCCTGCTGGTGGAGGAGACCCAATTCTTTATCAACATTTA
		</sequence>
		<sequence>
			<taxon idref="ELACA1152-11|MM16915|Elachista_stictifica|COI-5P"/>
			ACCTTATATTTTATTTTTGGTATCTGAGCAGGAATAGTAGGAACCTCATTAAGTTTATTAATTCGAGCTGAGTTAGGAAATCCTGGATCATTAATTGGAAATGATCAAATTTATAATACTATTGTTACAGCTCATGCATTTATTATAATTTTCTTTATAGTTATGCCTATTATAATTGGAGGATTCGGAAATTGATTAGTACCTTTAATATTAGGAGCTCCAGATATAGCTTTCCCCCGAATAAATAATATAAGATTTTGATTATTACCTCCATCTCTTACTTTATTAATTTCAAGTAGAATTGTAGAAAATGGAGCAGGAACTGGATGAACAGTTTACCCCCCACTTTCATCTAATATTGCCCATGGTGGAAGATCAGTAGATCTAGCTATTTTTTCCCTTCATTTAGCTGGAATTTCTTCTATTTTAGGAGCTATTAATTTTATTACAACTATTATTAATATACGACTTAATAATATAATATTCGATCAAATACCATTATTTGTTTGAGCAGTTGGTATTACAGCACTATTATTACTACTTTCCTTACCTGTATTAGCAGGAGCAATTACAATATTATTAACAGATCGAAATTTAAATACTTCATTCTTCGACCCAGCTGGAGGAGGAGACCCAATTCTTTACCAACATTTA
		</sequence>
		<sequence>
			<taxon idref="ANICH808-10|JF840434|10ANIC-04805|Elachista_synethes|COI-5P"/>
			ACATTATATTTTATTTTTGGAGTTTGAGCAGGAATAGTAGGAACATCTTTAAGTCTTTTAATTCGTGCTGAATTAGGAAATCCAGGGTCATTAATTGGTAATGACCAAATTTATAATACTATTGTTACAGCCCATGCATTTATTATAATTTTTTTTATAGTTATACCTATTATAATTGGAGGATTTGGTAATTGATTAGTTCCTTTAATATTAGGAGCTCCTGATATAGCTTTCCCCCGTATAAATAATATAAGATTTTGATTATTACCTCCTTCTTTAACTCTTTTAATTTCAAGTAGAGTTGTAGAAAATGGGGCAGGAACAGGATGAACAGTTTACCCCCCACTTTCATCCAATATTGCTCATAGAGGAAGATCTGTAGACTTAGCTATTTTTTCTCTCCATTTAGCGGGTATTTCTTCAATTTTAGGAGCAATTAATTTTATTACAACAATTATTAATATACGTCTTAATAATTTAATATTTGATCAAATACCATTATTTGTTTGAGCTGTTGGTATTACAGCATTATTATTGTTATTATCTTTACCTGTATTAGCTGGAGCTATTACTATATTATTAACTGATCGTAATTTAAACACATCATTCTTTGACCCAGCAGGAGGAGGAGATCCTATTCTTTATCAACATTTA
		</sequence>
		<sequence>
			<taxon idref="ANICH763-10|HQ948527|10ANIC-04760|Elachista_platysma|COI-5P"/>
			ACCTTATATTTTATTTTTGGTATCTGAGCAGGAATAGTAGGAACCTCATTAAGTTTATTAATTCGAGCTGAATTAGGAAATCCTGGATCATTAATTGGAAATGATCAAATTTATAATACTATTGTTACAGCTCATGCATTTATTATAATTTTCTTTATAGTTATGCCTATTATAATTGGAGGATTCGGAAATTGATTAGTACCTTTAATATTAGGAGCTCCAGATATAGCTTTCCCCCGAATAAATAATATAAGATTTTGATTATTACCTCCATCTCTTACTTTATTAATTTCAAGTAGAATTGTAGAAAATGGAGCAGGAACTGGATGAACAGTTTACCCCCCACTTTCATCTAATATTGCCCATGGTGGAAGATCAGTAGATCTAGCTATTTTTTCCCTTCATTTAGCTGGAATTTCTTCTATTTTAGGAGCTATTAATTTTATTACAACTATTATTAATATACGACTTAATAATATAATATTCGATCAAATACCATTATTTGTTTGAGCAGTTGGTATTACAGCACTATTATTACTACTTTCCTTACCTGTATTAGCAGGAGCAATTACAATATTATTAACAGATCGAAATTTAAATACTTCATTCTTCGACCCAGCTGGAGGAGGAGACCCAATTCTTTACCAACATTTA
		</sequence>
		<sequence>
			<taxon idref="ANICH833-10|HQ948587|10ANIC-04830|Elachista_cerebrosella|COI-5P"/>
			ACATTATATTTTATTTTTGGAATTTGAGCAGGAATAGTAGGAACATCTTTAAGTCTTTTAATTCGTGCTGAATTAGGGAATCCTGGATCATTAATTGGAAATGATCAAATCTATAATACTATTGTAACAGCTCATGCATTTATTATAATTTTTTTCATAGTTATACCTATTATAATTGGAGGATTTGGTAATTGATTAGTTCCTTTAATATTAGGTGCCCCTGATATAGCTTTCCCCCGTATAAATAATATAAGATTTTGATTATTACCTCCTTCATTAACTCTTTTAATTTCAAGAAGAGTTGTAGAAAATGGAGCAGGAACAGGATGAACAGTTTATCCCCCACTTTCATCTAATATTGCTCATAGAGGTAGCTCTGTAGATTTAGCTATTTTTTCCCTTCATTTAGCTGGAATTTCTTCAATTTTAGGAGCAATTAATTTTATTACAACAATTATTAATATACGTCTTAATAATTTAATATTTGACCAAATACCATTATTTGTTTGATCTGTTGGTATTACAGCATTATTATTATTACTATCTTTACCTGTATTAGCTGGAGCTATTACTATATTATTAACTGATCGTAATTTAAATACATCATTTTTTGATCCAGCAGGAGGAGGAGATCCTATTCTTTATCAACATTTA
		</sequence>
	</alignment>

	<!-- The unique patterns for codon position 1                                -->

	<!-- The unique patterns from 1 to end every 3                               -->
	<!-- npatterns=59                                                            -->
	<patterns id="CP1.patterns" from="1" every="3">
		<alignment idref="alignment"/>
	</patterns>

	<!-- The unique patterns for codon position 2                                -->

	<!-- The unique patterns from 2 to end every 3                               -->
	<!-- npatterns=17                                                            -->
	<patterns id="CP2.patterns" from="2" every="3">
		<alignment idref="alignment"/>
	</patterns>

	<!-- The unique patterns for codon position 3                                -->

	<!-- The unique patterns from 3 to end every 3                               -->
	<!-- npatterns=205                                                           -->
	<patterns id="CP3.patterns" from="3" every="3">
		<alignment idref="alignment"/>
	</patterns>

	<!-- A prior assumption that the population size has remained constant       -->
	<!-- throughout the time spanned by the genealogy.                           -->
	<constantSize id="constant" units="substitutions">
		<populationSize>
			<parameter id="constant.popSize" value="0.1" lower="0.0"/>
		</populationSize>
	</constantSize>

	<!-- Generate a random starting tree under the coalescent process            -->
	<coalescentTree id="startingTree" rootHeight="0.1">
		<taxa idref="taxa"/>
		<constantSize idref="constant"/>
	</coalescentTree>

	<!-- Generate a tree model                                                   -->
	<treeModel id="treeModel">
		<coalescentTree idref="startingTree"/>
		<rootHeight>
			<parameter id="treeModel.rootHeight"/>
		</rootHeight>
		<nodeHeights internalNodes="true">
			<parameter id="treeModel.internalNodeHeights"/>
		</nodeHeights>
		<nodeHeights internalNodes="true" rootNode="true">
			<parameter id="treeModel.allInternalNodeHeights"/>
		</nodeHeights>
	</treeModel>

	<!-- Generate a coalescent likelihood                                        -->
	<coalescentLikelihood id="coalescent">
		<model>
			<constantSize idref="constant"/>
		</model>
		<populationTree>
			<treeModel idref="treeModel"/>
		</populationTree>
	</coalescentLikelihood>

	<!-- The uncorrelated relaxed clock (Drummond, Ho, Phillips & Rambaut (2006) PLoS Biology 4, e88 )-->
	<discretizedBranchRates id="branchRates">
		<treeModel idref="treeModel"/>
		<distribution>
			<logNormalDistributionModel meanInRealSpace="true">
				<mean>
					<parameter id="ucld.mean" value="1.0" lower="0.0"/>
				</mean>
				<stdev>
					<parameter id="ucld.stdev" value="0.3333333333333333" lower="0.0"/>
				</stdev>
			</logNormalDistributionModel>
		</distribution>
		<rateCategories>
			<parameter id="branchRates.categories"/>
		</rateCategories>
	</discretizedBranchRates>
	<rateStatistic id="meanRate" name="meanRate" mode="mean" internal="true" external="true">
		<treeModel idref="treeModel"/>
		<discretizedBranchRates idref="branchRates"/>
	</rateStatistic>
	<rateStatistic id="coefficientOfVariation" name="coefficientOfVariation" mode="coefficientOfVariation" internal="true" external="true">
		<treeModel idref="treeModel"/>
		<discretizedBranchRates idref="branchRates"/>
	</rateStatistic>
	<rateCovarianceStatistic id="covariance" name="covariance">
		<treeModel idref="treeModel"/>
		<discretizedBranchRates idref="branchRates"/>
	</rateCovarianceStatistic>

	<!-- The general time reversible (GTR) substitution model                    -->
	<gtrModel id="CP1.gtr">
		<frequencies>
			<frequencyModel dataType="nucleotide">
				<patterns idref="CP1.patterns"/>
				<frequencies>
					<parameter id="CP1.frequencies" dimension="4"/>
				</frequencies>
			</frequencyModel>
		</frequencies>
		<rateAC>
			<parameter id="CP1.ac" value="1.0" lower="0.0"/>
		</rateAC>
		<rateAG>
			<parameter id="CP1.ag" value="1.0" lower="0.0"/>
		</rateAG>
		<rateAT>
			<parameter id="CP1.at" value="1.0" lower="0.0"/>
		</rateAT>
		<rateCG>
			<parameter id="CP1.cg" value="1.0" lower="0.0"/>
		</rateCG>
		<rateGT>
			<parameter id="CP1.gt" value="1.0" lower="0.0"/>
		</rateGT>
	</gtrModel>

	<!-- The general time reversible (GTR) substitution model                    -->
	<gtrModel id="CP2.gtr">
		<frequencies>
			<frequencyModel dataType="nucleotide">
				<patterns idref="CP2.patterns"/>
				<frequencies>
					<parameter id="CP2.frequencies" dimension="4"/>
				</frequencies>
			</frequencyModel>
		</frequencies>
		<rateAC>
			<parameter id="CP2.ac" value="1.0" lower="0.0"/>
		</rateAC>
		<rateAG>
			<parameter id="CP2.ag" value="1.0" lower="0.0"/>
		</rateAG>
		<rateAT>
			<parameter id="CP2.at" value="1.0" lower="0.0"/>
		</rateAT>
		<rateCG>
			<parameter id="CP2.cg" value="1.0" lower="0.0"/>
		</rateCG>
		<rateGT>
			<parameter id="CP2.gt" value="1.0" lower="0.0"/>
		</rateGT>
	</gtrModel>

	<!-- The general time reversible (GTR) substitution model                    -->
	<gtrModel id="CP3.gtr">
		<frequencies>
			<frequencyModel dataType="nucleotide">
				<patterns idref="CP3.patterns"/>
				<frequencies>
					<parameter id="CP3.frequencies" dimension="4"/>
				</frequencies>
			</frequencyModel>
		</frequencies>
		<rateAC>
			<parameter id="CP3.ac" value="1.0" lower="0.0"/>
		</rateAC>
		<rateAG>
			<parameter id="CP3.ag" value="1.0" lower="0.0"/>
		</rateAG>
		<rateAT>
			<parameter id="CP3.at" value="1.0" lower="0.0"/>
		</rateAT>
		<rateCG>
			<parameter id="CP3.cg" value="1.0" lower="0.0"/>
		</rateCG>
		<rateGT>
			<parameter id="CP3.gt" value="1.0" lower="0.0"/>
		</rateGT>
	</gtrModel>

	<!-- site model                                                              -->
	<siteModel id="CP1.siteModel">
		<substitutionModel>
			<gtrModel idref="CP1.gtr"/>
		</substitutionModel>
		<relativeRate>
			<parameter id="CP1.mu" value="1.0" lower="0.0"/>
		</relativeRate>
		<gammaShape gammaCategories="4">
			<parameter id="CP1.alpha" value="0.5" lower="0.0"/>
		</gammaShape>
		<proportionInvariant>
			<parameter id="CP1.pInv" value="0.5" lower="0.0" upper="1.0"/>
		</proportionInvariant>
	</siteModel>

	<!-- site model                                                              -->
	<siteModel id="CP2.siteModel">
		<substitutionModel>
			<gtrModel idref="CP2.gtr"/>
		</substitutionModel>
		<relativeRate>
			<parameter id="CP2.mu" value="1.0" lower="0.0"/>
		</relativeRate>
		<gammaShape gammaCategories="4">
			<parameter id="CP2.alpha" value="0.5" lower="0.0"/>
		</gammaShape>
		<proportionInvariant>
			<parameter id="CP2.pInv" value="0.5" lower="0.0" upper="1.0"/>
		</proportionInvariant>
	</siteModel>

	<!-- site model                                                              -->
	<siteModel id="CP3.siteModel">
		<substitutionModel>
			<gtrModel idref="CP3.gtr"/>
		</substitutionModel>
		<relativeRate>
			<parameter id="CP3.mu" value="1.0" lower="0.0"/>
		</relativeRate>
		<gammaShape gammaCategories="4">
			<parameter id="CP3.alpha" value="0.5" lower="0.0"/>
		</gammaShape>
		<proportionInvariant>
			<parameter id="CP3.pInv" value="0.5" lower="0.0" upper="1.0"/>
		</proportionInvariant>
	</siteModel>

	<compoundParameter id="allMus">
		<parameter idref="CP1.mu"/>
		<parameter idref="CP2.mu"/>
		<parameter idref="CP3.mu"/>
	</compoundParameter>

	<!-- Likelihood for tree given sequence data                                 -->
	<treeLikelihood id="CP1.treeLikelihood" useAmbiguities="false">
		<patterns idref="CP1.patterns"/>
		<treeModel idref="treeModel"/>
		<siteModel idref="CP1.siteModel"/>
		<discretizedBranchRates idref="branchRates"/>
	</treeLikelihood>

	<!-- Likelihood for tree given sequence data                                 -->
	<treeLikelihood id="CP2.treeLikelihood" useAmbiguities="false">
		<patterns idref="CP2.patterns"/>
		<treeModel idref="treeModel"/>
		<siteModel idref="CP2.siteModel"/>
		<discretizedBranchRates idref="branchRates"/>
	</treeLikelihood>

	<!-- Likelihood for tree given sequence data                                 -->
	<treeLikelihood id="CP3.treeLikelihood" useAmbiguities="false">
		<patterns idref="CP3.patterns"/>
		<treeModel idref="treeModel"/>
		<siteModel idref="CP3.siteModel"/>
		<discretizedBranchRates idref="branchRates"/>
	</treeLikelihood>

	<!-- Define operators                                                        -->
	<operators id="operators">
		<scaleOperator scaleFactor="0.75" weight="0.1">
			<parameter idref="CP1.ac"/>
		</scaleOperator>
		<scaleOperator scaleFactor="0.75" weight="0.1">
			<parameter idref="CP1.ag"/>
		</scaleOperator>
		<scaleOperator scaleFactor="0.75" weight="0.1">
			<parameter idref="CP1.at"/>
		</scaleOperator>
		<scaleOperator scaleFactor="0.75" weight="0.1">
			<parameter idref="CP1.cg"/>
		</scaleOperator>
		<scaleOperator scaleFactor="0.75" weight="0.1">
			<parameter idref="CP1.gt"/>
		</scaleOperator>
		<scaleOperator scaleFactor="0.75" weight="0.1">
			<parameter idref="CP2.ac"/>
		</scaleOperator>
		<scaleOperator scaleFactor="0.75" weight="0.1">
			<parameter idref="CP2.ag"/>
		</scaleOperator>
		<scaleOperator scaleFactor="0.75" weight="0.1">
			<parameter idref="CP2.at"/>
		</scaleOperator>
		<scaleOperator scaleFactor="0.75" weight="0.1">
			<parameter idref="CP2.cg"/>
		</scaleOperator>
		<scaleOperator scaleFactor="0.75" weight="0.1">
			<parameter idref="CP2.gt"/>
		</scaleOperator>
		<scaleOperator scaleFactor="0.75" weight="0.1">
			<parameter idref="CP3.ac"/>
		</scaleOperator>
		<scaleOperator scaleFactor="0.75" weight="0.1">
			<parameter idref="CP3.ag"/>
		</scaleOperator>
		<scaleOperator scaleFactor="0.75" weight="0.1">
			<parameter idref="CP3.at"/>
		</scaleOperator>
		<scaleOperator scaleFactor="0.75" weight="0.1">
			<parameter idref="CP3.cg"/>
		</scaleOperator>
		<scaleOperator scaleFactor="0.75" weight="0.1">
			<parameter idref="CP3.gt"/>
		</scaleOperator>
		<scaleOperator scaleFactor="0.75" weight="0.1">
			<parameter idref="CP1.alpha"/>
		</scaleOperator>
		<scaleOperator scaleFactor="0.75" weight="0.1">
			<parameter idref="CP2.alpha"/>
		</scaleOperator>
		<scaleOperator scaleFactor="0.75" weight="0.1">
			<parameter idref="CP3.alpha"/>
		</scaleOperator>
		<scaleOperator scaleFactor="0.75" weight="0.1">
			<parameter idref="CP1.pInv"/>
		</scaleOperator>
		<scaleOperator scaleFactor="0.75" weight="0.1">
			<parameter idref="CP2.pInv"/>
		</scaleOperator>
		<scaleOperator scaleFactor="0.75" weight="0.1">
			<parameter idref="CP3.pInv"/>
		</scaleOperator>
		<deltaExchange delta="0.75" parameterWeights="218 218 218" weight="3">
			<parameter idref="allMus"/>
		</deltaExchange>
		<scaleOperator scaleFactor="0.75" weight="3">
			<parameter idref="ucld.mean"/>
		</scaleOperator>
		<scaleOperator scaleFactor="0.75" weight="3">
			<parameter idref="ucld.stdev"/>
		</scaleOperator>
		<subtreeSlide size="0.01" gaussian="true" weight="15">
			<treeModel idref="treeModel"/>
		</subtreeSlide>
		<narrowExchange weight="15">
			<treeModel idref="treeModel"/>
		</narrowExchange>
		<wideExchange weight="3">
			<treeModel idref="treeModel"/>
		</wideExchange>
		<wilsonBalding weight="3">
			<treeModel idref="treeModel"/>
		</wilsonBalding>
		<scaleOperator scaleFactor="0.75" weight="3">
			<parameter idref="treeModel.rootHeight"/>
		</scaleOperator>
		<uniformOperator weight="30">
			<parameter idref="treeModel.internalNodeHeights"/>
		</uniformOperator>
		<scaleOperator scaleFactor="0.75" weight="3">
			<parameter idref="constant.popSize"/>
		</scaleOperator>
		<upDownOperator scaleFactor="0.75" weight="3">
			<up>
				<parameter idref="ucld.mean"/>
			</up>
			<down>
				<parameter idref="treeModel.allInternalNodeHeights"/>
			</down>
		</upDownOperator>
		<swapOperator size="1" weight="10" autoOptimize="false">
			<parameter idref="branchRates.categories"/>
		</swapOperator>
		<uniformIntegerOperator weight="10">
			<parameter idref="branchRates.categories"/>
		</uniformIntegerOperator>
	</operators>

	<!-- Define MCMC                                                             -->
	<mcmc id="mcmc" chainLength="40000000" autoOptimize="true" operatorAnalysis="Ela_Aus_relax_coales_1.ops">
		<posterior id="posterior">
			<prior id="prior">
				<gammaPrior shape="0.05" scale="10.0" offset="0.0">
					<parameter idref="CP1.ac"/>
				</gammaPrior>
				<gammaPrior shape="0.05" scale="20.0" offset="0.0">
					<parameter idref="CP1.ag"/>
				</gammaPrior>
				<gammaPrior shape="0.05" scale="10.0" offset="0.0">
					<parameter idref="CP1.at"/>
				</gammaPrior>
				<gammaPrior shape="0.05" scale="10.0" offset="0.0">
					<parameter idref="CP1.cg"/>
				</gammaPrior>
				<gammaPrior shape="0.05" scale="10.0" offset="0.0">
					<parameter idref="CP1.gt"/>
				</gammaPrior>
				<gammaPrior shape="0.05" scale="10.0" offset="0.0">
					<parameter idref="CP2.ac"/>
				</gammaPrior>
				<gammaPrior shape="0.05" scale="20.0" offset="0.0">
					<parameter idref="CP2.ag"/>
				</gammaPrior>
				<gammaPrior shape="0.05" scale="10.0" offset="0.0">
					<parameter idref="CP2.at"/>
				</gammaPrior>
				<gammaPrior shape="0.05" scale="10.0" offset="0.0">
					<parameter idref="CP2.cg"/>
				</gammaPrior>
				<gammaPrior shape="0.05" scale="10.0" offset="0.0">
					<parameter idref="CP2.gt"/>
				</gammaPrior>
				<gammaPrior shape="0.05" scale="10.0" offset="0.0">
					<parameter idref="CP3.ac"/>
				</gammaPrior>
				<gammaPrior shape="0.05" scale="20.0" offset="0.0">
					<parameter idref="CP3.ag"/>
				</gammaPrior>
				<gammaPrior shape="0.05" scale="10.0" offset="0.0">
					<parameter idref="CP3.at"/>
				</gammaPrior>
				<gammaPrior shape="0.05" scale="10.0" offset="0.0">
					<parameter idref="CP3.cg"/>
				</gammaPrior>
				<gammaPrior shape="0.05" scale="10.0" offset="0.0">
					<parameter idref="CP3.gt"/>
				</gammaPrior>

				<!-- Improper uniform prior: CP1.mu                                          -->

				<!-- Improper uniform prior: CP2.mu                                          -->

				<!-- Improper uniform prior: CP3.mu                                          -->
				<exponentialPrior mean="0.5" offset="0.0">
					<parameter idref="CP1.alpha"/>
				</exponentialPrior>
				<exponentialPrior mean="0.5" offset="0.0">
					<parameter idref="CP2.alpha"/>
				</exponentialPrior>
				<exponentialPrior mean="0.5" offset="0.0">
					<parameter idref="CP3.alpha"/>
				</exponentialPrior>
				<uniformPrior lower="0.0" upper="1.0">
					<parameter idref="CP1.pInv"/>
				</uniformPrior>
				<uniformPrior lower="0.0" upper="1.0">
					<parameter idref="CP2.pInv"/>
				</uniformPrior>
				<uniformPrior lower="0.0" upper="1.0">
					<parameter idref="CP3.pInv"/>
				</uniformPrior>
				<exponentialPrior mean="0.3333333333333333" offset="0.0">
					<parameter idref="ucld.stdev"/>
				</exponentialPrior>
				<uniformPrior lower="0.0" upper="10.0">
					<parameter idref="ucld.mean"/>
				</uniformPrior>
				<oneOnXPrior>
					<parameter idref="constant.popSize"/>
				</oneOnXPrior>
				<coalescentLikelihood idref="coalescent"/>
			</prior>
			<likelihood id="likelihood">
				<treeLikelihood idref="CP1.treeLikelihood"/>
				<treeLikelihood idref="CP2.treeLikelihood"/>
				<treeLikelihood idref="CP3.treeLikelihood"/>
			</likelihood>
		</posterior>
		<operators idref="operators"/>

		<!-- write log to screen                                                     -->
		<log id="screenLog" logEvery="4000">
			<column label="Posterior" dp="4" width="12">
				<posterior idref="posterior"/>
			</column>
			<column label="Prior" dp="4" width="12">
				<prior idref="prior"/>
			</column>
			<column label="Likelihood" dp="4" width="12">
				<likelihood idref="likelihood"/>
			</column>
			<column label="rootHeight" sf="6" width="12">
				<parameter idref="treeModel.rootHeight"/>
			</column>
			<column label="ucld.mean" sf="6" width="12">
				<parameter idref="ucld.mean"/>
			</column>
		</log>

		<!-- write log to file                                                       -->
		<log id="fileLog" logEvery="4000" fileName="Ela_Aus_relax_coales_1.log" overwrite="false">
			<posterior idref="posterior"/>
			<prior idref="prior"/>
			<likelihood idref="likelihood"/>
			<parameter idref="treeModel.rootHeight"/>
			<parameter idref="constant.popSize"/>
			<parameter idref="CP1.ac"/>
			<parameter idref="CP1.ag"/>
			<parameter idref="CP1.at"/>
			<parameter idref="CP1.cg"/>
			<parameter idref="CP1.gt"/>
			<parameter idref="CP2.ac"/>
			<parameter idref="CP2.ag"/>
			<parameter idref="CP2.at"/>
			<parameter idref="CP2.cg"/>
			<parameter idref="CP2.gt"/>
			<parameter idref="CP3.ac"/>
			<parameter idref="CP3.ag"/>
			<parameter idref="CP3.at"/>
			<parameter idref="CP3.cg"/>
			<parameter idref="CP3.gt"/>
			<parameter idref="CP1.alpha"/>
			<parameter idref="CP2.alpha"/>
			<parameter idref="CP3.alpha"/>
			<parameter idref="CP1.pInv"/>
			<parameter idref="CP2.pInv"/>
			<parameter idref="CP3.pInv"/>
			<compoundParameter idref="allMus"/>
			<parameter idref="ucld.mean"/>
			<parameter idref="ucld.stdev"/>
			<rateStatistic idref="meanRate"/>
			<rateStatistic idref="coefficientOfVariation"/>
			<rateCovarianceStatistic idref="covariance"/>
			<treeLikelihood idref="CP1.treeLikelihood"/>
			<treeLikelihood idref="CP2.treeLikelihood"/>
			<treeLikelihood idref="CP3.treeLikelihood"/>
			<coalescentLikelihood idref="coalescent"/>
		</log>

		<!-- write tree log to file                                                  -->
		<logTree id="treeFileLog" logEvery="4000" nexusFormat="true" fileName="Ela_Aus_relax_coales_1.trees" sortTranslationTable="true">
			<treeModel idref="treeModel"/>
			<discretizedBranchRates idref="branchRates"/>
			<posterior idref="posterior"/>
		</logTree>
	</mcmc>
	<report>
		<property name="timer">
			<mcmc idref="mcmc"/>
		</property>
	</report>
</beast>
